# Supplementary material for: Comprehensive Characterization of the Integrin Family Across 32 Cancer Types
Source: Genomics Proteomics Bioinformatics. 2024 May 9;22(4):qzae035. doi: 10.1093/gpbjnl/qzae035 (PMC11849494; doi:10.1093/gpbjnl/qzae035)
Supplement: qzae035_Supplementary_Data [file qzae035_supplementary_data.zip]

Archive with 23 entries (23 files):
- Supplementary_table13.xlsx
- Supplementary_table3.xlsx
- Supplementary_table5.xlsx
- Supplementary_table14.xlsx
- Supplementary_table11.xlsx
- Supplementary_table2.xlsx
- Figure_S2.png
- Supplementary material captions.docx
- Figure_S6.png
- Supplementary_table10.xlsx
- Figure_S5 E.pdf
- Supplementary_table8.xlsx
- Supplementary_table7.xlsx
- Supplementary_table12.xlsx
- Figure_S1.png
- Supplementary_table9.xlsx
- Figure_S3.png
- Supplementary_table6.xlsx
- Figure_S7 E.pdf
- Figure_S8 E.pdf
- Figure_S4 E.pdf
- Supplementary_table1.xlsx
- Supplementary_table4.xlsx
