# Supplementary material for: Comprehensive Characterization of the Integrin Family Across 32 Cancer Types
Source: Genomics Proteomics Bioinformatics. 2024 May 9;22(4):qzae035. doi: 10.1093/gpbjnl/qzae035 (PMC11849494; doi:10.1093/gpbjnl/qzae035)
Supplement: qzae035_Supplementary_Data [file qzae035_supplementary_data.zip › Supplementary_table13.xlsx]

## Sheet: Table S13
Table S13 P value and spearman correlation between integrinScore and IC50 of different drugs in GDSC
Note: GDSC, Genomics of Drug Sensitivity in Cancer; IC50, the half maximal inhibitory concentration.
Drug_name	Spearman_cor	Spearman_P	Putative_target	Pathway
THZ-2-98-01	-0.291569	0.00982017	IRAK1	Unclassified
torin2	-0.264533	0.0073671	MTOR, ATM, ATR, DNAPK	PI3K/MTOR signaling
THZ-1-87	-0.229252	0.0436983	BTK, BMX	Other, kinases
IGFR_3801	-0.219133	6.69195e-08	IGFR1	IGF1R signaling
PARP_9482	-0.211842	1.82482e-07	PARP1, PARP2, PARP5a	Genome integrity
DMOG	-0.211768	4.41818e-07	HIF-PH	Metabolism
XAV939	-0.202482	7.47972e-07	TNKS1, TNKS2	WNT signaling
PARP_0108	-0.201877	6.37855e-07	PARP1, PARP2, PARP6	Genome integrity
Bleomycin (50 uM)	-0.196958	1.12544e-06	dsDNA break induction	DNA replication
Talazoparib	-0.18997	3.79336e-06	PARP1, PARP2	Genome integrity
FGFR_3831	-0.189618	3.08915e-06	FGFR1, FGFR2, FGFR3, FGFR4	RTK signaling
PARP_9495	-0.184488	6.13634e-06	PARP1, PARP2, PARP7	Genome integrity
AZ628	-0.182351	0.0149457	BRAF	ERK MAPK signaling
Bleomycin (10 uM)	-0.182094	7.30041e-06	dsDNA break induction	DNA replication
Pevonedistat	-0.179379	0.00017317	NAE	Other
IAP_7638	-0.16863	3.54305e-05	IAP	Other
QL-VIII-58	-0.165118	0.00257301	MTOR, ATR	Other
BAY-HDAC11_1	-0.163638	0.000144448	HDAC11	Chromatin histone acetylation
HG-5-88-01	-0.162223	0.00320111	TAK1, M4K2	Other, kinases
FY012	-0.161798	7.30503e-05		Unclassified
N22899-6-C1	-0.161748	7.24144e-05	Peptidyl arginine deaminase (PAD)	Unclassified
Trametinib	-0.159282	0.000131162	MEK1, MEK2	ERK MAPK signaling
PFI-1	-0.154568	0.000152348	BRD4	Chromatin other
JAK3_7406	-0.150669	0.000215511	JAK3	Other, kinases
EphB4_9721	-0.150563	0.00021967	EPHB4	RTK signaling
YK-4-279	-0.145728	0.00116048	RNA helicase A	Other
FY026	-0.144923	0.000382498		Unclassified
I-BET-151	-0.144656	0.000459383	BRD2, BRD3, BRD4	Chromatin other
TANK_1366	-0.144313	0.000404982	Tankyrase 1/2 (PARP5a, PARP5b)	Genome integrity
Docetaxel	-0.13914	0.000612136	Microtubule stabiliser	Mitosis
BAY-HDAC11_2	-0.138724	0.00129486	HDAC11	Chromatin histone acetylation
WHI-P97	-0.13777	0.00076062	JAK3	Other, kinases
AZD1332	-0.137392	0.000747418	NTRK1, NTRK2, NTRK3	RTK signaling
SN-38	-0.137136	1.78738e-06	TOP1	DNA replication
RO-3306	-0.136973	0.000745086	CDK1	Cell cycle
N23918-95-7	-0.135583	0.000914158	JMJ histone demethylase	Chromatin histone methylation
AZD5582	-0.132585	0.00122202	IAP	Other
IAP_5620	-0.132578	0.00122276	IAP	Other
BAY ACCi	-0.131921	0.00224776	ACACA	Metabolism
JNK Inhibitor VIII	-0.126243	0.00191282	JNK	JNK and p38 signaling
Sepantronium bromide	-0.125308	0.00289016	BIRC5	Apoptosis regulation
FY069	-0.125039	0.00229991		Unclassified
AZD3514	-0.12498	0.00217637	AR	Hormone-related
Doxorubicin	-0.124739	2.00605e-05	Anthracycline	DNA replication
Piperlongumine	-0.123716	0.00251808	Induces reactive oxygen species	Other
Olaparib	-0.122825	2.29235e-05	PARP1, PARP2	Genome integrity
Refametinib	-0.119951	4.64683e-05	MEK1, MEK2	ERK MAPK signaling
AZD2014	-0.119008	0.00358108	mTORC1, mTORC2	PI3K/MTOR signaling
CCT245232	-0.117926	0.0037226	HSF1	Unclassified
CCT-018159	-0.117507	0.0039976	HSP90	Protein stability and degradation
ZL109	-0.116006	0.00452513	DNA damage	Unclassified
FEN1_3940	-0.112203	0.00610399	FEN1	Genome integrity
PLK_6522	-0.111171	0.00689657	PLK1, PLK2, PLK3	Cell cycle
AZD1480	-0.109868	0.00694785	JAK1, JAK2	Other, kinases
AZD4877	-0.109496	0.00743518	EG5	Mitosis
Elesclomol	-0.108749	0.00759622	HSP90	Protein stability and degradation
ICL1100013	-0.107971	0.00881336	N-myristoyltransferase 1/2	Other
AZD5438	-0.106141	0.00941808	CDK2	Cell cycle
BAY-MPS-combo-1 (paclitaxel 5 uM)	-0.105277	0.0236743	TTK and microtubules	Mitosis
TTK_3146	-0.104236	0.0107817	TTK	Mitosis
965-D2	-0.103581	0.016578	MKNK1, MKNK2, PIM1, PIM3	Other, kinases
MCT4_1422	-0.1018	0.0127035	MCT4	Other
Dyrk1b_0191	-0.101064	0.0133654	DYRK1B	Other, kinases
AZD8835	-0.101049	0.0137728	PI3Kalpha, PI3Kdelta	PI3K/MTOR signaling
BAY-MPS1	-0.100928	0.0194646	MPS1	Mitosis
TAK-715	0.101572	0.0130575	p38alpha, p38beta	JNK and p38 signaling
Tenovin-6	0.103863	0.0112037	SIRT	Chromatin histone acetylation
PAC-1	0.104174	0.0147311	Procaspase-3, Procaspase-7	Apoptosis regulation
Masitinib	0.104941	0.0104509	KIT, PDGFRA, PDGFRB	RTK signaling
ACY-1215	0.110813	0.0068408	HDAC6	Chromatin histone acetylation
FTY-720	0.114485	0.00542953	S1P	Other
AT7867	0.116167	0.00453694	AKT	PI3K/MTOR signaling
RU-SKI 43	0.120257	0.00348564	Shh	Other
Pilaralisib	0.12454	0.0023348	PI3K	PI3K/MTOR signaling
Trichostatin A	0.126068	0.00219339	HDAC	Chromatin histone acetylation
GSK690693	0.126263	0.00206227	AKT1, AKT2, AKT3	PI3K/MTOR signaling
Amuvatinib	0.127519	0.0018918	KIT, PDGFRA, FLT3	RTK signaling
SU11274	0.131851	0.00127697	MET	RTK signaling
A-83-01	0.1354	0.00100611	TGFB	Other
BIBF-1120	0.176747	1.46967e-05	VEGFR, PDGFR, FGFR	RTK signaling
