# Supplementary material for: Comprehensive Characterization of the Integrin Family Across 32 Cancer Types
Source: Genomics Proteomics Bioinformatics. 2024 May 9;22(4):qzae035. doi: 10.1093/gpbjnl/qzae035 (PMC11849494; doi:10.1093/gpbjnl/qzae035)
Supplement: qzae035_Supplementary_Data [file qzae035_supplementary_data.zip › Supplementary_table3.xlsx]

## Sheet: Table S3
Table S3 FC and FDR of 26 integrin genes across 15 cancer types
Note: FC, fold change; FDR, false discovery rate.
Gene name	BLCA_FC	BLCA_FDR	BRCA_FC	BRCA_FDR	COADREAD_FC	COADREAD_FDR	ESCA_FC	ESCA_FDR	HNSC_FC	HNSC_FDR	KICH_FC	KICH_FDR	KIRC_FC	KIRC_FDR	KIRP_FC	KIRP_FDR	LIHC_FC	LIHC_FDR	LUAD_FC	LUAD_FDR	LUSC_FC	LUSC_FDR	PRAD_FC	PRAD_FDR	STAD_FC	STAD_FDR	THCA_FC	THCA_FDR	UCEC_FC	UCEC_FDR
ITGA8	-3.47351	3.56521e-22	-0.725593	7.49529e-12	-1.77082	3.01486e-30	-3.95463	2.17309e-14	-0.52953	0.00967242	-2.09109	8.72576e-21	-0.492074	0.000474365	-2.69532	1.16919e-19	0.263362	0.208906	-2.11939	2.18359e-38	-3.46458	4.06307e-72	-1.1183	1.2715e-07	-1.98927	5.89372e-11	-0.567523	3.06853e-06	-3.70039	8.2772e-20
ITGA7	-2.98667	2.53972e-14	-3.64875	4.22949e-171	-2.01664	5.70604e-27	-2.5722	1.69823e-09	-1.64651	1.45729e-10	1.20047	6.77214e-05	0.931219	5.44006e-15	-0.220917	0.198379	1.29688	2.73329e-16	-0.300929	0.0236305	-1.25415	1.25194e-16	-0.987757	1.46343e-10	-1.57468	5.71755e-08	0.9989	1.70539e-20	-2.88168	6.58353e-16
ITGA11	0.607777	0.2192	0.964412	4.23225e-13	2.08625	2.00068e-22	0.915632	0.0737007	2.53784	2.08616e-20	-1.48928	4.84866e-05	-0.0556129	0.763814	-1.22415	0.000197052	1.06766	6.55165e-07	3.05964	8.87559e-50	2.03893	1.85106e-19	0.0532556	0.788064	1.65848	8.82795e-13	1.14573	1.09715e-08	-3.58137	9.7888e-15
ITGB6	1.04309	0.00906421	0.10478	0.571388	-0.0466657	0.737495	0.955861	0.0691474	1.17128	4.42274e-08	-2.26626	4.63469e-10	-2.63485	8.74303e-36	-0.35391	0.301557	0.729033	0.0438204	-0.171569	0.349422	-0.859225	9.32212e-05	-1.54463	2.73149e-14	0.580237	0.0588897	1.00707	9.88912e-10	2.48882	2.61432e-06
ITGA5	-2.49056	1.27999e-12	0.250814	0.00167903	-0.746489	0.00010879	-0.523876	0.228698	2.2187	9.83885e-33	-0.0728085	0.750999	1.99837	2.33734e-70	0.0377134	0.855566	0.580887	1.92347e-06	-0.580285	0.000199863	-0.4755	0.00223904	-1.16273	5.22338e-14	0.087046	0.728961	0.554201	3.49481e-10	-1.04993	0.000125552
ITGA1	-2.2289	1.15344e-15	-1.25924	4.40381e-57	-0.408265	0.0012872	-1.15167	0.00186343	1.23827	2.77921e-15	-0.057612	0.769787	0.812438	4.35129e-17	-1.21713	8.76837e-11	-0.429312	2.91054e-05	-0.829313	6.97397e-11	-1.99098	4.5511e-55	-1.06816	2.23967e-15	-0.91725	5.71018e-06	-0.242537	0.0298265	-1.24257	0.000166814
ITGB1	-0.544691	0.00385272	-0.674267	1.21166e-28	-0.119756	0.154022	-0.00780192	0.981146	0.731654	2.2565e-08	-0.87435	5.30732e-13	0.528089	1.44898e-13	0.235637	0.0446047	0.176737	0.0769192	0.131377	0.195214	-0.220125	0.0363783	-0.679563	4.44632e-22	0.292225	0.0201722	0.527674	3.44844e-16	-0.741471	0.000268622
ITGB8	0.0682617	0.88816	-0.618865	6.25445e-05	1.23568	1.95816e-16	1.79725	1.90174e-06	0.374268	0.0200515	-1.76932	4.50992e-08	-0.314334	0.0369737	1.74891	3.64284e-15	-0.21824	0.626708	1.26759	7.7669e-08	2.42868	5.02658e-49	-1.26441	6.21132e-16	0.881849	9.69496e-06	0.614419	0.00156653	1.53197	0.00032297
ITGAX	0.544047	0.177501	0.878079	1.08012e-18	1.07974	3.7534e-08	1.68952	4.24707e-05	1.30276	1.71459e-11	1.77916	3.22847e-08	3.27366	4.44797e-122	3.4439	7.20146e-54	0.311151	0.0790645	-1.02594	3.68334e-12	-1.49665	1.14615e-20	0.903448	2.3241e-10	1.69923	1.60003e-18	0.561522	0.00501809	1.24563	0.000497382
ITGB7	-0.314027	0.390915	1.00199	4.38016e-15	-1.55981	1.11974e-17	0.302319	0.548822	0.0328412	0.879819	1.47611	1.64795e-11	0.895607	1.14743e-18	0.710819	5.24228e-07	-0.0511474	0.800435	0.349065	0.0110814	-0.400893	0.0145137	-0.383582	0.0328157	-1.01075	3.86408e-06	0.905032	4.16305e-06	1.24447	0.000683027
ITGA9	-2.42362	2.68243e-15	-1.22582	8.4745e-33	-0.303179	0.0880905	-2.23205	3.68195e-06	-1.09883	2.98218e-09	-0.247486	0.230249	0.12328	0.322549	-1.68345	1.56274e-17	-1.87722	1.75975e-23	-0.619724	7.7035e-05	-2.26534	4.1567e-38	-1.28933	1.7487e-17	-1.06784	1.45034e-05	0.440977	0.000173589	-1.50217	0.000704288
ITGAE	0.184533	0.342843	0.0477059	0.476219	-0.320803	0.0011422	0.341042	0.132672	0.164319	0.235297	-0.7321	2.78418e-07	0.164193	0.0450117	0.643777	1.44277e-11	0.821715	2.88101e-07	-0.649863	5.51452e-10	-0.448202	1.48969e-05	0.0549395	0.494417	0.0320418	0.839241	-0.249617	0.00291838	0.691498	0.00153036
ITGA10	-0.781812	0.0212576	-0.792238	6.19037e-09	0.0514123	0.806385	-1.04268	0.00302571	-0.497997	0.0084846	-1.6113	2.01657e-05	1.04479	5.23336e-11	-1.8881	5.37179e-12	0.780375	1.63367e-05	-1.06388	1.18324e-08	-2.51972	6.2376e-54	0.30491	0.0323271	-0.0967719	0.694702	0.711396	8.4231e-08	-1.39201	0.0023222
ITGAV	-0.0192096	0.945987	0.153925	0.0548779	0.336379	0.00350424	0.291591	0.375077	1.00264	1.20157e-11	0.0438554	0.843635	-0.282039	0.00308645	-0.853555	2.57265e-06	0.691366	2.25386e-05	0.913562	1.42683e-14	0.960538	1.54084e-15	-0.0536411	0.65153	0.323396	0.0174595	0.477291	2.01565e-06	-0.723364	0.0307749
ITGA6	-0.138662	0.74012	-0.888026	6.78797e-15	0.702474	3.20035e-13	0.815796	0.0340491	1.87125	4.90508e-25	1.98478	1.87807e-23	0.335167	0.00144058	-0.220339	0.166534	1.38607	3.77233e-23	-0.365889	0.0545163	1.70011	7.48714e-25	-0.470615	2.39656e-07	0.828082	1.74629e-07	0.874472	4.6046e-28	-0.629087	0.0312366
ITGB3	-2.50362	8.52737e-09	-0.804874	2.59068e-09	-1.52931	2.87397e-16	-1.72189	0.000223938	-0.490436	0.06273	-0.975938	0.00568595	-1.00241	7.08645e-13	0.164304	0.66628	-0.357589	0.15142	1.1109	1.01032e-06	-0.868692	5.29255e-05	-1.53055	1.82146e-17	-0.0459281	0.860812	0.14683	0.317817	-1.16486	0.057485
ITGB2	0.30382	0.529335	0.67125	8.68669e-10	-0.399696	0.0559687	1.19407	0.00580818	0.736227	0.000452108	0.419505	0.214868	2.41189	2.05905e-86	1.95013	1.6709e-15	-0.377461	0.0471579	-0.627705	3.43954e-05	-1.41257	5.16199e-16	0.0880628	0.565542	0.634218	0.00575346	0.391811	0.044791	0.767902	0.0651279
ITGA2B	1.34207	0.00169878	0.655095	1.88836e-06	0.0257171	0.911372	1.17592	0.0201939	1.37897	1.10864e-10	-1.05271	0.000276862	0.391757	0.0136198	-0.0745393	0.802866	-0.718912	0.00642575	-0.430531	0.0614596	-0.906391	2.04837e-06	-0.647956	5.93854e-06	-0.576783	0.021414	-0.976688	2.36143e-14	0.740928	0.0856519
ITGAL	-0.727289	0.102411	1.01689	4.36722e-19	-1.0956	2.69839e-08	0.369804	0.51496	0.586519	0.0146561	0.0823727	0.795982	2.51876	2.10044e-75	1.10361	6.99031e-06	-0.0265993	0.882718	-1.21912	2.1232e-17	-1.95522	3.21662e-25	0.0698975	0.712721	0.0813373	0.771612	-0.739201	0.000499871	0.602543	0.201153
ITGA4	-0.222368	0.613492	0.494068	3.30518e-05	-0.863549	7.77847e-07	0.786908	0.0673948	0.977319	2.24701e-05	-0.367455	0.172857	1.76619	4.62043e-45	-0.264535	0.30579	-0.694772	0.00127717	-0.470303	0.00103774	-0.87725	1.22884e-07	-0.286545	0.173539	0.198098	0.38533	-0.361924	0.0744293	0.566563	0.255496
ITGB5	0.24277	0.376763	0.171092	0.0440648	0.267674	0.00203202	0.2986	0.261786	0.567464	3.50052e-06	-0.600475	0.00129406	-0.220003	0.00151651	-0.610064	1.56638e-05	0.338206	0.000791295	0.310379	0.00222537	0.586654	3.33727e-07	-0.00256924	0.969784	0.191914	0.132084	0.924863	1.23089e-24	-0.284335	0.259894
ITGAD	0.208867	0.753156	0.538519	0.00114887	-0.967665	0.000793799	-0.147681	0.858042	1.25489	0.000492668	2.90966	1.19638e-12	4.76948	7.36029e-102	5.23022	1.24175e-30	-1.14059	0.000165258	-0.322894	0.185646	-1.1381	8.6897e-06	1.41527	2.01767e-08	0.9994	0.00589868	-0.546672	0.0871383	-0.581986	0.336716
ITGA3	1.1538	0.000872662	-0.297424	0.00385265	-0.582723	6.81731e-06	1.36481	0.0001274	1.63296	2.37642e-19	-1.64416	7.81211e-24	0.610136	1.59658e-07	1.78241	3.25771e-21	1.14098	9.79631e-06	0.306421	0.0437081	-0.50439	0.013311	-0.896519	2.87239e-17	0.338835	0.0745866	1.73284	7.89309e-49	0.188522	0.691217
ITGAM	0.00719071	0.989575	0.323151	0.00362088	-0.411325	0.0769198	0.453939	0.327009	1.09959	2.17979e-06	0.44122	0.220961	2.00046	5.25003e-53	1.73129	4.46476e-15	0.390212	0.0652291	-0.980043	1.50548e-09	-1.84825	2.55311e-22	-0.294603	0.0339011	0.649396	0.00498036	0.788892	4.07718e-06	-0.16778	0.704427
ITGA2	0.680696	0.0772584	-0.468869	9.42875e-05	1.43258	2.20574e-38	1.60251	1.61462e-06	0.317741	0.0620644	-0.513437	0.0586008	-0.916823	2.63701e-16	-1.18391	7.27916e-08	2.01542	1.89023e-17	1.59076	1.10195e-16	1.38934	2.38439e-18	-1.36854	3.7645e-20	0.99494	2.38731e-07	3.01993	2.09753e-59	0.129218	0.84027
ITGB4	1.01023	0.00122415	-0.475586	0.000105056	0.344145	0.00148992	1.26029	0.000343865	1.30283	1.0959e-19	-1.09313	1.75801e-06	0.675696	3.36952e-06	1.3393	3.79008e-09	1.48286	3.52298e-10	1.68941	2.95681e-19	2.87919	8.94742e-71	-1.10524	3.0864e-12	0.672094	0.00109622	2.07625	4.76414e-36	-0.0178145	0.973238
