# Supplementary material for: Comprehensive Characterization of the Integrin Family Across 32 Cancer Types
Source: Genomics Proteomics Bioinformatics. 2024 May 9;22(4):qzae035. doi: 10.1093/gpbjnl/qzae035 (PMC11849494; doi:10.1093/gpbjnl/qzae035)
Supplement: qzae035_Supplementary_Data [file qzae035_supplementary_data.zip › Supplementary_table5.xlsx]

## Sheet: Table S5
Table S5 P value and spearman correlation between DNA methylation and expression of integrin genes in pan-cancer
Integrin	ACC_cor	ACC_P	BLCA_cor	BLCA_P	BRCA_cor	BRCA_P	CESC_cor	CESC_P	CHOL_cor	CHOL_P	COADREAD_cor	COADREAD_P	DLBC_cor	DLBC_P	ESCA_cor	ESCA_P	GBM_cor	GBM_P	HNSC_cor	HNSC_P	KICH_cor	KICH_P	KIRC_cor	KIRC_P	KIRP_cor	KIRP_P	LAML_cor	LAML_P	LGG_cor	LGG_P	LIHC_cor	LIHC_P	LUAD_cor	LUAD_P	LUSC_cor	LUSC_P	MESO_cor	MESO_P	OV_cor	OV_P	PAAD_cor	PAAD_P	PCPG_cor	PCPG_P	PRAD_cor	PRAD_P	SARC_cor	SARC_P	SKCM_cor
ITGA2	0.179569	0.120628	0.00166936	0.972692	0.0394276	0.250583	-0.0129337	0.823755	-0.402503	0.00647592	0.0298984	0.562775	-0.362311	0.012326	0.0648601	0.375242	-0.204487	0.102269	0.248967	5.30453e-09	0.074652	0.554513	0.0852462	0.122222	0.197243	0.000731029	-0.240447	0.00158647	-0.226991	1.67519e-07	-0.245541	5.29338e-07	0.00598899	0.896639	0.0872451	0.0951456	-0.0746101	0.492203	0.55	0.132777	0.150158	0.0430452	-0.194072	0.00829722	0.400178	1.09438e-21	-0.209339	0.000750465	0.0613744
ITGB6	-0.0801679	0.491192	-0.102969	0.0342488	-0.137681	5.58436e-05	-0.00577967	0.920724	-0.380406	0.00994453	-0.115552	0.0248527	-0.148252	0.319976	-0.11666	0.109903	0.0614698	0.626662	0.118449	0.00608843	0.282773	0.0224684	-0.176059	0.00132153	-0.271248	2.76692e-06	0.0280423	0.716604	0.106908	0.0147275	0.0403604	0.416753	0.0160847	0.727152	0.244276	2.18382e-06	-0.0700619	0.519034	-0.433333	0.249917	-0.1318	0.0761346	0.0151595	0.838163	0.321303	4.03548e-14	0.123546	0.0483091	-0.188506
ITGA8	-0.204886	0.0758254	-0.169411	0.000466523	-0.133894	8.93443e-05	-0.335047	2.81803e-09	0.10001	0.513338	-0.327181	7.43078e-11	-0.29738	0.0423548	-0.119473	0.101537	0.0714067	0.571903	-0.348976	9.1132e-17	0.278752	0.0245423	-0.188576	0.000574036	-0.0727324	0.216877	0.0375783	0.6266	-0.213799	8.62617e-07	0.142769	0.00389939	-0.219933	1.3665e-06	-0.138621	0.00782831	-0.286169	0.00720886	-0.209207	0.589047	-0.389288	5.59157e-08	0.109363	0.139461	0.274382	1.4815e-10	-0.520293	3.6905e-19	0.0304302
ITGA6	-0.0224613	0.847278	0.0336222	0.49041	-0.0458725	0.181247	0.0831898	0.151301	-0.0122534	0.936326	0.0559982	0.27813	-0.0733759	0.624024	0.00901011	0.901984	0.0101399	0.93606	0.183957	1.85572e-05	-0.0644231	0.609343	0.0340197	0.538006	0.152004	0.00952987	0.0179909	0.81587	-0.186668	1.83444e-05	0.0649834	0.190757	-0.101629	0.0270936	0.197097	0.000144522	-0.144893	0.180241	0.216667	0.580941	0.0709026	0.341536	-0.0484821	0.513404	0.265593	5.85874e-10	-0.0183523	0.770115	0.056737
ITGA1	-0.0757216	0.515615	0.0672569	0.167359	0.0525672	0.125451	-0.195476	0.00067686	-0.0220692	0.885582	0.139783	0.0065591	-0.602619	7.39178e-06	0.114568	0.116469	-0.227559	0.068297	0.182977	2.05917e-05	0.104525	0.407315	0.214822	8.3667e-05	0.235308	5.19197e-05	-0.167213	0.0292967	-0.141928	0.0011741	0.0307705	0.53591	0.109424	0.0172815	0.10388	0.0467393	-0.036251	0.738873	-0.233333	0.551709	-0.0141491	0.849641	-0.0637227	0.390142	0.214071	7.04009e-07	0.0150246	0.810927	0.0175585
ITGB1	0.0322625	0.781618	-0.0570588	0.241595	-0.00910284	0.790884	-0.00526049	0.927825	-0.0173913	0.909683	-0.000410845	0.993656	-0.387951	0.00740457	-0.149074	0.0406299	-0.0745192	0.554334	0.0192447	0.656947	-0.0211538	0.866928	0.183806	0.000793745	0.0558652	0.343139	-0.0276037	0.720852	0.110244	0.0118841	0.0198345	0.689926	-0.0916323	0.046394	0.00613929	0.906648	-0.0951921	0.379763	0.25	0.520635	0.150714	0.0422701	0.0353316	0.63367	0.205563	1.94839e-06	0.0395271	0.528717	0.0661409
ITGB4	-0.0418743	0.719476	-0.0588503	0.227109	-0.234403	4.37128e-12	0.00919777	0.874156	-0.423584	0.00402132	0.0083216	0.87206	-0.249472	0.0908183	0.088121	0.227681	-0.224519	0.0722942	0.0144237	0.739242	0.256952	0.0388049	0.0290937	0.598458	-0.438672	4.5432e-15	0.0442874	0.566335	-0.367997	4.03528e-18	-0.24031	9.33249e-07	-0.0347671	0.450632	-0.124276	0.017223	-0.0815412	0.452038	0.0666667	0.880093	-0.359419	6.26247e-07	0.0462256	0.533222	0.167093	0.000116254	0.029894	0.634025	-0.0515914
ITGA5	-0.238621	0.0379067	0.0373123	0.444035	-0.0226637	0.509089	-0.10785	0.0625297	0.107773	0.47975	0.0461078	0.371989	0.00352693	0.981229	-0.059163	0.418705	0.229152	0.0664893	0.0303421	0.483718	-0.0728373	0.564206	0.123691	0.0246351	0.163701	0.0051971	-0.264726	0.000485574	-0.184858	2.21665e-05	0.00416626	0.933221	-0.0717701	0.119049	0.11266	0.0309454	-0.0123752	0.909301	-0.483333	0.1938	-0.05517	0.45947	0.120581	0.103008	0.136802	0.00164477	0.0151608	0.80912	-0.171799
ITGAV	-0.0230212	0.843237	0.105531	0.0299998	0.101861	0.00293132	0.0814669	0.159982	-0.106855	0.48478	0.11052	0.0319234	-0.0590922	0.693173	-0.0612133	0.402735	0.129895	0.301604	0.162272	0.000163519	0.29729	0.0164816	0.142656	0.00946128	0.150719	0.0101623	0.0101612	0.895371	0.0503358	0.251879	0.0851246	0.0863165	0.0537737	0.243109	0.118206	0.0235298	-0.0187359	0.863026	-0.05	0.911618	0.12554	0.091287	-0.133342	0.0711559	0.131363	0.00251454	0.0257679	0.681559	0.128032
ITGA3	0.0820375	0.481108	-0.0225555	0.643663	0.0930122	0.00662273	0.0300539	0.604723	0.00750988	0.961129	0.0688497	0.182216	-0.264115	0.0728247	-0.120567	0.0983965	-0.00638112	0.959787	0.13266	0.0021061	-0.0977065	0.43875	0.0971993	0.0778683	0.0817716	0.164883	0.0874207	0.256967	-0.0607546	0.166554	0.0331172	0.505257	0.00745662	0.871508	0.0403399	0.441016	-0.0817963	0.450621	0.35	0.358581	-0.0707384	0.342658	-0.0234459	0.75185	0.0961715	0.0272696	0.0354966	0.57184	-0.0202447
ITGB5	-0.0486264	0.676578	0.435364	5.4223e-21	-0.0762467	0.026133	0.0189248	0.744359	0.179842	0.236326	0.119998	0.019773	-0.00323774	0.983007	0.257385	0.000349681	0.124388	0.322695	0.106892	0.0133709	0.17382	0.165774	0.197699	0.000302116	0.274704	2.03894e-06	-0.0889945	0.248469	0.0108633	0.804806	-0.0996784	0.0444567	0.116776	0.0110315	0.119245	0.0223265	-0.1212	0.262915	0.566667	0.120574	0.236486	0.00134484	0.154489	0.036358	0.0922373	0.0342657	0.105729	0.0913895	0.179921
ITGAM	0.031077	0.789857	0.16091	0.000895977	-0.0965808	0.00480389	0.118399	0.0407634	0.459157	0.00168455	0.115367	0.0250867	0.123728	0.406125	0.0371687	0.611614	0.0550499	0.663167	0.118524	0.00605606	-0.0852366	0.499615	0.00878783	0.87364	0.185649	0.00149588	0.0157327	0.838644	-0.148879	0.000659742	0.290461	2.3577e-09	0.19787	1.45809e-05	0.276506	7.27015e-08	0.0947551	0.382663	-0.466667	0.212522	0.0979915	0.188161	0.218556	0.00287725	0.0818125	0.0605436	-0.0584571	0.351577	-0.11981
ITGA4	0.05225	0.653964	0.203787	2.40785e-05	-0.0116824	0.733624	0.080674	0.164102	0.0069831	0.963688	0.273379	6.90882e-08	-0.296907	0.0427001	0.103064	0.158167	0.131623	0.295957	0.236701	3.007e-08	0.0636249	0.6146	-0.0761055	0.167808	0.0807353	0.170321	-0.137423	0.0739563	0.00906052	0.836698	0.300051	6.50859e-10	0.0952013	0.038479	0.243366	2.38839e-06	-0.00177706	0.986967	-0.1	0.809981	-0.0273101	0.714392	0.0535177	0.47059	0.0503126	0.248915	0.201882	0.00116296	0.162736
ITGA2B	0.105043	0.36649	0.12845	0.00816956	-0.0735861	0.0318409	0.117311	0.0426617	0.43555	0.00278599	-0.127053	0.0135587	0.0158703	0.915679	0.00176431	0.980777	0.0745533	0.555038	-0.0461527	0.286611	0.0151048	0.90494	0.0837526	0.128929	0.084857	0.149465	-0.149522	0.0516431	0.0891803	0.0420747	0.0365226	0.462465	0.0205989	0.654978	-0.0291089	0.578306	0.26273	0.0139522	-0.2	0.613404	0.0221375	0.766749	-0.0476124	0.520997	0.025994	0.551567	0.0584649	0.351514	0.0460656
ITGA11	0.159158	0.169663	0.267772	2.22641e-08	0.091569	0.00751913	-0.0276571	0.633844	0.29827	0.0465787	0.0667304	0.196077	0.0902517	0.546305	0.0539518	0.460921	-0.202507	0.105707	0.0343596	0.427711	-0.00480848	0.969676	0.0293592	0.595123	0.0102981	0.86138	-0.0795028	0.30274	-0.049859	0.256404	0.271126	2.73875e-08	0.0645907	0.160765	0.201363	0.000102644	-0.0835923	0.441437	0.533333	0.147525	0.0942813	0.205519	-0.0385843	0.603057	0.000172504	0.996848	0.167232	0.00738755	-0.0385083
ITGAE	0.0713602	0.539371	0.0643595	0.186457	0.00355586	0.917503	0.0664166	0.252249	-0.0873518	0.56713	-0.189334	0.000217748	-0.127313	0.392575	0.161064	0.0268252	-0.0950612	0.450362	0.0747703	0.0840214	0.064533	0.609547	-0.0540648	0.327518	0.0663129	0.260322	-0.484106	2.25871e-11	8.46186e-05	0.998464	-0.31671	6.20078e-11	-0.0386818	0.401267	0.181688	0.000468891	0.0467303	0.666777	0.05	0.911618	-0.00432555	0.953786	0.105937	0.152364	-0.102034	0.0191349	-0.221516	0.000355101	-0.0366795
ITGB7	-0.413426	0.000205662	0.00493136	0.919452	-0.284443	2.65232e-17	-0.0881111	0.128471	-0.493626	0.000569479	0.00579027	0.91078	-0.144542	0.331263	-0.0751366	0.304158	-0.00754008	0.952465	-0.209834	9.74409e-07	-0.218094	0.081011	-0.180964	0.000959273	0.0597539	0.310543	-0.269101	0.000387514	-0.394868	7.53267e-21	-0.105153	0.0339434	-0.110377	0.0163269	0.0220666	0.673504	-0.250992	0.0190318	-0.183333	0.64364	-0.259581	0.000402147	-0.146036	0.0479233	-0.119987	0.00581722	-0.463654	4.75426e-15	-0.619802
ITGA7	-0.0560496	0.630581	-0.0227205	0.641238	-0.15441	6.04057e-06	-0.148131	0.0103217	-0.0509915	0.739397	-0.00543788	0.91619	-0.27662	0.0598013	0.0851933	0.24379	-0.0485577	0.700243	-0.144515	0.000801041	-0.417513	0.000539633	-0.175447	0.00137467	-0.335356	4.72135e-09	-0.32724	1.32613e-05	-0.221636	3.29838e-07	0.108671	0.0283712	-0.0974501	0.0341043	0.0256036	0.624912	-0.0803933	0.459171	-0.0333333	0.948391	0.00298887	0.968058	0.249766	0.000627917	-0.144901	0.000849505	-0.329954	6.46038e-08	-0.394726
ITGAX	-0.210825	0.0675384	0.197736	4.21623e-05	-0.171087	5.14983e-07	-0.073416	0.205559	-0.32859	0.0280221	0.202684	7.38423e-05	0.3358	0.0214837	0.0497887	0.496275	-0.0669814	0.596016	0.00197406	0.963666	-0.132831	0.291508	-0.216927	7.09325e-05	-0.456815	2.34052e-16	-0.386956	1.86245e-07	-0.367506	4.50168e-18	-0.0782717	0.114879	0.119145	0.00949716	0.0544126	0.298521	-0.0139518	0.897945	-0.133333	0.743541	0.00806488	0.913953	0.0181893	0.806402	-0.151811	0.000470405	-0.128595	0.0397837	-0.173098
ITGAD	-0.169991	0.142079	0.0933125	0.0551538	-0.264479	4.36043e-15	-0.0179772	0.756882	-0.238257	0.115004	0.105371	0.0408707	-0.00624584	0.966764	0.0847119	0.246475	-0.0892222	0.479699	0.07159	0.098101	-0.186595	0.136674	-0.0539598	0.328459	-0.129765	0.0271306	0.0368993	0.632849	-0.0896763	0.0409405	-0.160352	0.00117013	0.0882502	0.0551136	0.0329782	0.528833	0.120736	0.265305	0.262312	0.495323	-0.151859	0.0407115	-0.126892	0.0860783	-0.183561	2.23538e-05	0.269451	1.23545e-05	-0.232883
ITGA9	-0.0427068	0.713586	-0.195748	5.04977e-05	-0.317826	1.99053e-21	-0.230658	5.66918e-05	-0.178422	0.240937	-0.419433	1.7004e-17	-0.234821	0.112103	-0.0752623	0.303347	-0.0949384	0.45189	-0.0593107	0.170731	0.113929	0.36618	-0.121059	0.0278857	0.0798951	0.174826	0.0493065	0.523133	-0.350581	1.74913e-16	-0.183274	0.00020114	-0.183115	6.17906e-05	-0.0779823	0.135935	-0.216073	0.0444256	-0.3	0.436624	-0.157777	0.0334036	0.0201482	0.786031	-0.224224	1.97647e-07	-0.0739556	0.238353	-0.425939
ITGB8	-0.0664147	0.568662	-0.157272	0.00117343	-0.210163	5.97343e-10	-0.0442579	0.445786	-0.334135	0.0248789	-0.0491325	0.341408	0.0407809	0.785495	-0.104917	0.150784	-0.0145105	0.908541	-0.0216131	0.61792	-0.0435547	0.730471	0.0511181	0.354608	0.0911288	0.121529	-0.203148	0.00788528	0.0640974	0.144392	-0.215713	1.13222e-05	-0.151339	0.000960866	-0.015261	0.770762	-0.209087	0.0519473	0.45	0.229817	-0.144854	0.0510532	-0.0500392	0.499955	-0.230229	9.05852e-08	-0.0872301	0.164072	-0.0844558
ITGB2	-0.290312	0.0109598	0.356685	3.89523e-14	-0.390644	2.06863e-32	-0.339145	1.75371e-09	-0.425955	0.0038047	0.217191	2.10011e-05	-0.165472	0.265412	-0.00197924	0.978436	-0.034222	0.786222	-0.160349	0.000195825	-0.29513	0.0170017	-0.452393	4.71979e-18	-0.473566	1.2889e-17	-0.308745	4.19666e-05	-0.255063	3.6307e-09	-0.107819	0.029644	0.00414504	0.928358	-0.20356	8.58212e-05	-0.3788	0.000327555	0.0166667	0.98157	-0.164142	0.0268168	-0.0449117	0.544936	-0.31523	1.27134e-13	-0.338111	2.89709e-08	-0.508945
ITGAL	-0.535287	6.29349e-07	0.124859	0.0101569	-0.271015	8.59399e-16	-0.299723	1.27126e-07	-0.396218	0.00705205	0.166995	0.00113564	-0.0533071	0.721198	-0.202546	0.00518826	-0.0369759	0.769962	0.0733268	0.0901953	-0.375596	0.00204839	-0.441097	3.82565e-17	-0.527394	3.65442e-22	-0.120377	0.117904	-0.440427	4.37915e-26	-0.337482	2.67678e-12	-0.259939	9.62292e-09	-0.112468	0.0312349	-0.356289	0.00070649	-0.716667	0.0368662	-0.13062	0.0788221	-0.0903024	0.222819	-0.335169	2.66132e-15	-0.221351	0.00035882	-0.513928
ITGB3	-0.232461	0.0433068	-0.049754	0.307305	-0.270246	1.0428e-15	-0.225124	8.60226e-05	-0.271002	0.0717591	-0.194373	0.000145988	-0.234267	0.112978	0.0554427	0.448608	-0.21189	0.0901764	-0.0441634	0.307913	-0.0100309	0.93679	-0.177215	0.00122636	-0.375938	3.62328e-11	-0.331254	1.02242e-05	-0.257651	2.48918e-09	-0.183934	0.000190568	-0.031771	0.490622	0.100898	0.0534494	-0.260444	0.0148374	-0.0333333	0.948391	-0.238701	0.00117405	-0.110793	0.134331	-0.395138	3.86631e-21	-0.0789202	0.208208	-0.602827
[truncated: 15 more columns]
