# Supplementary material for: Comprehensive Characterization of the Integrin Family Across 32 Cancer Types
Source: Genomics Proteomics Bioinformatics. 2024 May 9;22(4):qzae035. doi: 10.1093/gpbjnl/qzae035 (PMC11849494; doi:10.1093/gpbjnl/qzae035)
Supplement: qzae035_Supplementary_Data [file qzae035_supplementary_data.zip › Supplementary_table14.xlsx]

## Sheet: Table S14
Table S14 List of primers and antibodies used in this study
Table S14A List of primers used in this study
Primer_name	Sequence (5' to 3')
ITGA1_F	CGCTGGAAGATGATCACGGGG
ITGA1_R	TCTCGGGACCAGAAGAGGGCA
ITGA2_F	TCACCGAGGTGACCAGATTGGCT
ITGA2_R	TGCCCTCGGGGCCTTCAAGA
ITGA3_F	GGTGGGCGCCCCCTACTACT
ITGA3_R	GGAGCTCCCACAGCAATATCCTGA
ITGA5_F	CCCCGGGCTCCTTCTTCGGA
ITGA5_R	CCAGGAGCCGAGAGCCTTTGC
ITGA6_F	ATGTGGCGGTGGTGGACCTCA
ITGA6_R	GGAGCTCCAACTGCAATATCTGGGT
ITGAV_F	AATCTTCCAATTGAGGATATCAC
ITGAV_R	AAAACAGCCAGTAGCAACAAT
ITGB1_F	GCGCGTGCAGGTGCAATGAA
ITGB1_R	ACACACTGTCCGCAGACGCA
ITGB2_F	GGTCCATGATGTCGTCAGCC
ITGB2_R	ACACACTGTCCGCAGACGCA
ITGB5_F	GGAGCCAGAGTGTGGAAACA
ITGB5_R	GAAACTTTGCAAACTCCCTC
ITGB6_F	TGGGGCCTCGCTGTGAGTGT
ITGB6_R	CAGTCGCCGTTACCTCCGCA
ITGB7_F	TGCGGAGGCTTTGGTCGCTG
ITGB7_R	CAGCCTGGGCATTGGTCGCA
ITGB8_F	GTGCCAGGTGCCTTGCGCT
ITGB8_R	CTTCGGCTCCTGGACGCAGC
Table S14B List of antibodies used in this study
Antibody_name	Company	Catalog_number	Dilution_ratio
Phospho-Akt (Ser473) Antibody	Abmart	T40067	1:500
AKT1/2/3 Antibody	Abmart	T55561	1:500
Phospho-Erk1(T202/Y204)+Erk2(T185/Y187) Antibody	Abmart	T40072	1:500
ERK1/2 Antibody	Abmart	T40071	1:500
Phospho-p38 MAPK (Thr180/Tyr182) Antibody	Abmart	TP56391	1:500
p38 MAPK Antibody	Abmart	T55600	1:500
Anti-beta-Tubulin Mouse Monoclonal Antibody (3G6)	Abbkine	A01030	1:2000
Multi-rAb HRP-Goat Anti-Mouse Recombinant Secondary Antibody (H+L)	Proteintech	RGAM001	1:10000
Multi-rAb HRP-Goat Anti-Rabbit Recombinant Secondary Antibody (H+L)	Proteintech	RGAR001	1:10000
