# Supplementary material for: Comprehensive Characterization of the Integrin Family Across 32 Cancer Types
Source: Genomics Proteomics Bioinformatics. 2024 May 9;22(4):qzae035. doi: 10.1093/gpbjnl/qzae035 (PMC11849494; doi:10.1093/gpbjnl/qzae035)
Supplement: qzae035_Supplementary_Data [file qzae035_supplementary_data.zip › Supplementary_table11.xlsx]

## Sheet: Table S11
Table S11 P value and spearman correlation between integrinScore and immune features in pan-cancer
Table S11A P value and spearman correlation between integrinScore and ESTIMATE scores in pan-cancer
Score	ACC_cor	ACC_P	BLCA_cor	BLCA_P	BRCA_cor	BRCA_P	CESC_cor	CESC_P	CHOL_cor	CHOL_P	COADREAD_cor	COADREAD_P	DLBC_cor	DLBC_P	ESCA_cor	ESCA_P	GBM_cor	GBM_P	HNSC_cor	HNSC_P	KICH_cor	KICH_P	KIRC_cor	KIRC_P	KIRP_cor	KIRP_P	LAML_cor	LAML_P	LGG_cor	LGG_P	LIHC_cor	LIHC_P	LUAD_cor	LUAD_P	LUSC_cor	LUSC_P	MESO_cor	MESO_P	OV_cor	OV_P	PAAD_cor	PAAD_P	PCPG_cor	PCPG_P	PRAD_cor	PRAD_P	SARC_cor	SARC_P	SKCM_cor
StromalScore	-0.25728	0.0251168	0.425963	1.85426e-19	0.401967	1.97275e-43	-0.117645	0.0431248	-0.518662	0.00138658	0.739828	1.06695e-66	-0.546022	9.36074e-05	0.368698	2.18045e-06	0.467931	2.65403e-10	-0.229989	2.29752e-07	0.380082	0.0020854	-0.457324	1.00451e-27	0.505341	1.48351e-19	0.455564	9.94567e-09	0.718992	2.32279e-84	-0.0514928	0.32524	-0.128208	0.00349865	0.60811	0	0.315005	0.00326327	0.54788	1.58311e-30	0.470853	3.74903e-11	-0.136609	0.0674581	0.239625	7.21691e-08	-0.298706	1.1303e-06	-0.527461
ImmuneScore	-0.490034	9.25996e-06	0.0962085	0.0518648	-0.174654	6.89006e-09	-0.507699	8.46867e-21	-0.509138	0.00174265	0.595555	1.18593e-37	0.220167	0.136755	0.317342	5.42413e-05	0.337776	9.72179e-06	-0.456722	7.04138e-27	0.19652	0.119485	-0.115647	0.00894759	0.227505	0.000122864	0.699068	0	0.663395	1.27224e-67	-0.199953	0.000115026	-0.452904	1.63669e-27	0.358118	5.80609e-16	-0.263116	0.0146015	0.396693	1.8045e-15	0.334266	5.43929e-06	-0.0300185	0.689138	0.0839642	0.0624812	-0.586498	4.74347e-25	-0.476524
ESTIMATEScore	-0.392126	0.000506811	0.284872	4.47713e-09	0.080135	0.00824132	-0.378138	1.69976e-11	-0.535907	0.000902061	0.718723	2.58484e-61	-0.169635	0.253445	0.368845	2.15869e-06	0.408525	5.61991e-08	-0.399283	2.27704e-20	0.293864	0.0187475	-0.288055	3.35066e-11	0.36224	4.16317e-10	0.642657	0	0.709015	4.57385e-81	-0.152125	0.00348489	-0.317218	1.50228e-13	0.50299	0	-0.00191518	0.986076	0.523484	1.4622e-27	0.417341	7.51874e-09	-0.09496	0.204793	0.174693	9.65917e-05	-0.521536	2.93803e-19	-0.537537
Table S11B P value and spearman correlation between integrinScore and the estimated abundances of 22 immune cells (CIBERSORT) in pan-cancer
Immune_cells	ACC_cor	ACC_P	BLCA_cor	BLCA_P	BRCA_cor	BRCA_P	CESC_cor	CESC_P	CHOL_cor	CHOL_P	COADREAD_cor	COADREAD_P	DLBC_cor	DLBC_P	ESCA_cor	ESCA_P	GBM_cor	GBM_P	HNSC_cor	HNSC_P	KICH_cor	KICH_P	KIRC_cor	KIRC_P	KIRP_cor	KIRP_P	LAML_cor	LAML_P	LGG_cor	LGG_P	LIHC_cor	LIHC_P	LUAD_cor	LUAD_P	LUSC_cor	LUSC_P	MESO_cor	MESO_P	OV_cor	OV_P	PAAD_cor	PAAD_P	PCPG_cor	PCPG_P	PRAD_cor	PRAD_P	SARC_cor	SARC_P	SKCM_cor
B_cells_naive	0.0834661	0.473477	0.142479	0.00375518	0.099191	0.000863828	-0.161251	0.00542348	-0.407603	0.0136052	0.156714	0.00141769	-0.00360187	0.98083	0.259184	0.000459345	0.0525516	0.500005	-0.384967	1.22502e-19	0.120885	0.337446	-0.240391	2.94294e-08	0.34277	3.4101e-09	-0.324511	1.32581e-05	0.248876	7.22566e-09	-0.0997105	0.0563369	-0.0437996	0.313286	0.0476736	0.295237	-0.0937405	0.387802	0.0801334	0.0997904	0.0257795	0.73267	-0.149942	0.0439363	0.147757	0.000920081	-0.0929822	0.137902	-0.117343
B_cells_memory	0.0800355	0.49191	-0.253132	1.91435e-07	-0.260505	6.58624e-19	0.0345747	0.553511	0.0810445	0.638441	-0.0893402	0.0700601	-0.0681102	0.649185	-0.103135	0.169488	-0.0185211	0.812216	-0.0595019	0.177585	-0.14225	0.258322	0.260872	1.60415e-09	-0.380631	3.73747e-11	-0.113162	0.138238	-0.326855	1.46311e-14	0.138164	0.00803625	-0.122222	0.00475716	-0.0637136	0.161664	0.0261072	0.810307	-0.230172	1.7157e-06	-0.104436	0.165343	0.0757131	0.311054	-0.169569	0.000139067	0.0811655	0.195517	0.0738023
Plasma_cells	-0.0401265	0.730729	-0.109468	0.0262911	-0.0620257	0.0375168	-0.0802284	0.168611	0.162741	0.342962	-0.195701	6.36232e-05	0.0760095	0.611595	0.0556181	0.459616	-0.0564806	0.46846	-0.219619	4.81837e-07	-0.035818	0.776976	0.144728	0.000944363	0.112287	0.059672	-0.260821	0.000528495	-0.00302461	0.944828	-0.114511	0.0282744	-0.0398653	0.358776	-0.222168	7.93777e-07	-0.422933	4.48352e-05	0.039363	0.419381	-0.253185	0.000650001	0.0683163	0.360821	-0.00611169	0.891568	-0.0875445	0.162552	-0.0290699
T_cells_CD8	-0.218352	0.0581012	-0.289906	2.02469e-09	-0.304712	1.33694e-25	-0.43201	6.88493e-15	0.003861	0.982671	-0.015051	0.760678	0.129972	0.382697	0.0896853	0.232514	-0.186956	0.0155538	-0.37997	3.91266e-19	0.0350601	0.781577	0.104882	0.0168392	0.0325235	0.586524	-0.288712	0.000117039	-0.125765	0.00386463	-0.269932	1.51023e-07	-0.143157	0.000928849	-0.310252	2.93314e-12	-0.0503025	0.642986	-0.0731459	0.13311	-0.157585	0.03566	0.00872446	0.907205	-0.189894	1.91571e-05	-0.291617	2.06862e-06	-0.0851376
T_cells_CD4_naive	0.289619	0.0111603	-0.19341	7.77508e-05	-0.0463357	0.120363	0.14963	0.00993833	0.199183	0.244166	-0.153268	0.00180852	NA	NA	-0.140164	0.0612924	-0.0764792	0.32593	0.228036	1.68175e-07	-0.115145	0.361055	0.115112	0.00866904	-0.0393222	0.510761	0.0556717	0.466918	-0.450253	1.27766e-27	-0.0720672	0.168299	0.0823515	0.057669	-0.0401959	0.377571	0.038645	0.722308	-0.102919	0.034338	0.0714015	0.343581	0.108196	0.147113	-0.159981	0.000328795	0.055417	0.37723	0.179355
T_cells_CD4_memory_resting	-0.0350561	0.76369	0.22651	3.41436e-06	0.120701	4.93294e-05	0.215427	0.000188004	-0.155956	0.363726	-0.176655	0.000314341	-0.265242	0.0715661	0.116837	0.119338	0.0895565	0.249754	0.0321168	0.467065	-0.0114515	0.927861	-0.229267	1.28498e-07	0.146763	0.0136253	-0.47421	4.38362e-11	0.34342	5.2619e-16	0.174731	0.000774219	-0.0926041	0.0327208	0.348007	3.16694e-15	0.00789239	0.942163	0.210257	1.29833e-05	-0.0144617	0.84806	-0.0523984	0.483587	0.210722	1.99862e-06	-0.132488	0.0341091	-0.104264
T_cells_CD4_memory_activated	-0.0231702	0.842519	-0.100774	0.0409054	-0.171078	7.72413e-09	-0.222197	0.000115753	-0.000324132	0.998503	-0.160038	0.0011158	-0.0184156	0.902217	0.00286779	0.969608	0.118149	0.128338	-0.160279	0.000260104	0.199876	0.110414	0.0701079	0.110649	0.181426	0.00222411	0.146592	0.054286	0.0743329	0.088549	-0.0746383	0.153586	0.00743423	0.864168	-0.0761093	0.0944255	-0.130631	0.227818	0.0715605	0.141748	0.148896	0.0473009	-0.0453475	0.5444	-0.110431	0.0134848	-0.0150785	0.810261	-0.171345
T_cells_follicular_helper	0.00124599	0.991477	-0.233967	1.57571e-06	-0.348585	1.73571e-33	-0.158941	0.0061366	0.0880309	0.608458	-0.0904067	0.0667675	0.334297	0.0221027	0.128385	0.0867607	-0.107313	0.167476	-0.347679	4.44478e-16	-0.048143	0.703329	0.290743	1.43761e-11	0.0521561	0.382907	-0.243657	0.00123615	-0.215337	6.17904e-07	-0.138502	0.00788183	-0.107113	0.0134409	-0.305241	6.77165e-12	-0.0883032	0.416037	-0.24999	1.89599e-07	-0.197428	0.00825361	0.0900628	0.227922	-0.160064	0.000326423	0.00606584	0.92306	0.0965597
T_cells_regulatory__Tregs_	-0.195	0.0914031	-0.061424	0.213441	-0.263844	2.26312e-19	-0.373831	2.99195e-11	-0.215454	0.206954	0.195505	6.47284e-05	0.363679	0.011977	0.123679	0.0990532	0.287838	0.000162014	-0.456146	7.90151e-28	0.132811	0.291579	0.238938	3.58292e-08	-0.0226405	0.705016	0.0842663	0.270342	0.292594	7.64984e-12	-0.0744359	0.154708	-0.125934	0.00362076	0.03072	0.500151	-0.0459904	0.672303	0.122668	0.0115706	0.0670784	0.373662	0.0485723	0.516126	-0.106967	0.0167234	-0.325901	9.54063e-08	-0.158643
T_cells_gamma_delta	NA	NA	0.00441334	0.928836	-0.0287038	0.336108	-0.0405626	0.486931	-0.268476	0.113369	-0.0295032	0.5504	0.0615977	0.680843	0.0551211	0.463643	-0.0810595	0.297706	-0.0668309	0.129863	-0.0742412	0.5567	0.0170496	0.69838	-0.074419	0.212807	0.00233275	0.9757	0.143256	0.000985219	-0.124788	0.0167664	0.0182993	0.67367	-0.153988	0.000675643	-0.223444	0.0374906	-0.146687	0.00249173	-0.14172	0.0591614	NA	NA	-0.098166	0.0281731	-0.0905177	0.148693	0.0289871
NK_cells_resting	0.169783	0.142574	0.00248437	0.959904	0.0807458	0.0067342	0.0988097	0.0897064	0.0867937	0.614728	-0.0826485	0.0938654	-0.161003	0.279639	-0.0194372	0.79621	0.128818	0.0970943	0.149226	0.000680568	-0.240133	0.0540116	0.0417603	0.342374	0.11446	0.0548713	-0.292832	9.23943e-05	-0.0266374	0.542143	-0.0589198	0.260221	-0.0384454	0.376163	0.052466	0.249296	0.142273	0.188665	0.15417	0.00147043	0.0395295	0.600363	0.0670101	0.370097	-0.0502532	0.262036	0.112733	0.0717592	0.0306227
NK_cells_activated	-0.195367	0.0907821	-0.110562	0.0248173	-0.214441	3.61368e-13	-0.085551	0.142012	0.244336	0.15096	-0.018219	0.712342	0.23273	0.115428	-0.0469198	0.532831	-0.215408	0.00517921	0.00128702	0.976756	-0.178597	0.154613	0.114272	0.00917262	-0.105979	0.0756016	-0.0826897	0.279438	-0.114093	0.00881813	-0.058179	0.266272	-0.00531076	0.902736	-0.09745	0.0320761	-0.4047	0.000101113	-0.18232	0.000163043	-0.298662	5.13529e-05	-0.0421609	0.573069	-0.0484242	0.27982	-0.0527296	0.400836	-0.0345437
Monocytes	-0.00371839	0.9746	-0.0672311	0.173186	-0.0555453	0.062545	-0.069144	0.235628	0.0494846	0.774415	-0.0463556	0.347956	0.018029	0.90426	0.127364	0.0893191	0.00141804	0.985489	-0.118199	0.00724728	-0.00336538	0.978851	-0.0653497	0.137076	0.0181602	0.761408	0.739006	0	-0.111144	0.0107445	-0.0724027	0.166321	-0.0584263	0.178435	0.0161065	0.723751	-0.255816	0.0167785	-0.113619	0.0194157	0.00860722	0.909216	-0.123001	0.0990231	0.0159421	0.722136	-0.289957	2.37743e-06	-0.0602052
Macrophages_M0	0.330665	0.00352914	0.159485	0.00116151	0.0255711	0.391518	0.316655	2.56433e-08	0.133284	0.438372	0.126613	0.0100964	-0.160518	0.281109	-0.252761	0.000641042	0.0519924	0.504584	0.356767	6.64853e-17	0.106097	0.400256	0.181144	3.30774e-05	0.00609603	0.918823	0.0386021	0.614094	0.0293674	0.501536	0.235112	5.29582e-06	0.147823	0.000625399	0.245591	4.42306e-08	0.319599	0.00254898	0.0386176	0.428249	0.256162	0.000557863	0.066909	0.370822	-0.0414873	0.35457	0.318028	2.00187e-07	-0.0170247
Macrophages_M1	-0.125317	0.280746	0.0791147	0.108827	-0.131352	9.87302e-06	-0.158582	0.00625445	-0.313019	0.0630482	0.169011	0.000571197	-0.0626735	0.674696	0.174574	0.0194263	-0.0862941	0.267491	-0.0231527	0.600131	0.112018	0.374327	-0.251799	6.00869e-09	0.365899	2.32238e-10	0.0895241	0.241469	0.274236	1.57834e-10	-0.0261626	0.617371	-0.153152	0.000392479	-0.102401	0.0242647	-0.104656	0.334696	0.0934416	0.0548167	0.155393	0.0383407	-0.0876476	0.240688	0.114034	0.0107162	-0.385701	1.65924e-10	-0.214279
Macrophages_M2	-0.273473	0.0168333	0.34684	4.33044e-13	0.242397	1.65884e-16	0.0100446	0.86337	0.16834	0.325067	0.342846	8.31315e-13	-0.00358464	0.981153	0.012024	0.873079	0.0621557	0.424889	0.00101423	0.981682	0.0201923	0.872931	-0.116097	0.00810993	-0.112365	0.0594935	0.401819	4.26502e-08	0.340448	9.69863e-16	0.0495095	0.344245	0.11663	0.00708209	0.149515	0.00096899	0.193063	0.0732669	0.24842	2.27327e-07	0.160728	0.0320948	0.0536885	0.472869	0.0619311	0.166762	0.0387028	0.537601	0.0898279
Dendritic_cells_resting	-0.0664013	0.56874	-0.0356097	0.471014	0.0437378	0.142626	-0.161344	0.00539627	-0.14066	0.413213	-0.0138007	0.780025	-0.184783	0.213708	-0.0116475	0.877021	0.0738598	0.342821	-0.00874713	0.843025	0.142282	0.258215	-0.141863	0.00119332	0.152511	0.0103253	0.0824482	0.28085	0.0406111	0.352594	0.0869127	0.0964174	-0.0573312	0.186726	-0.0966984	0.0334324	0.0533065	0.623874	0.123266	0.0111682	0.161137	0.0316538	0.0109052	0.884157	0.147233	0.000959974	-0.228636	0.000224901	-0.0484646
Dendritic_cells_activated	0.241571	0.035526	-0.116653	0.0178513	-0.0374901	0.208935	0.296531	2.01988e-07	-0.227477	0.182118	-0.255751	1.41581e-07	-0.0983915	0.510555	-0.161751	0.0305274	0.0331806	0.670338	0.18178	3.32685e-05	-0.247756	0.0466065	0.142747	0.00111073	-0.0463186	0.438468	-0.193162	0.0108887	0.0654971	0.133564	0.044964	0.390405	0.240479	1.95133e-08	-0.0790834	0.0822004	-0.0152289	0.888661	-0.103554	0.0332371	0.099616	0.185845	0.0477315	0.523424	-0.083876	0.0609119	0.0225604	0.719412	0.156023
Mast_cells_resting	-0.140911	0.224692	0.0984892	0.0457277	0.210009	1.11448e-12	-0.150815	0.00935995	0.129308	0.452272	0.316739	4.71275e-11	-0.0403965	0.78747	0.294457	6.3066e-05	-0.0839398	0.280811	-0.2533	5.55435e-09	0.151677	0.227768	-0.155859	0.000365311	-0.124005	0.0374172	-0.486834	1.10957e-11	0.0361398	0.40815	0.0462512	0.376968	-0.107128	0.0134276	0.0720976	0.113169	0.0303359	0.780302	-0.00149781	0.975497	0.0393612	0.601917	0.0625279	0.403033	0.0954195	0.0329105	0.109158	0.0812991	0.184844
Mast_cells_activated	-0.0727455	0.5323	0.0426279	0.388129	0.0457022	0.125524	0.284609	6.38353e-07	-0.236913	0.164161	-0.195195	6.65179e-05	-0.0856247	0.567146	-0.217392	0.00346482	6.99239e-05	0.999284	0.310122	6.06846e-13	0.253707	0.0414238	0.024361	0.579766	0.0961604	0.107099	-0.302649	5.18362e-05	-0.108298	0.0129483	-0.0209945	0.688516	0.128111	0.00307483	-0.0330519	0.46817	0.0588009	0.588512	-0.0379804	0.435914	-0.145546	0.0525654	-0.0579407	0.438479	-0.00851601	0.849348	-0.0206298	0.742537	-0.00620982
Eosinophils	0.186486	0.106747	0.0154908	0.753906	-0.00233684	0.937595	0.147101	0.0112798	-0.141973	0.408822	0.0126985	0.797195	-0.0652174	0.663176	-0.0665361	0.37619	-0.106669	0.170052	0.165474	0.000161873	0.05095	0.686901	0.0305536	0.487342	0.0922397	0.122253	-0.21962	0.00369322	0.0135016	0.757372	0.0981455	0.0603374	0.0615801	0.156086	-0.17757	8.57654e-05	0.0951103	0.380874	-0.0805975	0.0978363	0.237185	0.00143381	-0.0123807	0.868616	-0.0974813	0.0292956	0.0856364	0.171943	0.108877
Neutrophils	0.0904352	0.437204	0.116614	0.017889	0.17581	2.91e-09	0.112771	0.052604	-0.0507698	0.768714	0.256723	1.26466e-07	0.060421	0.686625	-0.0790501	0.292866	0.320433	2.42503e-05	0.00407501	0.926498	0.367799	0.0025768	-0.145779	0.000865759	0.185546	0.00175264	-0.0471873	0.537567	0.283814	3.34516e-11	0.302593	3.29207e-09	0.237707	2.86346e-08	0.0530549	0.244014	0.224246	0.0367933	0.28721	1.77909e-09	0.204347	0.00621796	-0.0408133	0.585403	0.0491285	0.272878	-0.0837591	0.18157	-0.0715793
Note: NA was caused by that standard deviation was zero
Table S11C P value and spearman correlation between integrinScore and activity of cancer–immunity cycles in pan-cancer
Steps	ACC_cor	ACC_P	BLCA_cor	BLCA_P	BRCA_cor	BRCA_P	CESC_cor	CESC_P	CHOL_cor	CHOL_P	COADREAD_cor	COADREAD_P	DLBC_cor	DLBC_P	ESCA_cor	ESCA_P	GBM_cor	GBM_P	HNSC_cor	HNSC_P	KICH_cor	KICH_P	KIRC_cor	KIRC_P	KIRP_cor	KIRP_P	LAML_cor	LAML_P	LGG_cor	LGG_P	LIHC_cor	LIHC_P	LUAD_cor	LUAD_P	LUSC_cor	LUSC_P	MESO_cor	MESO_P	OV_cor	OV_P	PAAD_cor	PAAD_P	PCPG_cor	PCPG_P	PRAD_cor	PRAD_P	SARC_cor	SARC_P	SKCM_cor
Step1	-0.0491739	0.673142	0.273691	2.08141e-08	0.069915	0.0216953	0.037985	0.516489	-0.481596	0.00326489	0.553668	8.71384e-31	-0.343558	0.0180615	0.0826246	0.272878	0.349427	5.92965e-06	0.136732	0.00190962	0.236697	0.0576495	-0.212352	1.40145e-06	0.527446	1.5916e-21	0.253868	0.00075088	0.565795	2.51106e-44	0.106881	0.0415511	0.00266334	0.952251	0.24045	9.38401e-08	0.0260901	0.810428	0.393236	7.14808e-17	0.294548	6.90358e-05	-0.0418636	0.581176	0.16599	0.000220424	-0.394303	8.40203e-11	-0.431465
Step2	-0.137061	0.237195	-0.0509578	0.305708	0.0691286	0.0232212	0.0163419	0.780222	0.268614	0.113176	-0.149345	0.00419072	0.143101	0.337265	-0.065087	0.388046	0.0329706	0.678954	-0.0147214	0.739409	-0.193905	0.121692	-0.334217	1.07323e-14	0.362523	3.74561e-10	0.5769	9.81571e-17	-0.0422352	0.342106	0.108805	0.0379972	-0.146675	0.000914131	0.134073	0.00321793	0.150106	0.164944	-0.123168	0.0118293	-0.0307983	0.684054	-0.0281049	0.711182	-0.0569185	0.208017	0.038603	0.541872	0.0197944
Step3	0.193687	0.0936492	-0.136686	0.0058046	-0.279302	9.07848e-21	-0.203572	0.00044388	0.113514	0.508345	0.0543972	0.299322	0.31302	0.0326143	0.0597323	0.428349	-0.142214	0.0728275	-0.299889	4.0322e-12	-0.310646	0.0117836	0.122071	0.00592081	0.162052	0.00648108	0.0710516	0.352921	-0.617064	1.24984e-54	-0.296732	7.81787e-09	-0.2492	1.24897e-08	0.0731038	0.109319	-0.268546	0.0119039	-0.045872	0.350091	-0.258662	0.000508479	0.100796	0.183164	-0.120899	0.00731924	-0.145465	0.020888	-0.245775
Step4_T_cell_recruiting	-0.339822	0.00280447	0.0530024	0.286683	-0.305232	1.11493e-24	-0.477271	3.93395e-18	-0.40103	0.0159684	0.444094	4.03208e-19	0.326781	0.0254294	0.301915	4.20981e-05	0.0518723	0.514768	-0.449153	7.76079e-27	-0.03125	0.804412	0.0269385	0.545062	0.172544	0.00371653	0.304272	4.70169e-05	0.063278	0.154409	-0.155965	0.00284823	-0.408154	8.16519e-22	0.201307	8.62111e-06	-0.0799191	0.461108	0.149901	0.00214606	0.0783413	0.299982	0.00459059	0.951783	-0.0233387	0.605922	-0.484236	3.20831e-16	-0.304244
Step4_CD4_T_cell_recruiting	-0.0661928	0.569197	0.0561298	0.259157	-0.181443	1.97009e-09	-0.420063	5.36345e-14	-0.339768	0.0432056	0.340144	2.30203e-11	0.0388529	0.794921	0.359705	8.16734e-07	0.29275	0.000172216	-0.492877	9.37019e-33	0.140605	0.263927	-0.221002	5.00225e-07	0.183335	0.00203042	0.554759	2.3839e-15	0.395143	1.97278e-20	-0.0840851	0.109253	-0.358322	7.77525e-17	0.334856	4.56729e-14	-0.0527457	0.627533	0.201936	3.26496e-05	0.184668	0.0138691	-0.0171759	0.821001	0.0588623	0.19288	-0.224481	0.00032846	-0.2496
Step4_CD8_T_cell_recruiting	-0.258072	0.0246599	0.0888033	0.0738804	-0.259825	4.31212e-18	-0.370991	5.03106e-11	-0.154698	0.366244	0.310365	1.29673e-09	0.00196577	0.989804	0.222489	0.00283605	0.281595	0.000326085	-0.308395	9.14549e-13	0.027535	0.827295	-0.135622	0.00221061	0.0124758	0.835066	0.590279	1.26726e-17	0.602607	1.55643e-51	-0.157316	0.00261382	-0.222118	4.25307e-07	0.250037	2.72884e-08	-0.189874	0.0782125	0.169806	0.000496864	0.232549	0.00184092	0.0414716	0.584724	0.116482	0.00978632	-0.469506	3.20992e-15	-0.425655
Step4_Th1_cell_recruiting	-0.417498	0.00019981	0.0357483	0.472562	-0.264786	9.41162e-19	-0.333848	4.37994e-09	-0.291892	0.0843458	0.126197	0.0157054	0.0738899	0.620574	0.151478	0.0435507	0.0971406	0.221708	-0.185462	2.36713e-05	0.136233	0.278473	-0.143415	0.00120367	0.285101	1.17932e-06	0.317668	2.05513e-05	0.541903	4.1157e-40	-0.0808197	0.123766	-0.187631	2.07713e-05	0.102823	0.0241213	-0.0728297	0.502618	0.125406	0.0103679	0.293248	7.45715e-05	-0.0421958	0.578177	0.108219	0.0164437	-0.482266	4.39413e-16	-0.400556
Step4_Dendritic_cell_recruiting	-0.297049	0.00916603	0.0096635	0.846083	-0.272991	7.07001e-20	-0.395328	1.94508e-12	-0.355727	0.033868	0.34751	7.92756e-12	0.371878	0.010458	0.183867	0.0140186	0.154381	0.0512755	-0.334021	7.77106e-15	0.0194493	0.877575	0.00167031	0.970073	0.0413448	0.490024	-0.0706451	0.35569	0.120232	0.00666647	-0.165504	0.00153155	-0.380986	5.39393e-19	0.232178	2.61413e-07	0.0244769	0.821649	0.183829	0.000160108	0.0996187	0.187091	-0.121027	0.109587	-0.00189159	0.966652	-0.35292	8.36107e-09	-0.329277
Step4_Th22_cell_recruiting	0.0353803	0.761569	-0.0733066	0.140342	-0.183133	1.38578e-09	0.0296753	0.612317	-0.0962677	0.575182	-0.174159	0.000819673	0.14593	0.326603	-0.00343963	0.963655	0.2049	0.00934632	-0.0850027	0.0543476	0.080792	0.522319	-0.0212325	0.633391	0.0499642	0.404089	0.239399	0.00151274	0.240907	3.85056e-08	0.035343	0.501461	0.0247958	0.577132	-0.0106288	0.816144	0.0353122	0.745402	0.0169541	0.729945	0.147306	0.0503973	0.171446	0.0228967	-0.00166537	0.970638	-0.216856	0.000526856	-0.209225
Step4_Macrophage_recruiting	-0.255858	0.025954	0.0823005	0.0977206	-0.208908	4.27846e-12	-0.342517	1.62601e-09	-0.365766	0.0288975	0.432408	4.15867e-18	0.00959759	0.94905	0.31028	2.49782e-05	0.109915	0.166473	-0.309999	6.8764e-13	0.112238	0.372484	0.0710988	0.109825	0.0675773	0.258879	-0.116744	0.126107	0.2263	2.53642e-07	-0.217727	2.78897e-05	-0.346139	9.59162e-16	0.300816	1.61786e-11	-0.238627	0.0262491	0.260599	6.69506e-08	0.138522	0.0659538	0.0295069	0.697462	-0.0192479	0.670504	-0.487731	1.82722e-16	-0.406086
Step4_Monocyte_recruiting	0.0697207	0.549529	0.0561802	0.258728	-0.140155	3.85266e-06	-0.0567184	0.332468	-0.143252	0.404567	-0.149602	0.00412526	0.0397213	0.790942	0.165182	0.0275638	0.357568	3.45309e-06	-0.261402	1.84365e-09	-0.262091	0.0349392	-0.144625	0.00109223	-0.0547142	0.360836	0.0534593	0.484834	0.313908	4.43637e-13	0.022047	0.675045	-0.0798198	0.0722588	0.358241	5.18804e-16	-0.0395134	0.71633	0.128874	0.00841909	0.160736	0.0325798	0.0828484	0.274325	0.0139183	0.758358	-0.247162	7.31607e-05	-0.17684
Step4_Neutrophil_recruiting	0.152524	0.188392	0.140822	0.00447038	-0.0944848	0.00189918	0.198396	0.000623084	-0.334878	0.0464546	0.0591061	0.259369	-0.26319	0.0738709	0.110932	0.140443	0.242954	0.00196433	0.159637	0.000283217	0.20778	0.0967356	0.136831	0.00201567	-0.0417528	0.485747	0.065686	0.390545	0.0648918	0.144146	0.100831	0.0546047	0.117444	0.0080562	0.16377	0.000310007	-0.225214	0.035967	0.103109	0.0353059	0.138884	0.0652438	-0.11092	0.142767	-0.0329216	0.466717	-0.216712	0.000531495	-0.0676268
Step4_NK_cell_recruiting	-0.370034	0.00107886	0.0183261	0.712759	-0.291243	1.61152e-22	-0.418242	7.05807e-14	-0.365251	0.0291367	0.254042	8.45707e-07	0.0878816	0.555794	0.137839	0.0665329	0.0716191	0.368135	-0.266379	8.80228e-10	0.00913462	0.942401	-0.102074	0.0215214	0.16234	0.00638562	0.302697	5.16866e-05	0.214009	1.12654e-06	-0.229767	9.5118e-06	-0.282672	8.68645e-11	0.196614	1.40345e-05	-0.151356	0.161691	0.207517	1.94175e-05	0.11157	0.139289	0.0194101	0.798188	0.0448304	0.321519	-0.491028	1.06805e-16	-0.346126
Step4_Eosinophil_recruiting	0.0433089	0.710284	0.200243	4.83275e-05	-0.103763	0.000644644	0.0115106	0.844194	0.0288288	0.867335	0.17466	0.000791221	0.299607	0.0411738	-0.0359038	0.63422	0.0697706	0.380658	0.0656604	0.137504	0.304658	0.0136045	0.00497935	0.910949	0.204387	0.000566152	0.0935602	0.220817	0.0702278	0.113899	-0.061624	0.240883	0.112945	0.0108488	-0.0265798	0.560885	0.143253	0.185263	0.200474	3.73267e-05	-0.0865465	0.252036	-0.048268	0.524675	-0.0948721	0.0355875	-0.302994	9.50233e-07	-0.195434
Step4_Basophil_recruiting	0.0251131	0.829505	0.191806	0.000100644	-0.0276169	0.365008	0.0785707	0.179095	0.109395	0.523941	0.0185088	0.724153	0.349098	0.0166189	-0.100313	0.182769	0.0146505	0.854113	0.109349	0.0132085	0.414546	0.000596524	-0.0128574	0.772732	0.178346	0.0026964	0.0935602	0.220817	0.0604556	0.173676	-0.046223	0.379231	0.0930512	0.0360245	0.0219101	0.631702	0.249618	0.0197191	0.0946376	0.053472	-0.0406298	0.591312	-0.0505142	0.505541	-0.0117423	0.79522	-0.279683	6.543e-06	-0.186534
Step4_Th17_cell_recruiting	-0.29894	0.00871124	-0.0521109	0.294878	-0.0352887	0.247008	0.0156652	0.789104	-0.521493	0.00129395	0.440808	7.84307e-19	0.127775	0.390846	0.313077	2.09048e-05	-0.0381095	0.632334	-0.335762	5.52793e-15	0.0793706	0.528779	0.0054693	0.902228	0.148607	0.0126363	0.033039	0.666085	-0.0784373	0.0773531	0.0977946	0.0623422	-0.148079	0.000814593	0.299287	2.06998e-11	0.119569	0.269984	0.141011	0.00391031	0.146343	0.0519379	0.0813561	0.283092	-0.0290871	0.52021	-0.22836	0.000256677	-0.178091
Step4_B_cell_recruiting	-0.19493	0.0915224	-0.0729743	0.142155	-0.160679	1.13325e-07	0.0103478	0.859763	0.163449	0.33948	0.00523262	0.920532	-0.072331	0.628984	0.00612178	0.935362	-0.0504968	0.525992	-0.122429	0.00549228	-0.361892	0.00305487	0.144132	0.00113642	-0.13086	0.028288	0.125696	0.0993876	-0.327097	3.93075e-14	0.0341907	0.515523	-0.199164	6.08909e-06	-0.0240544	0.598708	-0.030218	0.780756	0.0485375	0.322775	-0.0789158	0.29644	0.296061	6.62084e-05	-0.231641	2.09737e-07	-0.195325	0.00183734	-0.0575584
Step4_Th2_cell_recruiting	-0.00131238	0.991023	-0.172865	0.000467428	-0.287734	5.37761e-22	-0.101693	0.0817259	-0.0823681	0.631805	0.142755	0.00622373	0.0821601	0.582989	0.000887306	0.990621	0.0198715	0.803043	-0.21222	1.2327e-06	-0.232561	0.0624632	0.138953	0.0017111	-0.259414	1.05868e-05	0.0226	0.767887	-0.00230653	0.958641	-0.214745	3.60737e-05	-0.0843545	0.0574387	0.103613	0.0230497	-0.0707702	0.514808	0.11772	0.0161699	0.104894	0.16469	-0.0143937	0.849621	-0.0964686	0.0325866	-0.409626	1.29085e-11	0.172098
Step4_Treg_cell_recruiting	0.00426521	0.970852	-0.12304	0.0131024	-0.211974	2.04033e-12	-0.27266	2.08049e-06	-0.240154	0.15789	-0.0234223	0.655148	-0.0957447	0.520862	0.100048	0.183933	-0.0579211	0.466909	-0.329347	1.91845e-14	-0.128346	0.308248	0.0257053	0.563626	-0.138648	0.0200691	-0.00118667	0.987637	-0.0251535	0.57165	0.0275466	0.600385	-0.104888	0.0180418	0.161429	0.000378638	-0.0931148	0.390991	0.0625465	0.202433	0.114079	0.130556	-0.00175545	0.981552	-0.0947583	0.0358102	-0.35444	7.14097e-09	0.100263
Step4_MDSC_recruiting	-0.259941	0.0233484	-0.00269854	0.956771	0.0096974	0.750461	0.141323	0.0153064	-0.10888	0.525907	0.0575341	0.272276	-0.0308173	0.837078	-0.000158523	0.998324	0.401362	1.44106e-07	0.0969702	0.0280814	0.229572	0.0658252	-0.0540592	0.224322	-0.0819167	0.170888	0.357425	1.38227e-06	0.127777	0.00391804	0.157606	0.00256588	0.0400971	0.367122	0.140352	0.00203252	-0.111833	0.302418	0.270413	2.0201e-08	0.168855	0.0246586	-0.160874	0.0329301	0.0545223	0.227836	-0.0754414	0.232735	-0.0831607
Step5	-0.297432	0.00907231	-0.078598	0.113817	-0.0617665	0.0426055	-0.504425	2.2078e-20	-0.305534	0.0703431	0.494473	5.77705e-24	0.382863	0.00827375	0.161883	0.0308637	0.080709	0.310321	-0.348648	4.15171e-16	-0.164948	0.188712	0.080182	0.0712502	-0.176505	0.00298842	0.513771	4.86785e-13	0.23647	6.91758e-08	-0.318884	4.77608e-10	-0.258997	3.13247e-09	0.205463	5.5461e-06	-0.633405	4.58704e-11	0.220622	5.41939e-06	-0.0448779	0.553094	0.0364826	0.630724	0.0419053	0.354135	-0.205269	0.001048	-0.308926
Step6	0.427259	0.000137071	-0.168397	0.000656799	-0.162081	8.75493e-08	0.019298	0.741768	0.303218	0.0725814	-0.200592	0.000111649	0.225601	0.127147	-0.0262234	0.728247	-0.311188	6.19398e-05	-0.0401964	0.363574	-0.352342	0.00399592	0.343052	1.89888e-15	0.0717243	0.230721	-0.117472	0.123746	-0.127014	0.0041396	-0.00154926	0.976501	-0.00364872	0.934618	0.0225783	0.621338	0.0354035	0.744767	-0.105833	0.030715	-0.15739	0.0364242	0.0751355	0.321645	0.0416018	0.357634	0.228179	0.000259674	0.0308043
Step7	0.0703486	0.545149	0.0216206	0.664033	-0.134839	8.89876e-06	-0.0331577	0.571211	-0.23166	0.173463	-0.106132	0.042436	0.0758557	0.611281	-0.0341388	0.650987	-0.0822032	0.301419	0.0381916	0.388013	-0.250705	0.0439757	0.017473	0.694695	0.0803301	0.179354	-0.0290166	0.704713	-0.437321	3.82262e-25	-0.175799	0.000755038	0.033673	0.448873	0.0396414	0.385678	-0.3328	0.00163522	-0.0334986	0.495113	-0.0657008	0.384936	0.0683272	0.367558	-0.176397	8.5089e-05	-0.14467	0.0216043	0.0605546
[truncated: 15 more columns]
