# Supplementary material for: Comprehensive Characterization of the Integrin Family Across 32 Cancer Types
Source: Genomics Proteomics Bioinformatics. 2024 May 9;22(4):qzae035. doi: 10.1093/gpbjnl/qzae035 (PMC11849494; doi:10.1093/gpbjnl/qzae035)
Supplement: qzae035_Supplementary_Data [file qzae035_supplementary_data.zip › Supplementary_table2.xlsx]

## Sheet: Table S2
Table S2 Alteration frequency of 26 integrin genes across 32 cancer types in TCGA
Cancer study	Abbreviation	Alteration frequency	Alteration type
Acute myeloid leukemia	LAML	2	Amplification
Acute myeloid leukemia	LAML	1.5	Deletion
Acute myeloid leukemia	LAML	7.5	Mutation
Adrenocortical carcinoma	ACC	8.79121	Amplification
Adrenocortical carcinoma	ACC	6.59341	Deletion
Adrenocortical carcinoma	ACC	2.1978	Multiple
Adrenocortical carcinoma	ACC	7.69231	Mutation
Bladder urothelial carcinoma	BLCA	12.4088	Amplification
Bladder urothelial carcinoma	BLCA	3.89294	Deletion
Bladder urothelial carcinoma	BLCA	13.6253	Multiple
Bladder urothelial carcinoma	BLCA	26.764	Mutation
Bladder urothelial carcinoma	BLCA	0.486618	Structural variant
Brain lower grade glioma	LGG	5.05837	Amplification
Brain lower grade glioma	LGG	1.36187	Deletion
Brain lower grade glioma	LGG	0.972763	Multiple
Brain lower grade glioma	LGG	5.64202	Mutation
Breast invasive carcinoma	BRCA	20.8487	Amplification
Breast invasive carcinoma	BRCA	2.21402	Deletion
Breast invasive carcinoma	BRCA	4.61255	Multiple
Breast invasive carcinoma	BRCA	8.57934	Mutation
Breast invasive carcinoma	BRCA	0.369004	Structural variant
Cervical squamous cell carcinoma	CESC	9.42761	Amplification
Cervical squamous cell carcinoma	CESC	3.367	Deletion
Cervical squamous cell carcinoma	CESC	4.3771	Multiple
Cervical squamous cell carcinoma	CESC	16.835	Mutation
Cervical squamous cell carcinoma	CESC	0.3367	Structural variant
Cholangiocarcinoma	CHOL	11.1111	Amplification
Cholangiocarcinoma	CHOL	5.55556	Mutation
Colorectal adenocarcinoma	COADREAD	2.6936	Amplification
Colorectal adenocarcinoma	COADREAD	2.18855	Deletion
Colorectal adenocarcinoma	COADREAD	2.18855	Multiple
Colorectal adenocarcinoma	COADREAD	27.1044	Mutation
Diffuse large B-cell lymphoma	DLBC	6.25	Amplification
Diffuse large B-cell lymphoma	DLBC	6.25	Deletion
Diffuse large B-cell lymphoma	DLBC	6.25	Multiple
Diffuse large B-cell lymphoma	DLBC	12.5	Mutation
Esophageal adenocarcinoma	ESCA	15.3846	Amplification
Esophageal adenocarcinoma	ESCA	7.14286	Deletion
Esophageal adenocarcinoma	ESCA	7.69231	Multiple
Esophageal adenocarcinoma	ESCA	15.9341	Mutation
Esophageal adenocarcinoma	ESCA	0.549451	Structural variant
Glioblastoma multiforme	GBM	3.88514	Amplification
Glioblastoma multiforme	GBM	1.18243	Deletion
Glioblastoma multiforme	GBM	0.168919	Multiple
Glioblastoma multiforme	GBM	10.1351	Mutation
Glioblastoma multiforme	GBM	0.337838	Structural variant
Head and neck squamous cell carcinoma	HNSC	8.60421	Amplification
Head and neck squamous cell carcinoma	HNSC	5.16252	Deletion
Head and neck squamous cell carcinoma	HNSC	4.2065	Multiple
Head and neck squamous cell carcinoma	HNSC	18.9293	Mutation
Head and neck squamous cell carcinoma	HNSC	0.191205	Structural variant
Kidney chromophobe	KICH	3.07692	Amplification
Kidney chromophobe	KICH	13.8462	Mutation
Kidney renal clear cell carcinoma	KIRC	1.56556	Amplification
Kidney renal clear cell carcinoma	KIRC	2.54403	Deletion
Kidney renal clear cell carcinoma	KIRC	0.391389	Multiple
Kidney renal clear cell carcinoma	KIRC	8.61057	Mutation
Kidney renal clear cell carcinoma	KIRC	0.195695	Structural variant
Kidney renal papillary cell carcinoma	KIRP	1.41343	Amplification
Kidney renal papillary cell carcinoma	KIRP	0.353357	Deletion
Kidney renal papillary cell carcinoma	KIRP	1.41343	Multiple
Kidney renal papillary cell carcinoma	KIRP	16.9611	Mutation
Kidney renal papillary cell carcinoma	KIRP	0.353357	Structural variant
Liver hepatocellular carcinoma	LIHC	12.6344	Amplification
Liver hepatocellular carcinoma	LIHC	2.15054	Deletion
Liver hepatocellular carcinoma	LIHC	6.45161	Multiple
Liver hepatocellular carcinoma	LIHC	17.2043	Mutation
Lung adenocarcinoma	LUAD	7.59717	Amplification
Lung adenocarcinoma	LUAD	1.23675	Deletion
Lung adenocarcinoma	LUAD	11.6608	Multiple
Lung adenocarcinoma	LUAD	31.8021	Mutation
Lung adenocarcinoma	LUAD	0.353357	Structural variant
Lung squamous cell carcinoma	LUSC	9.85626	Amplification
Lung squamous cell carcinoma	LUSC	2.05339	Deletion
Lung squamous cell carcinoma	LUSC	10.883	Multiple
Lung squamous cell carcinoma	LUSC	28.1314	Mutation
Lung squamous cell carcinoma	LUSC	0.616016	Structural variant
Mesothelioma	MESO	11.4943	Amplification
Mesothelioma	MESO	1.14943	Deletion
Mesothelioma	MESO	5.74713	Mutation
Mesothelioma	MESO	1.14943	Structural variant
Ovarian serous cystadenocarcinoma	OV	22.9452	Amplification
Ovarian serous cystadenocarcinoma	OV	4.62329	Deletion
Ovarian serous cystadenocarcinoma	OV	3.42466	Multiple
Ovarian serous cystadenocarcinoma	OV	9.58904	Mutation
Ovarian serous cystadenocarcinoma	OV	0.513699	Structural variant
Pancreatic adenocarcinoma	PAAD	12.5	Amplification
Pancreatic adenocarcinoma	PAAD	1.08696	Multiple
Pancreatic adenocarcinoma	PAAD	5.97826	Mutation
Pheochromocytoma and paraganglioma	PCPG	7.30337	Amplification
Pheochromocytoma and paraganglioma	PCPG	3.93258	Deletion
Pheochromocytoma and paraganglioma	PCPG	3.37079	Mutation
Prostate adenocarcinoma	PRAD	4.8583	Amplification
Prostate adenocarcinoma	PRAD	10.5263	Deletion
Prostate adenocarcinoma	PRAD	1.82186	Multiple
Prostate adenocarcinoma	PRAD	7.48988	Mutation
Prostate adenocarcinoma	PRAD	0.202429	Structural variant
Sarcoma	SARC	13.7255	Amplification
Sarcoma	SARC	2.7451	Deletion
Sarcoma	SARC	4.31373	Multiple
Sarcoma	SARC	9.80392	Mutation
Sarcoma	SARC	3.52941	Structural variant
Skin cutaneous melanoma	SKCM	4.27928	Amplification
Skin cutaneous melanoma	SKCM	7.65766	Multiple
Skin cutaneous melanoma	SKCM	58.1081	Mutation
Stomach adenocarcinoma	STAD	10.2273	Amplification
Stomach adenocarcinoma	STAD	7.27273	Deletion
Stomach adenocarcinoma	STAD	6.59091	Multiple
Stomach adenocarcinoma	STAD	26.1364	Mutation
Stomach adenocarcinoma	STAD	0.454545	Structural variant
Testicular germ cell tumors	TGCT	1.34228	Amplification
Testicular germ cell tumors	TGCT	1.34228	Deletion
Testicular germ cell tumors	TGCT	0.671141	Multiple
Testicular germ cell tumors	TGCT	2.68456	Mutation
Testicular germ cell tumors	TGCT	0.671141	Structural variant
Thymoma	THYM	1.62602	Amplification
Thymoma	THYM	3.25203	Deletion
Thymoma	THYM	4.87805	Mutation
Thyroid carcinoma	THCA	0.8	Amplification
Thyroid carcinoma	THCA	0.4	Deletion
Thyroid carcinoma	THCA	4.8	Mutation
Uterine carcinosarcoma	UCS	26.3158	Amplification
Uterine carcinosarcoma	UCS	7.01754	Multiple
Uterine carcinosarcoma	UCS	10.5263	Mutation
Uterine corpus endometrial carcinoma	UCEC	11.1531	Amplification
Uterine corpus endometrial carcinoma	UCEC	1.13422	Deletion
Uterine corpus endometrial carcinoma	UCEC	3.59168	Multiple
Uterine corpus endometrial carcinoma	UCEC	31.569	Mutation
Uterine corpus endometrial carcinoma	UCEC	0.189036	Structural variant
Uveal melanoma	UVM	3.75	Amplification
Uveal melanoma	UVM	1.25	Deletion
Uveal melanoma	UVM	2.5	Mutation
