# Supplementary material for: Comprehensive Characterization of the Integrin Family Across 32 Cancer Types
Source: Genomics Proteomics Bioinformatics. 2024 May 9;22(4):qzae035. doi: 10.1093/gpbjnl/qzae035 (PMC11849494; doi:10.1093/gpbjnl/qzae035)
Supplement: qzae035_Supplementary_Data [file qzae035_supplementary_data.zip › Supplementary_table10.xlsx]

## Sheet: Table S10
Table S10 Normalized enrichment score (NES) and FDR of 40 curated signatures analyzed by GSEA across 32 cancer types
Signature	Source	ACC_NES	ACC_FDR	BLCA_NES	BLCA_FDR	BRCA_NES	BRCA_FDR	CESC_NES	CESC_FDR	CHOL_NES	CHOL_FDR	COADREAD_NES	COADREAD_FDR	DLBC_NES	DLBC_FDR	ESCA_NES	ESCA_FDR	GBM_NES	GBM_FDR	HNSC_NES	HNSC_FDR	KICH_NES	KICH_FDR	KIRC_NES	KIRC_FDR	KIRP_NES	KIRP_FDR	LAML_NES	LAML_FDR	LGG_NES	LGG_FDR	LIHC_NES	LIHC_FDR	LUAD_NES	LUAD_FDR	LUSC_NES	LUSC_FDR	MESO_NES	MESO_FDR	OV_NES	OV_FDR	PAAD_NES	PAAD_FDR	PCPG_NES	PCPG_FDR	PRAD_NES	PRAD_FDR	SARC_NES	SARC_FDR
ALONSO_METASTASIS_EMT_UP	MSigDB	1.13052	0.349165	1.90734	0.00212239	1.78971	0.00794874	2.19647	4.73921e-05	0.797989	0.782802	1.8718	0.000241639	-1.75925	0.00999951	1.28557	0.195294	1.18226	0.125285	2.19679	0.000737892	1.92728	0.000372547	-1.70084	0.0357818	1.87135	0.000306718	1.30215	0.170253	1.53954	0.0260692	1.8213	0.00533619	1.73955	0.00750285	1.96357	0.000285876	1.74043	0.00253365	1.84923	0.00143705	1.83421	0.00589293	-0.72457	0.948851	1.83128	0.0175147	-0.720347	0.664196
BIOCARTA_CELLCYCLE_PATHWAY	MSigDB	1.26187	0.240142	0.82403	0.528609	-1.32799	0.171686	1.27605	0.160852	0.90851	0.716212	-0.597893	0.418087	-1.20832	0.243239	-2.28847	7.4197e-05	-1.7087	0.00850281	1.47401	0.101731	1.82032	0.00394946	0.466672	0.776466	1.32447	0.08189	1.01428	0.393141	1.49905	0.0312168	1.39956	0.11369	1.65542	0.0195781	-0.923142	0.332283	1.02512	0.514566	0.766489	0.373168	0.926036	0.331508	0.471414	0.948851	0.675051	0.750185	1.3232	0.167659
BIOCARTA_INFLAM_PATHWAY	MSigDB	-1.33162	0.186608	1.75203	0.00905456	-1.93305	0.00159138	1.99676	0.00193157	-1.46463	0.15914	2.17686	1.45958e-07	-1.76947	0.00999951	0.913884	0.56269	1.9695	0.000964816	1.80715	0.029294	1.6038	0.0270775	0.964535	0.764779	1.91944	0.000232103	1.49482	0.0855723	2.04789	1.67643e-05	1.23182	0.236973	-1.11499	0.298716	1.96818	0.000207012	1.1558	0.393701	1.991	0.000457397	1.99104	0.00646362	-1.20828	0.845124	0.638309	0.750185	-2.00959	0.000720551
DANG_MYC_TARGETS_UP	MSigDB	1.17732	0.257157	0.590709	0.590067	-1.79913	0.000585817	0.510345	0.592684	0.736179	0.782802	-1.57595	0.00126226	-1.65967	0.00608183	NA	NA	-1.95706	8.24066e-06	NA	NA	1.78742	0.000182794	0.817646	0.776466	0.488976	0.453669	1.30254	0.0904581	1.16046	0.113121	-0.582603	0.661231	2.17493	3.01047e-07	-2.66411	7.02939e-10	0.665504	0.73058	-1.59942	0.00836232	-0.569581	0.480356	1.13024	0.814771	-1.57736	0.0228651	1.42402	0.0270295
EINAV_INTERFERON_SIGNATURE_IN_CANCER	MSigDB	-1.01393	0.453682	-1.17038	0.230104	-1.57914	0.0459688	-0.927798	0.465806	-1.31215	0.308966	1.94304	6.61899e-05	-1.20836	0.238457	-2.06275	0.00129648	1.22732	0.118526	2.43049	0.000531924	0.478999	0.562385	-1.28015	0.245734	1.45769	0.0411478	1.90334	0.00293619	2.06437	1.99761e-05	-1.88425	0.0041947	0.835869	0.48784	1.25643	0.139407	-2.7263	1.84211e-09	0.692326	0.400756	2.24936	4.81919e-05	0.677438	0.948851	0.980509	0.597121	-2.17115	3.75395e-05
EMT1	PMID: 32164750	-0.723578	0.663047	1.70531	0.0113597	0.756048	0.641771	0.86659	0.477878	0.927685	0.676357	1.60138	0.0154688	-1.13494	0.322567	0.979924	0.52978	1.39563	0.0769475	-1.18157	0.426131	-1.05303	0.291499	-0.789927	0.776466	0.964035	0.260509	-0.957373	0.446278	1.28319	0.107067	1.35283	0.180883	1.28485	0.198098	1.44461	0.0771251	1.23747	0.325754	1.55669	0.0245592	1.05639	0.239211	-0.762258	0.948851	0.840758	0.695208	1.07949	0.427126
EMT2	PMID: 32164750	1.18277	0.333663	1.98524	2.51055e-05	1.52853	0.134261	2.1269	3.00057e-05	-0.786418	0.782802	1.72933	0.00214599	-1.66369	0.0210515	1.11097	0.420795	1.78647	0.00760515	1.92386	0.0401154	1.53237	0.0409908	-0.950854	0.651268	1.76635	0.00302082	1.19019	0.293235	1.5947	0.0239858	1.56803	0.0617428	1.63236	0.0249386	1.74284	0.0067011	1.33575	0.218339	1.81241	0.00204683	1.81526	0.00487404	0.991549	0.948851	1.55594	0.119583	0.616439	0.664196
EMT3	PMID: 32164750	-1.56268	0.0879213	1.82342	0.00103088	0.976104	0.478285	1.58972	0.0616092	-0.613897	0.782802	1.49564	0.0221481	1.07558	0.37959	1.48089	0.0791336	1.30028	0.123693	-0.65517	0.779172	-1.05102	0.29502	-1.26219	0.367381	1.48257	0.0340636	-1.63184	0.0179778	1.23973	0.129028	1.38998	0.129845	1.0563	0.350721	1.72504	0.00702311	1.07196	0.494679	1.64473	0.00569205	1.67959	0.0164363	-1.61795	0.29466	1.20907	0.392153	1.0648	0.442696
GILDEA_METASTASIS	MSigDB	-0.873053	0.588632	1.83891	0.00384114	0.9661	0.490329	1.94525	0.00357205	0.73549	0.782802	1.95519	4.85927e-05	-1.88796	0.00245406	0.909207	0.573037	1.81074	0.00376243	0.839238	0.779172	1.65526	0.0181693	-0.955912	0.776466	1.69275	0.0063959	1.95003	0.00232168	2.09064	8.50365e-06	1.10743	0.335724	1.57916	0.0378905	1.55109	0.0297093	0.877976	0.628226	1.92755	0.000670442	2.49785	1.72927e-06	0.897515	0.948851	1.35208	0.203169	-1.64073	0.0275413
IFNG_Signature	PMID: 34276676	-1.51119	0.119505	-1.33349	0.13682	-1.79993	0.00607407	-1.73002	0.000718677	-1.8121	0.00111438	1.59309	0.00669053	0.882098	0.523442	1.01318	0.498587	1.13246	0.185852	-1.33784	0.244088	1.37808	0.102604	-1.96476	0.0183731	1.65436	0.00500707	1.70479	0.00838039	1.82567	0.000395126	-1.02444	0.448443	-1.43568	0.0723576	1.34038	0.126541	-1.91935	0.00213405	1.06308	0.199689	1.91079	0.00108244	-1.13441	0.948851	-0.586789	0.750185	-1.90736	0.000105332
Immune_Checkpoint	PMID: 34276676	-1.71464	0.0243019	0.898306	0.446977	-1.80533	0.00567519	-1.65497	0.00484818	-1.746	0.00976176	1.72958	0.000412515	1.15092	0.330395	1.063	0.458029	1.34935	0.103306	-1.441	0.121828	1.47828	0.0553581	-1.30418	0.333163	1.80456	0.000232388	1.51352	0.0824956	1.62495	0.0133194	0.617968	0.661231	-1.5071	0.0432286	1.38493	0.105116	-1.74008	0.0234323	1.70788	0.00286906	1.8153	0.00487404	-1.07335	0.948851	-1.01567	0.55934	-1.85384	0.00119706
ISHIDA_E2F_TARGETS	MSigDB	2.3514	2.74736e-08	0.806248	0.570228	-1.78696	0.00441586	0.939487	0.465806	1.5428	0.0792423	-1.68969	0.00226955	-2.01114	0.000355781	-3.07	1.66802e-09	-2.08262	1.63396e-05	NA	NA	2.58109	7.14286e-10	-0.708151	0.776466	1.83282	0.000458303	0.811177	0.573	2.00881	1.40517e-05	2.00736	0.000334332	2.59446	3.15693e-08	-2.52792	1.36985e-07	1.67164	0.00533095	-0.931445	0.272792	2.0025	0.00110599	0.734156	0.948851	1.16024	0.361443	1.08131	0.352123
JAEGER_METASTASIS_UP	MSigDB	1.66115	0.0310956	2.16486	2.13757e-05	0.927075	0.538192	1.75063	0.00539778	0.741938	0.782802	1.98697	9.84349e-06	-1.93866	0.000626488	0.929658	0.56269	1.41205	0.0371022	-0.681062	0.779172	2.20534	1.61055e-06	0.572553	0.776466	2.12132	2.04655e-06	1.3309	0.127641	2.08068	4.32675e-06	1.86945	0.00248346	1.73968	0.00709475	0.770161	0.466462	1.63902	0.012332	1.65142	0.00627984	1.65124	0.0150477	-1.45249	0.381479	1.40608	0.125063	1.01151	0.456295
KEGG_CHEMOKINE_SIGNALING_PATHWAY	MSigDB	-1.8892	6.04891e-06	2.04633	5.57422e-08	-2.359	1.35088e-09	-1.32203	0.0430637	-2.17235	2.97148e-08	2.36137	4.2406e-10	-1.23072	0.143367	1.40967	0.00451965	2.28827	7.56892e-10	-1.19638	0.107628	1.7168	0.000160476	NA	NA	1.87866	2.58981e-07	2.22688	3.80702e-09	1.8843	1.10975e-06	0.800575	0.661231	-1.40014	0.0195781	1.98154	7.9887e-09	NA	NA	2.43936	5.04537e-10	2.04682	2.42567e-07	-1.32692	0.380999	1.17289	0.223226	-2.4073	1.48133e-09
KONG_E2F3_TARGETS	MSigDB	2.40378	3.56391e-09	0.955644	0.44194	-1.36751	0.0949094	1.03547	0.34395	1.2074	0.311798	-1.15813	0.101571	-2.06255	0.000130065	-2.59459	1.66802e-09	-1.96363	2.3791e-05	NA	NA	2.93216	7.14286e-10	NA	NA	2.10043	4.19973e-08	1.21473	0.164714	2.17948	1.40977e-08	2.45058	2.34737e-09	2.55905	9.87469e-10	-2.11458	2.97075e-06	1.90097	1.88011e-06	-0.597653	0.412157	2.06317	2.52831e-05	1.14264	0.814771	1.60379	0.0136728	1.38571	0.0621051
LRRC15_CAF_Signature	MSigDB	1.15656	0.35325	2.31312	7.46928e-09	2.30179	3.45694e-06	2.23908	2.7159e-05	0.632528	0.782802	2.03538	1.21597e-06	-2.02737	0.000151653	0.595295	0.677632	2.10188	0.000154203	-0.995789	0.681728	1.97405	0.000156848	-1.15177	0.481046	1.90884	0.000401151	-1.5408	0.0926407	1.83578	0.00115052	1.7683	0.0184189	2.24389	5.48514e-07	2.20223	1.93753e-07	1.8704	0.000267414	2.48411	5.04537e-10	2.42039	8.1203e-10	1.02847	0.948851	2.07257	0.000815774	1.56749	0.0446907
MOSERLE_IFNA_RESPONSE	MSigDB	-1.49235	0.0751134	-1.43448	0.0738806	-1.80838	0.00607407	-1.05705	0.353708	-1.9648	0.00134405	2.03975	2.09219e-06	-1.05152	0.361374	-2.80576	1.34828e-07	1.81793	0.00354851	2.91917	6.31411e-06	0.741203	0.5034	-3.31191	2.81705e-08	1.6517	0.0060362	2.03651	0.00636958	2.28848	8.39425e-09	-1.61705	0.0420551	1.17507	0.233269	1.5148	0.0355401	-3.0552	1.84211e-09	1.46394	0.0336251	2.74303	8.1203e-10	-1.85261	0.0678285	1.80532	0.017208	-2.20793	4.77591e-06
pancancer_stemness_signature	PMID: 35488273	1.12016	0.252919	-0.879654	0.5771	-2.00878	1.35088e-09	-0.816274	0.592684	1.49158	0.00492293	0.996789	0.250418	-1.47973	0.00416974	1.0161	0.471351	-1.47897	0.000457135	-0.687773	0.779172	1.34529	0.00858373	1.23093	0.0150114	1.2747	0.0185464	1.63522	0.000156933	0.952909	0.293281	1.11758	0.238395	2.16864	9.87469e-10	-2.06838	7.02939e-10	1.06505	0.393701	-1.40868	0.00516665	1.22593	0.00819236	-0.912545	0.948851	-1.46286	0.017208	1.23311	0.0887145
PECE_MAMMARY_STEM_CELL_UP	MSigDB	0.726258	0.702743	-1.50635	0.00975939	-2.4838	1.35088e-09	-1.19699	0.162249	1.49014	0.0666237	-1.32226	0.0126361	-1.4298	0.0674129	NA	NA	-2.2454	2.43122e-08	NA	NA	-0.761738	0.554976	1.58564	0.000234686	-1.04281	0.182599	1.68747	0.00352325	-1.20487	0.0490141	-1.77094	0.000730482	2.32698	4.38633e-09	-2.86218	7.02939e-10	-1.35038	0.0199342	-2.28197	6.39689e-07	-0.908237	0.382067	1.5285	0.118401	-2.4669	2.0859e-08	1.10848	0.29797
PEDERSEN_METASTASIS_BY_ERBB2_ISOFORM_1	MSigDB	1.18422	0.274709	1.90212	0.00125559	0.805625	0.670778	2.4207	7.74047e-07	1.00724	0.614801	1.21673	0.0963437	-1.91252	0.00252747	-1.49752	0.0311411	2.48335	2.8937e-08	2.16761	4.31833e-05	1.44885	0.0551943	-1.48191	0.045686	2.2455	3.73354e-08	1.39578	0.0884065	2.24484	2.45249e-08	1.54523	0.0408423	2.45722	1.44042e-07	1.85515	0.000299407	1.6	0.0155864	2.22168	2.83138e-06	2.16115	3.00523e-05	-1.69809	0.118401	1.69327	0.0232602	0.72096	0.664196
PID_TGFB_PATHWAY	MSigDB	1.20343	0.257157	1.77789	0.00124038	1.50641	0.0404981	2.05105	0.000172051	0.891228	0.744216	1.37113	0.0458904	0.649332	0.637509	-1.75877	0.00428919	1.12943	0.138362	NA	NA	0.975338	0.342357	-2.25423	4.0389e-05	1.18093	0.130082	0.718708	0.630051	0.985947	0.236766	1.12832	0.303463	1.48044	0.0423636	1.22434	0.124862	1.05411	0.482109	1.9354	0.000457397	1.38444	0.0394234	0.486465	0.948851	1.37533	0.108049	0.273042	0.664196
REACTOME_CELLCYCLE_CHECKPOINTS	MSigDB	1.85231	3.00188e-06	0.753839	0.590067	-1.38087	0.022485	0.836919	0.358853	1.09955	0.439906	-1.62684	2.79486e-05	-1.73915	0.000311535	NA	NA	-2.1374	7.56892e-10	NA	NA	2.38259	7.14286e-10	0.283824	0.776466	1.30715	0.0210913	1.28471	0.0687287	1.74899	8.26647e-06	1.28237	0.0822619	2.59813	9.87469e-10	-2.64768	7.02939e-10	1.16434	0.218339	-0.695049	0.412157	1.03038	0.239599	0.829084	0.948851	0.575895	0.750185	-0.656328	0.664196
REACTOME_G2M_CHECKPOINTS	MSigDB	1.69277	0.00262282	-0.667496	0.590067	-1.53839	0.0175837	-0.364409	0.592684	0.778048	0.782802	-1.83118	2.03532e-05	-1.76548	0.00200066	NA	NA	-1.91771	2.86156e-05	NA	NA	2.04937	2.21141e-07	0.391621	0.776466	0.959398	0.285653	1.33289	0.0737947	1.67522	0.000351907	0.826446	0.661231	2.46852	9.87469e-10	-2.56057	7.02939e-10	0.846624	0.722938	-0.972352	0.251267	1.00664	0.279541	0.693753	0.948851	-0.621491	0.750185	-0.757357	0.664196
REACTOME_INFLAMMASOMES	MSigDB	-1.62618	0.0723242	1.18798	0.215245	-1.61736	0.0433844	0.669116	0.592684	-1.57666	0.0831127	1.6044	0.0108759	-0.654469	0.634034	-0.900335	0.543571	1.64327	0.0133729	-0.508678	0.779172	1.18803	0.186556	-1.40423	0.220001	1.3486	0.0797574	2.02025	0.00028366	1.21231	0.123768	0.850431	0.59795	-0.986343	0.385382	1.58393	0.0137863	-1.15255	0.393701	1.81209	0.00424113	1.77467	0.00575213	0.502591	0.948851	0.751325	0.750185	-1.68716	0.0212592
REACTOME_INTEGRIN_SIGNALING	MSigDB	-0.937306	0.533691	1.0857	0.281785	1.48171	0.094458	1.56883	0.0440209	0.774884	0.782802	1.73998	0.00186324	-1.36174	0.129031	1.69509	0.00363513	1.64418	0.011033	1.11653	0.380121	1.09969	0.236437	-1.41695	0.144564	1.80586	0.0010059	1.69449	0.0135952	1.23746	0.108148	-0.945733	0.520583	1.26328	0.175182	1.76679	0.00392565	1.35982	0.18549	1.5093	0.0212029	1.10253	0.202325	0.881351	0.948851	-0.797168	0.750185	-1.28416	0.198364
REACTOME_PD_1_SIGNALING	MSigDB	-2.4194	5.86697e-07	0.5609	0.590067	-2.58818	1.35088e-09	-2.15429	6.29936e-07	-2.14575	5.85064e-05	2.28429	9.80553e-10	1.86483	0.00252747	1.64497	0.0100969	2.01943	0.000404613	-1.72994	0.00154269	1.07563	0.252613	-3.19504	1.94596e-07	2.16795	1.48563e-06	1.92614	0.00435735	2.45	6.35965e-10	-1.3316	0.154799	-2.26401	2.58089e-07	1.94475	0.000271652	-2.03107	0.00113531	2.29358	5.75472e-06	2.63264	4.06724e-07	-0.952438	0.948851	-0.920364	0.646447	-2.68014	1.48133e-09
REACTOME_PI3K_AKT_SIGNALING_IN_CANCER	MSigDB	-0.947928	0.543386	1.71159	0.00114368	1.05881	0.357203	-1.04244	0.366605	-1.05647	0.510257	1.9978	3.17287e-07	-0.96491	0.473298	1.31348	0.0857083	1.47393	0.00961295	-1.09533	0.43241	1.27462	0.0951613	NA	NA	1.72222	0.000146186	1.0124	0.377643	1.5969	0.00429347	1.32812	0.0906885	0.929626	0.441111	1.87063	1.52248e-05	0.896356	0.661119	1.84089	8.99258e-05	1.81429	0.00035892	-1.44794	0.22087	1.61239	0.0116063	1.01122	0.46033
SANA_TNF_SIGNALING_UP	MSigDB	-0.940726	0.534735	1.47716	0.0266579	-1.76292	0.00275955	1.82631	0.000299518	-1.77553	0.00186514	2.23869	4.2406e-10	-1.98043	0.000431309	-1.1396	0.109385	2.65863	7.56892e-10	NA	NA	1.43688	0.0370734	NA	NA	1.98089	2.28442e-06	2.21339	2.65884e-06	2.47475	6.35965e-10	1.37916	0.0822039	1.24469	0.114442	2.0553	1.01279e-06	-2.3909	8.54976e-08	2.01118	3.04129e-05	2.82486	8.1203e-10	-1.42785	0.383526	1.35364	0.0705288	-2.42056	1.48133e-09
SCHOEN_NFKB_SIGNALING	MSigDB	-0.924283	0.534626	2.32291	3.22712e-06	-0.802365	0.657499	2.59105	9.55404e-08	-1.41424	0.165144	2.13383	1.45958e-07	-1.94438	0.00227348	0.824697	0.610528	2.51444	6.87243e-08	2.13944	0.00333056	1.82205	0.00394946	-1.52089	0.0795279	1.99822	4.4393e-05	2.07395	0.000733515	2.16348	6.84415e-07	1.67939	0.0195153	1.76609	0.00750285	2.01529	9.83184e-05	1.33002	0.196882	2.16279	3.90622e-05	2.3805	9.04989e-07	-1.47871	0.447172	1.62503	0.0562282	-1.97956	0.000486009
SCHUHMACHER_MYC_TARGETS_UP	MSigDB	1.29967	0.15975	-0.557749	0.590067	-1.49489	0.055067	0.919557	0.50986	1.24037	0.299032	-1.79242	0.000530649	-1.61603	0.0191228	-2.9186	1.66802e-09	-1.31832	0.0504019	NA	NA	1.71081	0.001837	0.593686	0.776466	0.837146	0.358265	0.646468	0.64344	0.844278	0.346654	-0.86327	0.643232	2.23449	4.5033e-06	-2.74272	7.02939e-10	0.537755	0.73058	-0.939338	0.272208	0.45688	0.480356	0.370518	0.948851	-1.13931	0.386118	1.12602	0.29672
SUNG_METASTASIS_STROMA_UP	MSigDB	1.02164	0.445971	2.16215	2.16919e-07	1.67838	0.00422465	2.86013	1.18885e-09	1.67962	0.0187987	1.94821	7.84743e-07	-1.95075	0.000499478	-1.27242	0.0305571	1.93363	2.84684e-05	NA	NA	1.87006	3.47038e-05	NA	NA	1.89906	4.12175e-06	1.27314	0.127641	1.89456	1.95109e-05	1.81249	0.0010016	2.23634	3.52496e-07	1.72363	0.000507872	1.50321	0.0114355	2.43128	5.04537e-10	2.27673	7.25378e-07	-0.984775	0.948851	2.14916	5.61859e-06	-0.689976	0.664196
T_cell_inflamed_Signature	PMID: 34276676	-2.18756	9.06666e-05	-1.07448	0.311039	-2.46846	1.35088e-09	-2.0842	3.87436e-06	-2.30508	1.40303e-08	1.98769	2.03532e-05	0.768803	0.591744	1.55562	0.0305571	1.88458	0.00229347	-1.79681	0.000804178	1.45757	0.0814703	-1.46402	0.163608	2.11433	1.9494e-06	1.51337	0.0863661	2.1609	1.26687e-06	-1.74171	0.02122	-1.97783	0.000236085	1.54535	0.0239811	-2.7183	1.84211e-09	1.73921	0.00410113	2.29581	3.24681e-05	-1.13052	0.913773	-1.27453	0.31768	-2.42284	1.48133e-09
TGFb_myCAF	PMID: 34276676	1.3824	0.157076	2.5681	6.63306e-09	2.19707	0.0001352	1.83083	0.00804525	0.65618	0.782802	2.27039	1.94231e-09	-2.04452	0.000311535	1.32502	0.15944	2.01182	0.000477516	-0.92148	0.775559	1.82503	0.00346123	0.848704	0.776466	2.18353	4.7912e-07	1.45542	0.0926407	1.79902	0.0018438	2.22925	4.35158e-06	1.67211	0.0223596	2.3369	1.55488e-08	1.61145	0.0260473	2.45484	1.05093e-07	2.35557	7.89442e-06	-1.19928	0.814771	1.23762	0.232804	1.38833	0.116779
TIAN_TNF_SIGNALING_VIA_NFKB	MSigDB	1.14963	0.332513	1.53057	0.0550627	-1.80408	0.00957386	2.37647	4.73921e-05	-1.48907	0.106208	1.56615	0.023023	-2.02627	0.00101756	0.958357	0.544271	2.44259	7.73699e-08	1.79703	0.0304301	1.75262	0.0100713	0.762849	0.776466	1.69994	0.0063959	1.95794	0.00264273	1.85881	0.00076536	1.31534	0.170665	0.850604	0.470932	1.52959	0.037497	-1.08039	0.416856	1.75355	0.00390014	1.87957	0.00487404	-1.08462	0.948851	1.31432	0.206946	-1.91649	0.00169643
TMEscoreA_CIR	PMID: 30842092	-1.23569	0.186732	-0.926813	0.446977	-2.84668	1.35088e-09	-1.60083	0.0102496	-2.37	1.98925e-08	2.16628	1.12131e-08	-1.48778	0.063607	-0.997389	0.498078	1.72742	0.00149458	-1.2929	0.154163	2.14633	1.12426e-06	NA	NA	2.14042	3.62883e-07	2.05016	0.000192161	2.52987	6.35965e-10	1.27905	0.152247	-1.2406	0.145226	1.45329	0.0441191	-1.90681	0.000380664	2.01211	6.36223e-05	2.63523	2.4547e-09	-0.62365	0.948851	-0.489327	0.750185	-2.73232	1.48133e-09
TMEscoreB_CIR	PMID: 30842092	1.01228	0.450633	3.38967	9.97494e-10	2.8355	1.35088e-09	2.68316	1.18885e-09	-1.00637	0.614801	2.76452	4.2406e-10	-1.6356	0.00608183	1.90554	1.66802e-09	1.23132	0.0358532	-0.993324	0.719054	2.22416	7.14286e-10	NA	NA	2.31288	8.94737e-10	-1.13564	0.196576	1.27754	0.0368262	1.60206	0.00333671	-0.887994	0.496338	2.31424	7.02939e-10	1.77032	6.51904e-07	2.81672	5.04537e-10	1.5526	0.00131652	-1.9275	8.75136e-05	2.43361	3.1655e-09	-1.28173	0.0410189
WHITFIELD_CELLCYCLE_LITERATURE	MSigDB	2.21209	4.12133e-06	-0.875049	0.496344	-1.42692	0.0972632	1.11674	0.258311	1.48087	0.115919	-1.84202	0.00220243	-1.84118	0.00634592	-2.93968	1.66802e-09	-2.01894	9.23371e-05	1.09967	0.338602	2.52105	7.14286e-10	-0.799857	0.776466	2.0097	3.05036e-05	1.35366	0.108834	1.99624	3.10448e-05	2.09711	8.4793e-05	2.51311	4.34849e-08	-2.22841	4.96804e-05	1.89364	0.000130652	-0.533019	0.412157	1.97501	0.00141692	1.05806	0.948851	1.51603	0.0690618	1.31168	0.155287
WONG_EMBRYONIC_STEM_CELL_CORE	MSigDB	1.81163	9.16078e-07	-0.614721	0.590067	-1.8708	4.25603e-08	NA	NA	1.53032	0.00247589	-1.8499	2.94612e-08	-1.87103	6.1799e-07	NA	NA	-2.44685	7.56892e-10	NA	NA	2.33455	7.14286e-10	0.625112	0.776466	1.08156	0.165859	0.780122	0.64344	1.51197	0.000434691	1.12285	0.233915	2.73863	9.87469e-10	-3.12683	7.02939e-10	1.07346	0.393701	-1.72015	0.000166491	0.768126	0.480356	1.11402	0.77193	-1.11439	0.349627	1.62304	4.37998e-05
WP_CELL_CYCLE	MSigDB	1.8402	0.000383528	0.598114	0.590067	-1.0326	0.424768	1.23319	0.0550984	0.951374	0.690358	-0.719027	0.418087	-1.4473	0.0526621	-2.5676	1.66802e-09	-1.73172	0.000568606	NA	NA	2.26569	7.14286e-10	NA	NA	1.4973	0.00583069	0.90595	0.523148	1.80245	8.18435e-05	1.58373	0.0167538	2.09157	1.93634e-06	-1.65315	0.000510363	1.14321	0.329278	0.71799	0.412157	1.288	0.04915	0.622077	0.948851	0.697404	0.750185	0.940198	0.539664
WP_INFLAMMATORY_RESPONSE_PATHWAY	MSigDB	-1.7535	0.0251029	2.00747	0.000666594	-1.4558	0.101856	1.25859	0.155201	-2.11425	0.000200402	2.06113	3.38889e-06	-1.3833	0.111585	1.41269	0.0895076	2.49375	1.02212e-07	-1.1592	0.429621	2.0183	0.000148175	-1.43063	0.129195	2.14199	1.93754e-06	1.12634	0.313051	2.29634	1.40977e-08	1.40694	0.0996931	-1.24286	0.185724	2.24216	7.30529e-07	0.95635	0.558082	2.53137	9.57316e-09	1.92692	0.00912623	1.09644	0.93968	1.97228	0.00645599	-2.09823	0.000174185
Note: NA was caused by unbalanced (positive and negative) gene-level statistic values reported by programme embeded in GSEA.
[truncated: 16 more columns]
