# Supplementary material for: Comprehensive Characterization of the Integrin Family Across 32 Cancer Types
Source: Genomics Proteomics Bioinformatics. 2024 May 9;22(4):qzae035. doi: 10.1093/gpbjnl/qzae035 (PMC11849494; doi:10.1093/gpbjnl/qzae035)
Supplement: qzae035_Supplementary_Data [file qzae035_supplementary_data.zip › Supplementary_table8.xlsx]

## Sheet: Table S8
Table S8 P value for analysis of integrin genes and survival time in pan-cancer
Table S8A P value for analysis of integrin genes and OS time in pan-cancer
Integrin	ACC	BLCA	BRCA	CESC	CHOL	COADREAD	DLBC	ESCA	GBM	HNSC	KICH	KIRC	KIRP	LAML	LGG	LIHC	LUAD	LUSC	MESO	OV	PAAD	PCPG	PRAD	SARC	SKCM	STAD	TGCT	THCA	THYM	UCEC	UCS	UVM
ITGA1	0.00688404	0.00251581	0.0187063	0.0150202	0.194368	0.137454	0.219589	0.130891	0.0520475	0.0167816	0.00716145	3.41097e-06	0.00353666	0.114676	1.64075e-08	0.17877	0.00369866	0.00723228	0.00176746	0.0121136	0.0923664	0.0372969	0.0897526	0.00378629	0.0038518	0.00377225	0.0282696	0.00648342	0.194515	0.0275291	0.185033	0.0031914
ITGA10	0.00910942	0.0114848	0.00801794	0.174729	0.417461	0.00105075	0.283079	0.157317	0.0962905	0.484838	0.244393	0.0582539	0.00265071	3.35848e-05	1.30175e-05	0.0498965	0.138746	0.0302409	0.000900801	0.00222857	0.0406654	0.0510011	0.0216199	3.08179e-07	0.000433358	0.00900025	0.11304	0.000342717	0.0233572	0.339492	0.0992844	0.0516316
ITGA11	0.016798	0.00199295	0.0208691	0.130497	0.158535	0.0151437	0.0653436	0.267343	0.0014593	0.176965	0.00882168	0.042525	3.61892e-05	0.0297911	7.40431e-05	0.0554594	0.00572132	0.00917518	0.000187259	0.0524437	0.00794407	0.14782	0.146602	0.0159195	0.27664	0.0110031	0.00898286	0.0177904	0.112832	0.0109188	0.201023	0.142742
ITGA2	0.00112518	0.0322872	0.197713	0.105158	0.148786	0.0068136	0.225003	0.058101	0.0308496	0.133926	0.0976884	6.46827e-08	0.00199448	0.185212	9.1237e-12	0.00499231	0.000379749	0.298776	0.000129422	0.00583554	0.000209258	0.109004	0.148945	0.246147	0.000486378	0.0376299	0.20043	0.227176	0.169033	0.03361	0.0195554	0.00167652
ITGA2B	3.00607e-05	0.0907841	0.414526	0.0117999	0.140234	0.162434	0.363647	0.116646	0.177459	0.00433774	0.290165	2.66668e-07	0.0506658	0.00969365	0.00324215	0.0697106	0.0462163	0.238572	0.0156241	0.0260092	0.0637893	0.108069	0.0464782	0.00913762	0.0293469	0.0472474	0.156478	0.142743	0.0543903	0.102299	0.259493	0.0635284
ITGA3	0.00232377	0.012741	0.0343596	0.00315565	0.286018	0.131045	0.252041	0.0588512	0.000119003	0.000103744	0.0839435	0.00487528	0.0902969	0.149387	4.66294e-15	0.00915252	0.036424	1.77538e-05	0.00230097	0.017473	2.85698e-06	0.304045	0.0479151	0.0180126	0.161772	0.247723	0.186169	0.0100923	0.049126	0.0109254	0.203942	0.0702528
ITGA4	0.226122	0.00889753	0.116365	0.0949923	0.0232725	0.0139031	0.0672989	0.360145	0.181498	0.00188146	0.0267567	4.89117e-05	0.00126297	0.0231543	2.90878e-14	0.0531421	0.000833733	0.00210898	0.049791	0.00601038	0.324071	0.175601	0.201166	0.00713278	2.04926e-05	0.0232253	0.00724961	0.00127319	0.0176248	0.0520867	0.157243	4.10276e-05
ITGA5	0.00510641	0.00269871	0.00174199	1.93839e-05	0.201313	0.000200397	0.05033	0.112844	0.00018653	5.80759e-05	0.220228	0.0143303	1.86739e-06	0.211267	5.4512e-14	4.28454e-07	0.000408133	0.00220716	5.81882e-06	0.00637518	0.078208	0.268517	0.157641	0.111959	0.114229	0.000308699	0.0408915	0.000115586	0.226761	0.011181	0.051735	4.75641e-07
ITGA6	0.0304706	0.00723957	0.122559	0.0361182	0.15304	0.000353506	0.0529241	0.115571	0.039696	0.00328818	0.0246981	9.4369e-15	0.0743124	0.0153412	6.67614e-07	0.00782869	1.39825e-05	0.0606455	0.0314773	0.112208	0.000248362	0.0773761	0.209299	0.0364668	0.000230663	0.00682415	0.145382	0.188117	0.00675146	0.0165836	0.204646	0.000140752
ITGA7	0.000196174	0.000231182	0.0367058	0.0144514	0.045351	0.00414078	0.204913	0.0377212	0.0281163	0.0627762	0.199551	0.0519944	0.0308215	0.000753229	0	0.0265351	0.0248549	0.0116222	0.00112352	0.0821284	1.79156e-05	0.142857	0.0146208	4.89108e-06	0.0473432	0.0397936	0.280145	0.111473	0.20631	0.24171	0.0249343	0.00191599
ITGA8	0.0120498	0.0672359	0.0517979	0.000946319	0.044983	0.00412239	0.154804	0.0209317	0.0163476	0.00184726	0.032791	2.29616e-12	0.0237999	0.00907439	0.0206405	0.318929	0.000929353	0.010574	0.113823	0.172812	0.0461829	0.0918802	0.134533	0.0978809	0.00700894	0.0341175	0.180515	0.0131707	0.144394	0.0534911	0.221328	0.11602
ITGA9	0.0009823	0.0429579	0.0620886	0.252043	0.0763449	0.10302	0.317634	0.0139598	0.037855	0.0203333	0.0153335	1.25065e-06	0.0033444	0.247528	0.175184	0.132368	0.0049793	0.0828791	0.0673648	0.176034	0.0814295	0.00212254	0.0646449	0.0739377	0.129151	0.00328384	0.175389	0.0321233	0.0344128	0.015638	0.125004	0.0516638
ITGAD	0.264646	0.240891	0.0872762	3.85075e-05	0.00918253	0.103763	0.100679	0.198431	0.112354	0.0202167	0.085293	0.029778	0.133077	0.0347584	0.0826558	0.00171833	0.0275821	0.136367	0.00235855	0.0438084	0.0390209	0.117337	0.0545352	0.00186955	5.21932e-06	0.255466	0.314212	0.129578	0.107442	0.249126	0.100975	0.0213542
ITGAE	0.01516	0.0423638	0.000557084	0.0326144	0.068696	0.144012	0.347333	0.0180018	0.112461	0.0844343	1.88455e-08	3.05163e-06	5.52494e-07	0.073152	4.6895e-06	0.11387	0.0636885	0.265057	0.111775	0.100213	0.00174552	0.158843	0.100148	0.0595014	0.0253771	0.0637421	0.037272	0.000322993	0.0396998	0.00119254	0.0440197	0.0694592
ITGAL	0.00683136	0.00383648	0.121902	0.00281823	0.0579869	0.00553222	0.0482306	0.0284389	0.0605283	0.00175318	0.138668	0.0312786	0.0055906	0.00018907	8.0328e-10	0.104403	0.00126695	0.0769303	0.042237	0.110087	0.0564229	0.0766659	0.276706	0.00317194	2.34103e-07	0.104323	0.0133451	0.0473319	0.00694211	0.00505868	0.228141	6.43715e-05
ITGAM	0.0364175	0.0691962	0.0406947	0.0568315	0.00418299	0.0116408	0.0101974	0.0318497	0.0415656	0.100744	0.0378232	0.127331	0.0195341	0.000268879	7.10847e-06	0.000406888	0.0152393	0.00467331	0.0255902	0.00198261	0.0507441	0.0364716	0.0954734	0.0416061	2.15746e-07	0.0888948	0.000572876	0.00604339	2.97788e-05	1.45841e-05	0.164141	0.037895
ITGAV	0.0127985	0.0189488	0.000298364	0.00437375	0.0184067	0.013853	0.121489	0.0438863	0.060932	0.113366	0.0413248	5.00885e-08	0.020674	0.159777	2.30187e-08	0.000658453	0.00130953	0.0606788	0.00024414	0.136948	0.0124877	0.0271784	0.038178	0.0673379	0.000264859	7.00866e-05	0.227261	0.126666	0.129128	0.095472	0.0325762	0.03125
ITGAX	0.0960543	0.00749383	0.0109988	0.00820307	0.0024984	0.0275008	0.282221	0.0330864	0.116079	0.0245113	0.209533	0.00309185	0.263051	0.000323099	4.23913e-08	0.0416833	0.00493675	0.0439329	0.253752	0.0380244	0.0261388	0.498563	0.162055	0.0198437	0.000739861	0.0151174	0.00275229	0.107989	0.0135823	0.417659	0.0923353	9.43991e-07
ITGB1	3.22098e-06	0.0356093	0.0104649	0.000201633	0.0932559	0.150349	0.020653	0.306377	0.000796186	0.0129827	0.0105595	0.000275438	0.00421543	0.0617072	2.69112e-08	0.00184224	3.03181e-07	1.92627e-05	2.3061e-05	0.000664946	0.00751911	0.140335	0.193017	0.181451	0.0200891	0.00181297	0.265995	0.0636952	0.244215	0.18751	0.125752	0.194322
ITGB2	0.133541	0.0539851	0.0665817	0.00902742	0.0198535	0.00676969	0.065105	0.109305	0.00405683	0.0676455	0.210281	0.00282637	0.108869	0.000666091	8.31097e-07	0.122719	0.0242698	0.0928519	0.0200371	0.0344702	0.00158568	0.0615717	0.175489	0.00800769	5.11934e-06	0.126628	0.00191551	0.00991355	0.158517	0.0511639	0.0109932	0.000445739
ITGB3	0.0102289	0.000136328	0.0148214	0.00314701	0.0124892	0.163922	0.166797	0.0959574	0.0221211	0.00658367	0.00131109	4.33209e-05	0.0395759	0.00188872	1.81885e-09	0.301731	0.272577	0.0267914	0.00588879	0.358895	0.0180387	0.0665744	0.0426025	0.0292251	0.000445866	0.00137339	0.090861	0.257402	0.354653	0.0133256	0.0453563	3.19132e-06
ITGB4	0.00149512	0.141249	0.0148431	0.0280546	0.163254	0.118663	0.305329	0.0430501	0.0111377	0.0172997	0.248251	5.19409e-05	0.00128761	0.0413263	1.69423e-07	0.0202168	1.58138e-05	0.165219	0.302548	0.0577481	0.00030157	0.00296083	0.0373062	0.0147453	0.0238676	0.0107184	0.144829	0.00109776	0.323445	0.193691	0.0536336	0.00743207
ITGB5	0.00241898	0.00989485	0.157235	0.0446726	0.0628199	0.170616	0.0143565	0.145588	0.00042608	0.0642416	0.00443626	5.26913e-06	0.090311	0.0507437	6.59607e-05	0.000108834	0.00423919	0.00790448	0.0817957	0.0278484	0.00123623	0.192943	0.0350829	0.152492	0.0399435	0.0153959	0.0457805	0.0257871	0.0701566	0.142678	0.252874	0.0361405
ITGB6	0.101173	0.0243514	0.00408739	0.0163151	0.127085	0.135836	0.104561	0.053263	0.00336037	0.0130955	0.0165799	0.00657492	0.0461629	0.00384798	0.00446852	0.0014336	0.0129181	0.000396534	0.0749486	0.00608956	0.000164339	0.444652	0.135363	0.0338973	0.0804482	0.0133783	0.00929506	0.0100049	0.0322419	0.148174	0.00727646	0.0814014
ITGB7	0.0558431	5.7347e-05	0.0328958	7.46667e-06	0.19011	0.000150328	0.00159081	0.0703209	0.000385942	0.000181808	0.0444234	0.00438418	3.31564e-05	0.000440074	7.4593e-06	0.00122921	0.00275495	0.0830435	0.0587691	0.0328945	0.000787394	0.0719753	0.250106	0.000409643	0.000417875	0.310688	0.101329	0.0122621	0.0028143	0.0850084	0.217391	0.134271
ITGB8	0.000238721	0.0044812	0.037994	0.195899	0.0350552	0.0225809	0.0570812	0.0289518	0.018404	0.190603	0.224067	3.93686e-06	0.000466456	0.0286363	1.55431e-15	0.154742	0.0168168	0.0272371	0.0471711	0.000287818	0.00588416	0.0266215	0.105779	0.131036	0.0134436	0.206063	0.102743	0.00844472	0.087307	0.0322296	0.161556	0.000169967
Note: Red and blue boxes indicate oncogenic and protective roles for integrin gene in indicated cancer types, respectively.
Table S8B P value for analysis of integrin genes and PFS time in pan-cancer
Integrin	ACC	BLCA	BRCA	CESC	CHOL	COADREAD	DLBC	ESCA	GBM	HNSC	KICH	KIRC	KIRP	LAML	LGG	LIHC	LUAD	LUSC	MESO	OV	PAAD	PCPG	PRAD	SARC	SKCM	STAD	TGCT	THCA	THYM	UCEC	UCS	UVM
ITGA1	0.0100603	0.0125797	0.0131794	0.00746619	0.386885	0.1009	0.0727199	0.0392593	0.0300439	0.132416	0.067766	0.000921045	0.00415618	NA	1.11256e-06	0.0358923	0.00640383	0.0774247	0.0011625	0.0632079	0.0384422	0.111269	0.00850424	0.125725	0.0103634	0.0431674	0.040428	0.0282148	0.165345	0.00064203	0.283511	3.0784e-07
ITGA10	0.0422641	0.234018	0.00977928	0.0299924	0.192327	0.00132334	0.00593054	0.0179988	0.109194	0.143607	0.122538	0.239245	0.00573159	NA	0.000793217	0.102614	0.277003	0.0261524	0.010743	0.0257563	0.00418523	0.0592799	0.000318074	9.31927e-05	0.00212595	0.00153827	0.0534133	0.0177222	0.0184033	0.00998335	0.133721	0.0118822
ITGA11	0.0344307	0.00631306	0.00494783	0.012319	0.101922	0.0119721	0.0145135	0.0147525	0.0791723	0.291491	0.000852168	0.236969	3.26351e-06	NA	0.00210629	0.104501	0.00726818	0.0578823	0.00889192	0.0939599	0.00711422	0.0421831	0.0194405	0.138468	0.0375727	0.0583469	0.0561517	0.300411	0.0115866	0.277749	0.153152	0.125491
ITGA2	0.00176889	0.230555	0.00260699	0.0517586	0.0750669	0.0672183	0.035989	0.117746	0.0290653	0.234749	0.0771039	3.27499e-05	0.284336	NA	1.35114e-12	0.00311036	0.0453181	0.134404	0.0208751	0.0580603	2.36979e-05	0.076491	3.88754e-05	0.00961693	0.0138237	0.0812413	0.0495331	0.0113576	0.106079	0.120066	0.0925357	5.0954e-05
ITGA2B	2.37859e-05	0.0439535	0.0483171	0.068528	0.159305	0.0398989	0.0774721	0.15871	0.0750516	0.166665	0.0653783	0.000444822	0.0395219	NA	0.00040284	0.0494657	0.0803066	0.025209	0.0169352	0.00461192	0.0592987	0.00165437	5.47492e-05	0.054008	0.0031387	0.00661202	0.0604787	0.0233112	0.16474	0.0494899	0.237779	0.00191517
ITGA3	0.0984521	0.0258867	0.0888344	0.00545395	0.236692	0.0200812	0.173958	0.0421682	0.000202395	1.5338e-05	0.0890191	0.0202635	0.000237594	NA	1.94289e-14	0.00817209	0.166582	1.45568e-06	6.29704e-06	0.00754985	1.73204e-06	0.200895	0.203372	0.0456567	0.122288	0.000772673	0.10263	0.00423923	0.113965	0.0366921	0.163418	0.199122
ITGA4	0.127112	0.077674	0.15609	0.0754497	0.00329663	0.163312	0.00617163	0.093253	0.189264	0.0209144	0.0285768	1.96743e-05	0.000278299	NA	5.3033e-07	0.0357221	0.108356	0.00609048	0.150716	0.0465368	0.252394	0.00872847	0.0365665	0.00133194	0.00909758	0.0410756	0.215557	0.125712	0.0502106	0.0340489	0.0299942	0.00018374
ITGA5	0.0360808	0.00453163	0.010303	0.00261152	0.092452	0.00442086	0.00010492	0.0450787	5.54925e-06	0.00073403	0.00846224	4.01148e-05	1.53178e-05	NA	4.66294e-15	0.0114024	0.0010077	0.000610232	0.00951337	0.00151791	0.0309169	0.0939119	0.0675625	0.0368268	0.165105	0.0626949	0.00996055	0.316115	0.0644041	0.0781988	0.0159776	2.92361e-08
ITGA6	0.0165274	0.0163926	0.0656287	0.0932738	0.0550808	0.0413574	0.122802	0.12869	0.140813	0.0135156	0.0569755	6.01408e-13	0.0845755	NA	8.02415e-11	0.000294092	0.00142161	0.125991	0.272068	0.0378028	0.000103315	0.0485785	0.148673	0.0556367	0.00438199	0.00610352	0.0938836	0.0564715	0.00798328	0.00291082	0.0969255	5.40579e-05
ITGA7	2.31325e-06	0.00120453	0.239734	0.000790374	0.169052	0.000111797	0.18957	0.059428	0.0500727	0.00512419	0.182456	0.00234686	0.0331052	NA	7.28306e-14	0.0378629	0.0125411	0.0178721	0.0473583	0.0518815	9.85208e-06	0.0910901	0.0229351	0.00578487	0.0646142	0.0202348	0.150236	0.00591852	0.0970729	0.0742293	0.0282963	0.0147957
ITGA8	0.00781528	0.0529852	0.0364666	0.116851	0.00451711	0.0911908	0.286015	0.255973	0.0582227	0.000334257	0.0035716	1.64129e-09	0.00405592	NA	0.00661371	0.260532	0.0679149	0.259041	0.14479	0.0445513	0.138521	0.218959	0.03166	0.0234708	0.0647553	0.0154764	0.0314629	0.0819161	0.143374	0.0625728	0.18266	0.106456
ITGA9	3.95092e-06	0.100581	1.78479e-05	0.104467	0.0122761	0.0428171	0.144959	0.0846651	0.045032	0.100749	0.0199451	1.64821e-05	0.0136097	NA	0.074498	0.0456596	0.046531	0.0404194	0.121701	0.0410446	0.244695	0.034032	0.0174289	0.0210476	0.0101024	0.0371617	0.196686	0.0685599	0.0109806	0.0069781	0.0300179	0.0760532
ITGAD	0.00574271	0.0223388	0.0905924	0.000441123	0.0448247	0.00768004	0.040642	0.156688	0.31976	0.00299829	0.0836159	0.00271541	0.0235311	NA	0.0259232	0.000511444	0.132434	0.0982929	0.00179568	0.0414999	0.121216	0.0828116	0.00638193	0.11702	0.000190381	0.157208	0.00098011	0.0692729	0.03365	0.184033	0.178714	0.23596
ITGAE	0.000240618	0.0372602	0.0227261	0.0360873	0.284147	0.196963	0.156426	0.149403	0.0827167	0.053113	9.27275e-08	0.00115772	0.000124289	NA	1.91804e-05	0.168091	0.313275	0.0182559	0.0891148	0.263504	0.000585578	0.00619021	0.00014499	0.165398	0.0492708	0.0216862	0.166907	0.00800469	0.0660874	0.0244828	0.0742654	0.0170016
ITGAL	0.000472043	0.00223391	0.000182819	0.00352363	0.00405839	0.0255985	0.00352311	0.141916	0.0251667	5.96979e-05	0.0918865	0.0339077	0.0817661	NA	8.17096e-07	0.116179	0.00231342	0.0464719	0.0252458	0.0644981	0.031429	0.2101	0.0383254	0.0380982	0.00152516	0.0637672	0.0666828	0.0776383	0.34932	0.0107396	0.0591908	0.0011506
ITGAM	0.00877296	0.266368	0.0352126	0.00872604	0.181719	0.0192979	0.0640934	0.0392987	0.00630094	0.0185595	0.0676558	0.0851165	0.0886687	NA	4.63477e-07	0.0114138	0.0102943	0.0604587	0.0395559	0.143888	0.0145881	0.0931913	0.00862019	0.129541	0.00301841	0.0848417	0.0777752	0.0589199	0.00194113	0.0221068	0.242797	0.0625912
ITGAV	0.0015118	0.0216799	0.0525395	0.0110727	0.0381294	0.114292	0.0508032	0.145795	7.93563e-06	0.109554	0.129377	5.59108e-05	0.00854723	NA	9.85519e-10	9.2999e-05	0.00360387	0.0250955	0.0320167	0.214124	0.000688946	0.0201498	0.0867541	0.00707139	0.0559852	0.0117206	0.0431284	0.136387	0.0812147	0.185629	0.0192721	0.00551694
ITGAX	0.204896	0.0352694	0.103678	0.00307812	0.00169613	0.0137701	0.0111354	0.146669	0.0272831	0.0808437	0.265216	0.0333058	0.196776	NA	1.1418e-06	0.0145089	0.0189087	0.00548925	0.0576276	0.0822747	0.0133367	0.0987531	0.000147548	0.1468	0.0828806	0.0568005	0.0344721	0.00397745	0.138577	0.0717448	0.0893417	0.000234024
ITGB1	1.36139e-05	0.0367496	0.0389416	0.000106925	0.0434942	0.00423627	0.0146751	0.16048	2.29409e-07	0.0252329	0.00468341	0.0777165	0.0244018	NA	7.76615e-10	0.000253415	0.00205449	3.24572e-05	0.00234596	0.0482023	0.00133527	0.0668132	0.125467	0.000465719	0.14215	0.075576	0.0595623	0.0866222	0.174328	0.123818	0.0518439	0.0116809
ITGB2	0.0317041	0.0743534	0.261707	0.000180683	0.00606832	0.0303297	0.130004	0.146097	0.000693997	0.0919943	0.147791	0.0306121	0.0442725	NA	2.32001e-07	0.0300958	0.128799	0.113655	0.0523308	0.20509	0.000168151	0.302476	0.00100483	0.0487575	0.00530863	0.169882	0.1349	0.0661178	0.116764	0.00128252	0.032877	0.0103602
ITGB3	0.0323236	0.000567609	0.138592	0.000412648	0.155783	0.00366602	0.00223493	0.22633	4.6074e-06	0.00366747	0.00512055	0.0119078	0.139058	NA	2.20812e-12	0.0217791	0.123579	0.00466175	0.0576311	0.19354	0.0169496	0.130623	0.00760245	0.0307725	0.000348216	0.0355815	0.0870253	0.090943	0.207156	0.0186965	0.0140835	4.1756e-06
ITGB4	0.0517047	0.000829983	0.0400867	0.00744281	0.12138	0.321335	0.198659	0.148308	0.00872943	0.00643326	0.119564	1.99736e-05	0.0109664	NA	4.76265e-08	0.00141994	0.000216125	0.00979312	0.194129	0.040665	0.000162583	0.0648021	0.153014	0.0332195	0.0611155	0.0377318	0.109444	0.13426	0.00522463	0.0817343	0.180492	0.00197442
ITGB5	2.25549e-05	0.128235	0.109702	0.00620802	0.0799934	0.0269034	0.000124163	0.0714967	0.00131823	0.0857988	0.0227852	0.100935	0.111858	NA	6.39974e-05	0.0180102	0.0396493	0.075065	0.0874187	0.142571	0.000392011	0.0250279	0.036654	0.0982253	0.00172519	0.00498431	0.0234792	0.0650214	0.078228	0.0359205	0.272651	0.0148278
ITGB6	0.236775	0.00521381	0.00747623	0.0679472	0.102772	0.0689496	0.112966	0.00867732	0.000460515	0.0234714	0.0455013	0.00296215	0.0332543	NA	0.0485056	0.000398203	0.0553035	0.00223996	0.0824909	0.158393	3.85871e-05	0.120204	0.0456327	0.00515627	0.267781	1.44848e-06	0.0323423	0.0363612	0.00277922	0.0579364	0.0242308	0.0685113
ITGB7	0.0240601	7.4144e-06	0.0111009	0.000998567	0.0127519	0.011575	0.00247475	0.131313	0.000233416	0.000149426	0.00122731	0.0063227	4.0323e-06	NA	0.000958173	0.00214083	0.00220815	0.0405898	0.0921008	0.0648257	0.00014781	0.12128	0.181939	0.000960263	0.00364365	0.11466	0.0395706	0.0329284	0.0350282	0.00504028	0.0346881	0.0821856
ITGB8	0.000101638	0.10482	0.0035247	0.0794642	0.0880183	0.0986841	0.128764	0.0914868	0.0448195	0.0551257	0.104441	1.20246e-05	6.6224e-05	NA	0	0.0559096	0.077938	0.0252162	0.0682469	0.00470105	0.00199517	0.00987182	0.0112094	0.120386	0.124432	0.06868	0.0358307	0.0962826	0.0981305	0.165402	0.0852227	0.00271964
Note: PFS was not available for LAML. Red and blue boxes indicate oncogenic and protective roles for integrin gene in indicated cancer types, respectively.
