# Supplementary material for: Comprehensive Characterization of the Integrin Family Across 32 Cancer Types
Source: Genomics Proteomics Bioinformatics. 2024 May 9;22(4):qzae035. doi: 10.1093/gpbjnl/qzae035 (PMC11849494; doi:10.1093/gpbjnl/qzae035)
Supplement: qzae035_Supplementary_Data [file qzae035_supplementary_data.zip › Supplementary_table7.xlsx]

## Sheet: Table S7
Table S7 P value and spearman correlation between TFs and integrin gene expression in pan-cancer
Table S7A P value and spearman correlation between top ten TFs and integrin gene expression in pan-cancer
Pairs	TF	Integrin	ACC_cor	ACC_P	BLCA_cor	BLCA_P	BRCA_cor	BRCA_P	CESC_cor	CESC_P	CHOL_cor	CHOL_P	COADREAD_cor	COADREAD_P	DLBC_cor	DLBC_P	ESCA_cor	ESCA_P	GBM_cor	GBM_P	HNSC_cor	HNSC_P	KICH_cor	KICH_P	KIRC_cor	KIRC_P	KIRP_cor	KIRP_P	LAML_cor	LAML_P	LGG_cor	LGG_P	LIHC_cor	LIHC_P	LUAD_cor	LUAD_P	LUSC_cor	LUSC_P	MESO_cor	MESO_P	OV_cor	OV_P	PAAD_cor	PAAD_P	PCPG_cor	PCPG_P	PRAD_cor	PRAD_P	SARC_cor
BRD4_ITGA1	BRD4	ITGA1	0.430543	0.000103547	0.155249	0.00170353	0.329802	6.0643e-29	0.163193	0.00488235	0.360793	0.0306365	0.420906	3.11101e-17	0.615271	4.18105e-06	0.153274	0.0405189	0.322059	2.32267e-05	0.414717	7.96304e-23	0.530556	5.46725e-06	0.518186	2.99611e-36	0.60093	4.52351e-29	0.113421	0.13733	0.353445	9.56034e-17	0.325489	1.76825e-10	0.236402	6.57644e-08	0.0932916	0.0408368	0.375298	0.000341257	0.29537	6.37393e-10	0.441478	6.89843e-10	0.311392	1.98206e-05	0.396206	6.08723e-20	0.320813
BRD4_ITGA10	BRD4	ITGA10	0.147419	0.203789	0.154295	0.00182043	0.281953	2.81397e-21	0.327788	7.65073e-09	0.495719	0.00210937	0.418605	4.80443e-17	0.675959	1.84939e-07	0.0023274	0.975333	0.22718	0.00324548	0.242559	2.48068e-08	0.16986	0.176141	0.483049	4.65459e-31	0.514816	1.73563e-20	0.327725	1.07519e-05	0.374049	1.03074e-18	0.355885	2.2797e-12	0.0978887	0.0270687	0.143127	0.00164911	0.328523	0.00189224	0.356155	4.90445e-14	0.382343	1.38945e-07	0.349823	1.38481e-06	0.433451	5.9283e-24	0.303724
BRD4_ITGA11	BRD4	ITGA11	0.279611	0.0144373	0.0891111	0.0728813	0.255057	1.42299e-17	0.301929	1.17895e-07	0.523653	0.00104722	0.426093	1.15412e-17	0.31994	0.0283567	0.275621	0.000188226	0.226985	0.0032728	0.436075	2.55753e-25	0.307021	0.0128587	0.434293	8.77541e-25	0.384949	2.14996e-11	0.0870867	0.254574	0.37703	5.20754e-19	0.370793	2.2602e-13	0.223441	3.4285e-07	0.106896	0.019025	0.333106	0.00161815	0.219222	5.62456e-06	0.402595	2.53265e-08	0.43164	1.30559e-09	0.496357	5.78e-32	0.334907
BRD4_ITGA2	BRD4	ITGA2	0.313422	0.00583534	0.333286	5.46725e-12	0.366662	7.30956e-36	0.390577	3.16671e-12	0.509557	0.00150216	0.378408	5.65982e-14	0.787402	5.20362e-11	0.366181	4.62989e-07	0.385478	2.91884e-07	0.530868	8.77434e-39	0.371708	0.00229833	0.518327	2.84743e-36	0.777124	2.99099e-58	0.286342	0.000133874	0.273474	2.26135e-10	0.408691	3.61971e-16	0.284023	6.42767e-11	0.222819	7.96305e-07	0.57187	7.22092e-09	0.278177	6.40865e-09	0.373434	2.83526e-07	0.431735	1.2936e-09	0.557133	1.84261e-41	0.338482
BRD4_ITGA2B	BRD4	ITGA2B	0.319272	0.0049357	0.0869821	0.0800225	0.103084	0.00067225	0.0982089	0.0916842	0.067705	0.694804	0.18774	0.000292936	0.0371862	0.804013	0.27167	0.00023446	0.284338	0.000205071	0.145442	0.0009323	0.237611	0.0566624	0.213752	1.16112e-06	0.231532	8.69952e-05	0.179969	0.0178195	0.145325	0.000888586	0.169736	0.00111483	0.188392	1.84837e-05	0.142341	0.0017504	0.0760253	0.484006	0.0610267	0.211444	0.138318	0.0655852	0.0167035	0.823395	0.0917866	0.0418463	-0.000327079
BRD4_ITGA3	BRD4	ITGA3	-0.182134	0.115327	0.0389646	0.433632	0.176161	5.16816e-09	-0.00464344	0.936594	0.172855	0.313385	0.228728	9.34825e-06	0.253252	0.0858726	0.151519	0.042899	0.257317	0.000817538	-0.0535343	0.225205	0.0678766	0.591101	0.105104	0.0178048	0.359718	4.86421e-10	0.415849	1.27189e-08	0.171797	8.2352e-05	0.277147	7.04842e-08	0.134061	0.0024149	-0.112189	0.0138217	0.149797	0.166103	0.216174	7.62837e-06	0.203224	0.00651438	0.271475	0.000218426	0.3726	1.19319e-17	0.0395569
BRD4_ITGA4	BRD4	ITGA4	0.136206	0.240711	0.287264	3.74517e-09	0.374267	2.08464e-37	0.360852	1.56447e-10	0.358067	0.0320132	0.407004	4.08352e-16	0.81471	3.21507e-12	0.233711	0.00164027	0.331496	1.28431e-05	0.42644	3.58627e-24	0.444413	0.000208361	0.495623	7.56945e-33	0.608236	6.36299e-30	0.347639	2.78139e-06	0.438691	7.17678e-26	0.483524	7.64891e-23	0.210184	1.67982e-06	0.00346366	0.939605	0.430015	3.22741e-05	0.31853	2.21155e-11	0.41004	1.31565e-08	0.627431	3.35917e-21	0.625245	1.00567e-54	0.297287
BRD4_ITGA5	BRD4	ITGA5	-0.0192483	0.868915	0.171093	0.000535465	0.22093	1.83879e-13	0.148059	0.0107538	0.48227	0.00289536	0.432862	3.08301e-18	0.286383	0.0509895	0.287899	9.30982e-05	0.233916	0.00241959	0.185108	2.36678e-05	0.295654	0.0167974	0.377783	1.11552e-18	0.348948	1.69932e-09	0.339022	5.05063e-06	0.256899	2.77908e-09	0.570656	5.24286e-33	0.402381	2.85516e-21	0.0528725	0.247118	0.421898	4.70118e-05	0.253408	1.362e-07	0.44628	4.27967e-10	0.164813	0.0266124	0.282101	1.87499e-10	0.27187
BRD4_ITGA6	BRD4	ITGA6	0.283302	0.0131429	0.290162	2.56571e-09	0.373854	2.53548e-37	0.362976	1.19957e-10	0.464539	0.00431384	0.281769	3.82645e-08	0.60706	6.06878e-06	0.448729	2.98107e-10	0.334391	1.06669e-05	0.312367	4.05203e-13	0.436451	0.000318329	0.493144	1.72811e-32	0.463598	1.96825e-16	0.38314	1.96305e-07	0.174295	6.45299e-05	0.455757	3.58478e-20	0.355594	1.20112e-16	0.343446	9.20904e-15	0.441108	1.90003e-05	0.459578	2.17603e-23	0.341952	2.98761e-06	0.449391	2.21237e-10	0.670481	1.60696e-65	0.206897
BRD4_ITGA7	BRD4	ITGA7	0.324281	0.00426555	0.112655	0.0231978	0.129221	1.95935e-05	0.287929	4.65816e-07	0.171193	0.318132	0.406752	4.27414e-16	0.483925	0.000568352	0.00310143	0.967134	0.381677	3.89912e-07	0.142436	0.00119077	0.0295024	0.815535	0.449997	1.07504e-26	0.415996	3.15306e-13	0.0748264	0.327864	0.189876	1.30571e-05	0.169387	0.0011419	0.290637	2.1955e-11	0.204684	6.0284e-06	0.306112	0.00393304	0.353077	8.34497e-14	0.263085	0.000388204	0.079117	0.289738	0.146954	0.00107902	0.125781
BRD4_ITGA8	BRD4	ITGA8	0.293624	0.010043	0.0749628	0.131574	0.239054	1.44915e-15	0.156041	0.00715003	0.239637	0.159224	0.322854	2.25337e-10	0.413622	0.00385313	-0.0642209	0.393061	0.256442	0.000852992	0.334135	6.73867e-15	0.167439	0.182474	0.409382	6.00098e-22	0.414852	3.71274e-13	0.17382	0.0221893	0.1177	0.00721296	0.351031	4.71525e-12	0.152636	0.000542496	0.0227185	0.619173	0.233931	0.029201	0.268306	2.24901e-08	0.358422	8.99416e-07	0.151064	0.0423621	0.283404	1.53431e-10	0.356636
BRD4_ITGA9	BRD4	ITGA9	0.553274	3.6034e-07	0.154871	0.00174894	0.365563	1.21263e-35	0.196497	0.000674946	0.202549	0.236124	0.26838	1.7218e-07	0.517651	0.000194288	0.120277	0.108769	0.316385	3.28557e-05	0.311067	5.12198e-13	0.351032	0.00414327	0.51333	1.70019e-35	0.509662	4.77448e-20	0.378681	2.78739e-07	0.215219	7.26597e-07	0.211969	4.35344e-05	0.183345	3.10382e-05	0.0942118	0.0388808	0.285844	0.00727787	0.245801	3.27333e-07	0.374174	2.67424e-07	0.243811	0.000941404	0.415445	5.95663e-22	0.0985494
BRD4_ITGAD	BRD4	ITGAD	-0.070789	0.543413	0.0430999	0.3864	0.108838	0.00032866	0.175503	0.00244353	-0.158444	0.356027	0.306448	1.92827e-09	0.23359	0.114052	-0.0635568	0.397983	-0.0291706	0.709092	0.108891	0.0134181	-0.0374066	0.767357	0.121023	0.00631328	-0.105285	0.0775477	0.34891	2.54329e-06	0.0223219	0.611555	0.145246	0.00536941	0.128579	0.00362963	0.0267502	0.558375	0.0316406	0.771106	0.280746	4.58438e-09	0.210729	0.00475104	0.157954	0.0336973	0.246784	2.92254e-08	-0.0537747
BRD4_ITGAE	BRD4	ITGAE	0.312673	0.00615468	0.069526	0.162028	0.0504929	0.0964433	0.064495	0.268696	0.0853337	0.620715	-0.00766015	0.883567	0.107427	0.472305	0.198199	0.00782381	-0.442295	2.42992e-09	-0.026006	0.555972	0.431451	0.00033284	0.123609	0.00527312	0.0936906	0.116462	-0.0471666	0.537746	0.14335	0.00104559	0.141724	0.00661191	-0.150761	0.00063582	0.0815501	0.0739606	-0.00227822	0.983292	-0.0395915	0.417795	0.129412	0.0851321	0.173012	0.0198533	-0.0665877	0.140248	0.0274811
BRD4_ITGAL	BRD4	ITGAL	-0.276414	0.0156457	0.0656636	0.186691	0.163578	6.01145e-08	0.142711	0.0139908	0.213399	0.211424	0.443777	3.44456e-19	0.692724	6.84604e-08	-0.023468	0.755174	0.159578	0.040008	0.169963	0.000106216	0.247366	0.0469638	0.274319	3.20256e-10	0.206318	0.000488711	0.307357	3.89953e-05	0.19537	7.19908e-06	0.332101	7.14272e-11	0.198435	6.32374e-06	0.0241636	0.59705	0.102968	0.342592	0.236464	9.23986e-07	0.241985	0.00113695	0.208555	0.00484103	0.451472	4.42018e-26	0.00526208
BRD4_ITGAM	BRD4	ITGAM	-0.0984947	0.397281	0.131007	0.00821822	0.276259	1.85659e-20	0.210519	0.000264758	0.412253	0.0124737	0.430993	4.45233e-18	0.266717	0.0699451	0.0893706	0.234163	0.131228	0.0919347	0.333317	7.90824e-15	0.139854	0.266513	0.310456	8.20364e-13	0.271218	3.81529e-06	0.248896	0.00095962	0.115988	0.00810874	0.331009	8.30808e-11	0.220681	4.81282e-07	0.0767342	0.0927603	0.289075	0.0066166	0.270041	1.8102e-08	0.341159	3.15984e-06	0.350956	1.27327e-06	0.490226	4.14721e-31	-0.111686
BRD4_ITGAV	BRD4	ITGAV	0.56093	2.33283e-07	0.344234	9.75389e-13	0.444435	9.67358e-54	0.454732	1.6404e-16	0.640494	2.58291e-05	0.418279	5.10797e-17	0.568215	3.0967e-05	0.472765	2.3542e-11	0.205155	0.00801268	0.464363	6.62234e-29	0.517832	1.34679e-05	0.446043	3.32807e-26	0.593658	3.03252e-28	0.431049	3.21549e-09	0.417936	2.11863e-23	0.415674	1.00775e-16	0.284639	5.82263e-11	0.146254	0.00129732	0.507404	5.28241e-07	0.355223	5.76468e-14	0.470628	3.37993e-11	0.52245	4.5759e-14	0.652752	4.55328e-61	0.374982
BRD4_ITGAX	BRD4	ITGAX	0.0232685	0.84186	0.0825003	0.0969061	0.221803	1.46968e-13	0.212084	0.000237581	0.219319	0.198727	0.442787	4.21576e-19	0.352404	0.0151237	0.0657616	0.381784	0.180531	0.0199354	0.263437	1.26824e-09	0.0735617	0.560327	0.265415	1.22647e-09	0.0396056	0.507717	0.147464	0.0528526	0.104614	0.0170156	0.327567	1.33299e-10	0.242381	2.97026e-08	-0.00967873	0.832323	0.229569	0.0324389	0.224938	3.1394e-06	0.374498	2.60647e-07	0.238131	0.00124616	0.413299	1.01306e-21	-0.00449226
BRD4_ITGB1	BRD4	ITGB1	0.691265	0	0.320327	3.85732e-11	0.405221	3.90933e-44	0.377572	1.83182e-11	0.467598	0.00403305	0.482093	8.15245e-23	0.731809	5.09429e-09	0.345483	2.17404e-06	0.287517	0.000172629	0.298912	4.33316e-12	0.608916	1.49726e-07	0.506878	1.6348e-34	0.739112	5.72051e-50	0.458183	2.31809e-10	0.389498	2.77134e-20	0.57271	2.76899e-33	0.322983	7.57971e-14	-0.0152482	0.738706	0.465439	5.56013e-06	0.438933	2.96524e-21	0.459004	1.16434e-10	0.542473	3.07398e-15	0.628757	1.68958e-55	0.474154
BRD4_ITGB2	BRD4	ITGB2	-0.300606	0.00832704	-0.00588284	0.905932	0.108735	0.000332986	-0.0767368	0.187978	0.000128708	0.999406	0.399538	1.55008e-15	0.197855	0.182492	0.103119	0.169555	-0.0336838	0.666593	0.172885	8.02694e-05	0.138594	0.270886	0.148328	0.000798005	0.0616143	0.30251	0.180681	0.0173656	0.0838752	0.0559514	0.177157	0.000662649	0.117811	0.00773773	-0.0541407	0.235947	-0.00277031	0.979683	0.107789	0.0270005	0.314602	1.89554e-05	0.125704	0.0917667	0.30709	3.32596e-12	-0.223015
BRD4_ITGB3	BRD4	ITGB3	0.31675	0.0053072	0.232723	2.13695e-06	0.379656	1.58197e-38	0.26824	2.84741e-06	0.451239	0.00574018	0.503782	4.43796e-25	0.491743	0.000447516	0.120852	0.107078	0.356817	2.37237e-06	0.403597	1.3495e-21	0.425495	0.000410232	0.438811	2.53193e-25	0.419467	1.91264e-13	0.202006	0.00769312	0.359786	2.45549e-17	0.407438	4.53873e-16	0.204581	3.19123e-06	-0.0243659	0.593981	0.381132	0.000270499	0.200138	3.53091e-05	0.430116	2.07359e-09	0.502073	5.99039e-13	0.548664	5.09683e-40	0.43256
BRD4_ITGB4	BRD4	ITGB4	0.106155	0.361408	-0.0524206	0.292014	0.0694589	0.0221342	-0.0957981	0.0999732	-0.134243	0.435053	0.188744	0.000271362	-0.22201	0.133659	0.282816	0.000125095	0.246581	0.0013621	-0.0743607	0.0918447	-0.0651886	0.605911	-0.0169324	0.703409	0.106756	0.0734722	0.252567	0.000801022	-0.0345153	0.432213	0.28175	4.17612e-08	0.176592	6.07758e-05	0.193697	1.889e-05	-0.0242493	0.823579	0.066916	0.170545	0.0342378	0.650042	-0.0839496	0.261189	0.075407	0.0947746	0.0886487
BRD4_ITGB5	BRD4	ITGB5	0.4823	1.02538e-05	0.18575	0.000167205	0.231676	1.09404e-14	0.283559	7.04654e-07	0.12459	0.469075	0.490225	1.20577e-23	0.00289093	0.984613	0.385888	9.56816e-08	0.176846	0.0226507	0.424218	6.51445e-24	0.367264	0.00277417	0.482093	6.32307e-31	0.507077	7.8815e-20	0.28398	0.000152874	0.0717991	0.101957	0.439221	1.07866e-18	0.339999	2.88319e-15	0.30536	7.71316e-12	0.249738	0.0196585	0.462328	1.10191e-23	0.430907	1.9231e-09	0.26895	0.000251263	0.504897	3.47104e-33	0.191096
BRD4_ITGB6	BRD4	ITGB6	0.0405087	0.728263	0.13001	0.00872373	0.19175	1.91504e-10	0.170334	0.00328586	0.326039	0.0523074	0.109815	0.0352199	0.178832	0.229085	0.259956	0.000441036	-0.147718	0.0575289	0.127755	0.00368322	0.164039	0.191646	0.197631	7.19854e-06	0.50009	2.99001e-19	-0.100748	0.187206	-0.139035	0.00148143	0.116831	0.0254097	0.0482162	0.277109	-0.258974	8.23462e-09	-0.116043	0.284463	-0.0157882	0.746692	0.28884	9.22483e-05	0.0231771	0.756791	0.370439	1.89419e-17	0.00860765
BRD4_ITGB7	BRD4	ITGB7	-0.247539	0.0310912	-0.0063298	0.898822	0.0729302	0.0162744	-0.120641	0.0380428	0.122796	0.475549	0.266105	2.20551e-07	0.330838	0.0231219	-0.0366031	0.626649	0.0566815	0.468234	0.0401686	0.362968	0.0660839	0.600132	0.0656905	0.139263	0.100926	0.0907174	0.258268	0.000601922	0.0661072	0.132197	0.0749445	0.152464	0.126221	0.00430497	-0.124685	0.00617893	0.0156473	0.885622	0.152786	0.00166621	0.123018	0.101857	0.196013	0.00818062	0.367022	3.90522e-17	-0.108227
BRD4_ITGB8	BRD4	ITGB8	0.324363	0.00425532	0.412375	4.22965e-18	0.352611	4.07999e-33	0.35342	3.90336e-10	0.295	0.0807001	0.201431	9.98663e-05	0.562029	3.9402e-05	0.404109	2.02507e-08	0.350177	3.74752e-06	0.59683	5.16385e-51	0.366861	0.00264797	0.157376	0.000370078	0.432664	2.71155e-14	0.234682	0.00188422	0.304509	1.28062e-12	0.346518	9.16686e-12	0.207757	2.22283e-06	0.284139	2.19967e-10	0.442839	1.74638e-05	0.272457	1.33459e-08	0.319763	1.35577e-05	0.467375	3.28988e-11	0.503601	5.34626e-33	0.248001
CDK9_ITGA1	CDK9	ITGA1	0.539088	5.05614e-07	0.129559	0.00896182	0.258955	4.38799e-18	0.125539	0.0308297	0.108501	0.528763	0.342101	1.53149e-11	0.662349	3.95795e-07	0.146827	0.0498454	0.168662	0.0298389	0.211951	1.21302e-06	0.483157	4.56998e-05	0.48799	9.41493e-32	0.323954	2.59479e-08	0.0740059	0.333211	-0.118227	0.0069552	0.182334	0.000455319	0.220541	4.89541e-07	0.156194	0.000586459	0.143574	0.184612	0.395669	3.13959e-17	0.298639	5.14251e-05	0.032268	0.666304	0.206281	3.95726e-06	0.283497
CDK9_ITGA10	CDK9	ITGA10	0.159302	0.169273	0.0667382	0.179567	0.203788	1.23421e-11	0.106112	0.0682964	0.170207	0.320969	0.402852	8.61113e-16	0.590804	1.2316e-05	-0.114028	0.128546	0.222991	0.00387963	0.11011	0.0124078	-0.0577527	0.647697	0.501903	9.06367e-34	0.412661	5.06919e-13	0.239492	0.00150611	0.230044	1.12994e-07	0.278516	6.03815e-08	0.229403	1.62362e-07	0.165966	0.000256344	0.135285	0.211534	0.405744	4.08412e-18	0.282898	0.000130136	0.0321935	0.667029	0.441912	6.16361e-25	0.0833467
CDK9_ITGA11	CDK9	ITGA11	0.180583	0.11851	0.117325	0.0180338	0.192813	1.51364e-10	0.136494	0.0188039	0.305445	0.0700543	0.321231	2.80285e-10	0.237373	0.108145	0.207983	0.00521009	0.219722	0.00444998	0.164549	0.000176317	0.158112	0.208416	0.351281	3.3659e-16	0.0883587	0.138846	-0.0762168	0.31893	0.0551972	0.208891	0.277738	6.59378e-08	0.0493091	0.266353	0.0703713	0.123254	-0.0683744	0.529174	0.316679	2.92472e-11	0.184155	0.0138666	0.214043	0.003812	0.477119	2.45745e-29	0.137431
CDK9_ITGA2	CDK9	ITGA2	0.454807	3.66839e-05	0.284591	5.28916e-09	0.274032	3.83621e-20	0.354515	3.41634e-10	0.326641	0.0523729	0.275712	7.63185e-08	0.723929	8.90956e-09	0.235903	0.0014776	0.385255	2.96915e-07	0.351404	2.05546e-16	0.352302	0.00400034	0.458546	8.87117e-28	0.470484	6.13288e-17	0.255198	0.00070263	0.0354387	0.419991	0.316804	5.62816e-10	0.194218	9.98798e-06	0.319844	6.667e-13	0.142715	0.187283	0.347718	2.07669e-13	0.175882	0.018856	0.0923074	0.216493	0.314095	1.00021e-12	0.157169
CDK9_ITGA2B	CDK9	ITGA2B	0.13104	0.259183	0.157907	0.00141302	0.0288691	0.342097	-0.116864	0.0445388	-0.343137	0.0404784	0.235946	4.7486e-06	0.0284391	0.8495	0.110471	0.140977	0.271475	0.000403234	0.00761246	0.863173	0.138151	0.272435	0.0960501	0.0304235	0.406945	1.12998e-12	0.0449623	0.556937	0.441318	3.3955e-26	0.152349	0.00348118	0.136786	0.00196126	0.0587246	0.198551	0.0897649	0.408332	-0.0380571	0.436082	0.140745	0.0609475	0.0571087	0.445094	0.247716	2.58212e-08	0.0571539
CDK9_ITGA3	CDK9	ITGA3	-0.0262613	0.821835	0.21906	8.40683e-06	0.35294	3.53038e-33	0.152248	0.00870048	0.0733591	0.669682	0.254944	7.18971e-07	0.294181	0.0447337	0.316405	1.59648e-05	0.189346	0.014555	0.33942	2.36967e-15	0.152362	0.225652	0.0977243	0.0276341	0.355899	7.6203e-10	0.192817	0.0110341	-0.0415606	0.344222	0.318685	4.39356e-10	0.351831	2.62878e-16	0.198972	1.10017e-05	0.0831822	0.443689	0.347291	2.23136e-13	0.0462483	0.539869	0.468125	3.03118e-11	0.398322	3.71357e-20	0.101479
CDK9_ITGA4	CDK9	ITGA4	-0.105567	0.36409	0.268799	3.77599e-08	0.213118	1.30755e-12	0.234666	4.5554e-05	0.195109	0.253109	0.324005	1.92879e-10	0.715236	1.6153e-08	0.133773	0.0742199	0.223647	0.0037735	0.182811	2.99583e-05	0.286258	0.0207938	0.458784	8.26677e-28	0.261407	8.67357e-06	0.161144	0.0341737	-0.0224701	0.609191	0.380556	4.65726e-14	0.174953	7.12787e-05	0.135599	0.00288283	0.205785	0.0558515	0.492231	4.47683e-27	0.289026	9.12475e-05	0.256601	0.000488728	0.467432	4.4922e-28	0.0593905
CDK9_ITGA5	CDK9	ITGA5	0.0182093	0.875933	0.333947	4.93675e-12	0.193558	1.28274e-10	0.210316	0.000268494	0.178636	0.296003	0.371678	1.68718e-13	0.339452	0.0195807	0.282897	0.000124511	0.0673322	0.388722	0.29254	1.27596e-11	0.237459	0.0568258	0.351827	3.00804e-16	0.142119	0.0169346	0.340043	4.71039e-06	-0.101245	0.0209368	0.305745	2.33114e-09	0.169323	0.000121909	0.135886	0.00282354	0.109564	0.312395	0.351017	1.18708e-13	0.133055	0.0766353	-0.211758	0.00421379	0.166848	0.000201168	0.138078
CDK9_ITGA6	CDK9	ITGA6	0.166525	0.150509	0.354652	1.77482e-13	0.13188	1.31209e-05	0.471497	8.65996e-18	-0.0382264	0.824824	0.249333	1.27596e-06	0.55642	4.88177e-05	0.427537	2.38643e-09	0.269437	0.000447497	0.518379	9.28234e-37	0.42771	0.000428853	0.513258	1.74377e-35	0.18682	0.00162664	0.0484458	0.526762	0.0358632	0.414442	0.275761	8.23579e-08	0.181902	3.59053e-05	0.333791	5.55079e-14	0.217324	0.0431789	0.602755	5.38428e-43	0.154506	0.0394729	0.251078	0.000651341	0.535075	8.64117e-38	0.167407
CDK9_ITGA7	CDK9	ITGA7	0.418103	0.000171123	0.0734646	0.139487	0.223925	8.49604e-14	0.103451	0.0755566	-0.0667997	0.698693	0.375818	8.64311e-14	0.491139	0.000455948	-0.0751668	0.317294	0.341947	6.51116e-06	0.0548319	0.214146	0.166437	0.185142	0.474903	6.13665e-30	0.557526	1.96604e-24	0.162808	0.0323406	0.290773	1.36748e-11	0.216899	2.84854e-05	0.323008	7.54503e-14	0.171438	0.000157996	0.0814329	0.453365	0.435286	6.82577e-21	0.333426	5.41739e-06	-0.253055	0.00058812	0.103939	0.0211188	0.184479
CDK9_ITGA8	CDK9	ITGA8	0.424017	0.000135095	-0.132811	0.00736872	0.246485	1.76437e-16	0.102961	0.0769566	0.0808393	0.639294	0.261511	3.61076e-07	0.410077	0.00420006	-0.146696	0.0500519	0.0795226	0.308465	0.0570381	0.196251	0.0943961	0.454489	0.434519	8.25139e-25	0.235109	6.70175e-05	-0.0902666	0.237572	0.0490649	0.264066	0.40909	3.3676e-16	0.186088	2.34584e-05	0.0492099	0.281434	0.146544	0.1756	0.344694	3.44706e-13	0.295596	6.1797e-05	-0.153096	0.0396306	0.18762	2.81077e-05	0.0922151
CDK9_ITGA9	CDK9	ITGA9	0.536295	9.12738e-07	0.144431	0.00353946	0.114447	0.000158168	0.200612	0.000516188	-0.0203372	0.906282	0.184321	0.000378897	0.562334	3.89409e-05	-0.0443951	0.555126	0.249771	0.00117308	0.168241	0.000125001	0.301618	0.0146183	0.519771	1.6899e-36	0.291106	6.52635e-07	0.0733583	0.33747	-0.00781097	0.858965	0.296099	7.67966e-09	0.253465	6.43433e-09	0.155682	0.000611618	0.171258	0.112733	0.35347	7.79976e-14	0.261133	0.000430425	-0.0177724	0.812296	0.231351	2.11294e-07	0.212186
CDK9_ITGAD	CDK9	ITGAD	-0.285943	0.0122797	0.110949	0.0253803	0.140867	3.19378e-06	0.0943309	0.105302	0.116185	0.499805	0.275984	7.40136e-08	0.154989	0.298226	-0.0838848	0.264247	0.04453	0.568897	0.010186	0.817625	0.122951	0.329194	0.169518	0.000123461	-0.0951099	0.111006	0.164976	0.0300775	0.0226644	0.606098	0.153547	0.00323005	0.174112	7.73127e-05	0.109168	0.0166124	0.234408	0.0288647	0.297852	4.50825e-10	0.208582	0.00520568	0.0496771	0.506616	0.255887	8.53431e-09	0.0183257
CDK9_ITGAE	CDK9	ITGAE	0.427833	0.000134021	0.165842	0.000794849	0.0995437	0.00102606	0.108199	0.0630106	0.192793	0.258874	0.180691	0.000495496	-0.0113321	0.939803	0.249312	0.000764055	-0.230459	0.00281609	-0.0566201	0.199554	0.114643	0.363166	0.270959	5.34645e-10	0.433585	2.35843e-14	0.360199	1.1289e-06	0.331627	8.17313e-15	0.180449	0.000522584	-0.0366489	0.408864	0.0756864	0.0973189	0.119187	0.271529	0.0856663	0.0791348	0.282444	0.000133562	0.118476	0.112177	0.138812	0.00202791	0.0511864
CDK9_ITGAL	CDK9	ITGAL	-0.320696	0.00473632	0.204815	3.20565e-05	0.253766	2.09205e-17	0.163274	0.00486104	0.0164736	0.924217	0.369965	2.2192e-13	0.755088	5.82082e-09	-0.0487717	0.516768	0.247582	0.00129999	0.0985097	0.0253814	0.178083	0.155822	0.312508	5.69844e-13	0.108223	0.069579	0.318668	1.92885e-05	0.00762528	0.862284	0.0957878	0.0671794	0.235307	7.58984e-08	0.136206	0.00275865	0.158371	0.142899	0.395936	2.97704e-17	0.210591	0.00477911	0.188272	0.0111447	0.374057	8.72204e-18	0.0350042
CDK9_ITGAM	CDK9	ITGAM	-0.283425	0.0131016	0.26382	6.84057e-08	0.221153	1.73685e-13	0.159962	0.00581171	0.292921	0.0832183	0.369019	2.57969e-13	0.319149	0.0292289	0.0430635	0.567065	0.176007	0.0233113	0.0713979	0.105575	0.091225	0.469853	0.284348	6.65106e-11	0.216702	0.000245846	0.209284	0.00571999	0.0678717	0.12216	0.233353	6.43822e-06	0.236066	6.87315e-08	0.129166	0.00454885	0.10468	0.334584	0.422732	1.11618e-19	0.189846	0.0111443	0.286306	9.33417e-05	0.431596	9.65607e-24	-0.0129258
CDK9_ITGAV	CDK9	ITGAV	0.254983	0.0264809	0.251755	2.74593e-07	0.292166	8.53921e-23	0.422915	2.84596e-14	0.328464	0.0504792	0.300284	4.17676e-09	0.531483	0.000120994	0.30847	2.65686e-05	0.13646	0.079586	0.26865	5.7879e-10	0.437019	0.00031214	0.344607	1.30553e-15	0.270473	4.06546e-06	0.126347	0.0976355	0.0769718	0.0794982	0.368158	3.4303e-13	0.11119	0.0119822	0.169135	0.000194042	0.00225088	0.983492	0.518588	2.35466e-30	0.240731	0.00120855	0.133959	0.0721986	0.391475	1.81475e-19	0.194939
CDK9_ITGAX	CDK9	ITGAX	-0.0411369	0.724217	0.258782	1.23268e-07	0.171909	1.20846e-08	0.198541	0.000591142	0.149292	0.383392	0.367749	3.15526e-13	0.336494	0.0212029	0.036875	0.624089	0.300989	8.13337e-05	0.0931929	0.0344855	0.0629624	0.618298	0.252525	7.86145e-09	0.108679	0.0684067	0.307314	3.90978e-05	0.250435	7.05697e-09	0.223818	1.54476e-05	0.261877	1.91804e-09	0.152713	0.000778626	0.101901	0.347644	0.393445	4.87889e-17	0.20225	0.00678176	0.255171	0.000526762	0.428373	2.23746e-23	-0.0759695
CDK9_ITGB1	CDK9	ITGB1	0.418537	0.000192051	0.3176	5.75087e-11	0.166333	3.56793e-08	0.334891	3.44604e-09	0.318662	0.0586722	0.406773	4.25781e-16	0.635754	2.85134e-06	0.313723	1.89951e-05	0.174095	0.0248797	0.323793	4.91725e-14	0.302448	0.0146374	0.455646	2.08405e-27	0.500313	2.86681e-19	0.042385	0.579788	-0.0940301	0.0320483	0.441446	6.89564e-19	0.10068	0.022973	0.105644	0.0204807	0.161015	0.136259	0.469157	1.98103e-24	0.244363	0.00101182	0.271792	0.000214604	0.423408	8.02501e-23	0.203831
CDK9_ITGB2	CDK9	ITGB2	-0.398351	0.000365376	0.243887	6.54699e-07	0.0700861	0.0209564	0.0460111	0.430303	0.1861	0.276017	0.377031	7.09151e-14	0.291859	0.0469098	0.105359	0.160425	0.0317372	0.684803	0.0963097	0.0288605	0.17533	0.162422	0.166356	0.000165547	0.0562724	0.346437	0.280423	0.00018629	-0.0148722	0.735107	0.187281	0.000315082	0.170562	0.000108489	0.105142	0.0210918	-0.03246	0.765347	0.329825	3.85097e-12	0.185957	0.0129473	0.198482	0.00739513	0.302093	7.68782e-12	-0.10226
CDK9_ITGB3	CDK9	ITGB3	0.070079	0.547474	0.205496	3.0131e-05	0.238348	1.76347e-15	0.0945687	0.104423	-0.0221421	0.898007	0.335255	4.07178e-11	0.492365	0.000438977	0.0481843	0.521836	0.167729	0.0307705	0.194703	8.5693e-06	0.232438	0.0624314	0.295959	9.94968e-12	0.328278	1.64732e-08	-0.00184261	0.980805	-0.0899013	0.0404345	0.258275	5.45905e-07	0.142229	0.00127973	0.0766354	0.093183	-0.0438937	0.686443	0.314336	4.15499e-11	0.163936	0.028773	0.0403542	0.589632	0.308136	2.78511e-12	0.273612
CDK9_ITGB4	CDK9	ITGB4	-0.0201921	0.862549	0.140346	0.00460832	-0.00641863	0.832744	0.102858	0.0772552	-0.0522523	0.761522	0.185211	0.000354499	-0.0675437	0.651915	0.310402	2.35011e-05	0.267465	0.000494549	0.281248	8.10411e-11	-0.0893803	0.478918	-0.104078	0.0189562	0.293646	5.15751e-07	0.117642	0.123201	0.0630125	0.151323	0.102597	0.0498484	0.221545	4.33018e-07	0.144588	0.00147508	0.144238	0.182568	0.170327	0.000447933	-0.085444	0.256791	-0.197191	0.00779726	0.132572	0.00321785	-0.0339979
CDK9_ITGB5	CDK9	ITGB5	0.473209	1.58207e-05	0.242468	7.63351e-07	0.375415	1.20847e-37	0.197375	0.000637687	0.297297	0.0785577	0.454112	4.01469e-20	0.0423219	0.777036	0.353526	1.2075e-06	0.223218	0.0038427	0.284577	4.73954e-11	0.250699	0.0442404	0.436106	5.34096e-25	0.298401	3.29852e-07	0.130207	0.0877353	-0.0133905	0.760648	0.257247	6.07573e-07	0.256863	3.96634e-09	0.226676	5.06052e-07	0.137404	0.204402	0.567683	2.76344e-37	0.23007	0.00200531	-0.0445096	0.551869	0.408642	3.16593e-21	0.104175
CDK9_ITGB6	CDK9	ITGB6	-0.0962934	0.407965	0.16881	0.000636671	0.203831	1.222e-11	0.254484	9.29412e-06	0.153807	0.370458	0.226648	1.13175e-05	0.155668	0.296091	0.160869	0.0314581	0.0977844	0.210078	0.318129	1.4147e-13	0.149374	0.234989	0.124553	0.00493374	0.442601	5.88297e-15	0.00994852	0.89664	0.133745	0.00224127	0.171013	0.00102087	0.227919	1.95936e-07	0.0671769	0.141255	0.0287021	0.791859	0.213765	9.67581e-06	0.101654	0.17696	0.0773614	0.300607	0.324679	1.53143e-13	0.0692222
CDK9_ITGB7	CDK9	ITGB7	-0.324419	0.00424831	0.166187	0.000774771	0.0263026	0.386743	0.10022	0.0851988	0.135273	0.431506	0.41161	1.76329e-16	0.356614	0.014311	-0.0526927	0.483598	0.19921	0.0100797	0.0277574	0.529673	-0.103103	0.412827	0.126967	0.00415353	0.201543	0.000662976	0.342937	3.86019e-06	-0.102112	0.0198586	0.151269	0.00372262	0.155307	0.0004314	0.0693593	0.128752	0.0949499	0.381681	0.316645	2.93946e-11	0.153616	0.0406362	0.202569	0.00624136	0.355407	4.28585e-16	0.0188833
CDK9_ITGB8	CDK9	ITGB8	0.346387	0.00217541	0.317024	6.2537e-11	-0.0126101	0.678211	0.175348	0.00246562	-0.231403	0.173951	0.143019	0.00598883	0.614437	4.34452e-06	0.181104	0.0152606	0.280934	0.000246041	0.285408	4.14087e-11	0.0993914	0.430858	0.0933336	0.0354621	0.518481	8.36225e-21	0.0557389	0.46638	0.185505	2.07203e-05	0.278875	5.7974e-08	0.0786172	0.0760936	0.234872	1.88025e-07	0.218699	0.0418417	0.269508	1.93533e-08	0.162934	0.0297776	0.486999	3.60869e-12	0.36282	9.39637e-17	0.142916
CEBPB_ITGA1	CEBPB	ITGA1	0.255518	0.0258968	0.290221	2.54598e-09	-0.182621	1.36531e-09	0.0221006	0.704933	0.18933	0.268757	0.113395	0.0296365	0.238053	0.10711	0.0377724	0.615669	0.268205	0.000476383	0.0198767	0.652695	-0.109682	0.384434	-0.0719707	0.10518	0.159583	0.00724894	0.109622	0.151077	0.0853959	0.0516312	0.00260952	0.96032	0.0346217	0.435282	0.249094	3.08863e-08	-0.0214426	0.843724	0.191331	7.79317e-05	0.0410532	0.58638	0.176853	0.017236	0.248585	2.29958e-08	-0.0549584
CEBPB_ITGA10	CEBPB	ITGA10	0.190287	0.099666	-0.0332005	0.504713	-0.0381514	0.209228	-0.0471112	0.419349	0.0692674	0.688111	0.133435	0.0103925	0.0332562	0.82438	-0.0816142	0.27744	0.00973723	0.900911	0.0175852	0.690532	0.257541	0.0383445	0.0950862	0.0321362	0.344765	2.72769e-09	0.233385	0.00199999	0.168182	0.000116494	0.00372429	0.943393	-0.0503037	0.256817	0.15314	0.000752279	-0.218819	0.0417271	0.205318	2.18055e-05	0.278711	0.000165094	0.0986456	0.186444	0.175505	9.10026e-05	-0.160943
CEBPB_ITGA11	CEBPB	ITGA11	0.186763	0.106219	0.318623	4.95302e-11	-0.130512	1.61431e-05	0.031118	0.593868	0.183679	0.28357	0.284206	2.88487e-08	0.208967	0.158643	0.282564	0.000126922	0.277597	0.00029347	0.0721659	0.101869	0.217846	0.081289	0.175242	7.16331e-05	0.321289	3.42111e-08	-0.174624	0.0215698	0.234497	6.29882e-08	-0.0619394	0.237185	0.11428	0.00979603	0.186485	3.86425e-05	-0.157242	0.145805	0.288294	1.67928e-09	0.37657	2.21095e-07	0.11644	0.118525	0.230369	2.38535e-07	0.0761337
CEBPB_ITGA2	CEBPB	ITGA2	0.189193	0.101666	0.448276	1.83054e-21	-0.137378	5.58593e-06	0.00997587	0.864295	0.256885	0.130251	0.0606575	0.245755	0.35057	0.0156969	0.243843	0.00100422	0.337797	8.55259e-06	-0.0660326	0.134521	0.0510501	0.686318	-0.0619328	0.16338	0.0265976	0.656504	-0.0712237	0.351753	0.194122	8.25375e-06	-0.149263	0.00421167	-0.0329655	0.457578	0.121933	0.00742332	-0.109878	0.311001	0.0677783	0.16509	0.25024	0.000754815	0.190394	0.0102504	0.173051	0.00011439	-0.102223
CEBPB_ITGA2B	CEBPB	ITGA2B	0.181476	0.116668	0.00749938	0.880256	0.183946	1.03289e-09	0.0512989	0.379171	0.0514834	0.765553	0.0403491	0.440286	0.0740227	0.620961	0.28047	0.000143099	-0.118254	0.129164	-0.0841587	0.0563123	0.365161	0.00278141	0.240347	4.14887e-08	0.277887	2.14292e-06	-0.000892318	0.990704	-0.0649064	0.139383	-0.101654	0.0519997	-0.0292782	0.509437	-7.2034e-05	0.998743	-0.160015	0.138742	-0.0498784	0.307248	0.193989	0.00947006	0.021769	0.771145	0.202025	6.29055e-06	-0.176181
CEBPB_ITGA3	CEBPB	ITGA3	0.0279291	0.810724	0.465305	3.32576e-23	-0.198846	3.88519e-11	0.311201	4.55624e-08	0.325097	0.0535475	-0.00555145	0.915476	0.164436	0.269377	0.30405	3.50646e-05	0.48335	4.22152e-11	0.339639	2.26845e-15	0.0814694	0.518826	0.308175	1.22619e-12	0.34065	4.31553e-09	-0.0249324	0.744721	0.292468	1.02792e-11	-0.0490446	0.349462	0.217567	7.0191e-07	0.517553	2.60177e-34	-0.0856419	0.429559	0.214445	9.04998e-06	0.486737	5.62675e-12	-0.0706022	0.344938	0.510198	5.81756e-34	-0.10254
CEBPB_ITGA4	CEBPB	ITGA4	0.16348	0.158222	0.330079	8.94321e-12	-0.0703656	0.0204494	-0.0609599	0.295871	0.171943	0.314697	0.0964552	0.0645519	0.196878	0.184705	0.129058	0.0851064	0.357984	2.18694e-06	-0.0560781	0.203898	0.224687	0.071952	-0.0476212	0.284038	0.263939	7.03858e-06	-0.328203	1.04197e-05	0.0760192	0.0833022	-0.111844	0.0324276	-0.120818	0.00629959	0.174899	0.00011544	-0.0370357	0.73343	0.357508	3.87574e-14	-0.0411515	0.585484	0.0242542	0.745867	0.174597	9.90769e-05	0.0217316
CEBPB_ITGA5	CEBPB	ITGA5	0.0969248	0.404884	0.581178	4.7435e-38	0.131023	1.49448e-05	0.168947	0.00355278	-0.028314	0.869694	0.311158	1.05505e-09	0.65705	5.2679e-07	0.611656	9.46567e-20	0.579485	2.8452e-16	0.369256	4.41314e-18	0.43438	0.000299906	0.421226	2.88297e-23	0.558491	1.5768e-24	0.18232	0.0163585	0.531929	2.53654e-39	-0.123169	0.0184088	0.395824	1.41029e-20	0.455725	4.84739e-26	-0.065284	0.547308	0.394416	4.02675e-17	0.516691	1.54734e-13	0.359212	6.83577e-07	0.57084	6.9554e-44	0.252598
CEBPB_ITGA6	CEBPB	ITGA6	0.325067	0.00416808	0.306544	2.78664e-10	-0.0103429	0.733628	-0.0441044	0.449674	0.144797	0.399467	-0.0257193	0.622871	0.187516	0.206891	0.301648	4.06953e-05	0.0633184	0.417682	0.114172	0.00950951	-0.194406	0.12058	-0.318358	1.98442e-13	-0.306479	1.51526e-07	-0.295636	7.85014e-05	0.108825	0.0130282	-0.0541449	0.301572	-0.0885134	0.045724	0.0237496	0.603351	-0.046384	0.669101	0.146017	0.00267136	0.228725	0.00213426	-0.0517924	0.488666	0.00455657	0.919699	-0.0724777
CEBPB_ITGA7	CEBPB	ITGA7	0.0410803	0.724581	0.0613832	0.217133	0.0450619	0.137981	-0.0492853	0.398188	-0.163331	0.341192	0.239811	3.27463e-06	0.214114	0.148405	-0.0840937	0.263055	0.196128	0.0113257	0.130441	0.00302034	-0.0589611	0.640827	0.00127304	0.977166	0.0285385	0.633212	0.499195	2.73422e-12	0.254681	3.8373e-09	0.0682116	0.192911	0.0159508	0.719326	0.171828	0.000152551	-0.000628785	0.995388	0.058006	0.234973	-0.0160279	0.831838	0.261016	0.00038669	0.508872	9.12193e-34	-0.0467992
CEBPB_ITGA8	CEBPB	ITGA8	0.301731	0.00807601	-0.127678	0.0100168	-0.233529	6.62706e-15	-0.071135	0.222381	-0.0732445	0.67118	0.117682	0.0239637	0.234024	0.113363	-0.146464	0.050419	0.221955	0.00405293	-0.145939	0.00089492	0.0275604	0.827484	-0.125934	0.00447261	0.259112	1.04615e-05	-0.09508	0.213375	-0.0943178	0.0315238	-0.130135	0.0127128	-0.114265	0.00980563	0.110585	0.0152468	-0.0634219	0.559495	0.241921	5.06412e-07	-0.0740635	0.325844	0.361582	5.69916e-07	0.280869	2.26447e-10	-0.218002
CEBPB_ITGA9	CEBPB	ITGA9	0.129733	0.263392	0.0449856	0.365943	0.0691289	0.0227767	-0.0373893	0.521671	0.0256146	0.882115	0.206756	6.44137e-05	0.424772	0.00292021	0.0597286	0.427064	0.156918	0.0434881	-0.0950856	0.0309681	0.127763	0.310469	-0.039944	0.368955	0.252701	1.7498e-05	-0.142774	0.0609443	0.192849	9.48117e-06	-0.0461816	0.378343	-0.0767751	0.0832508	0.177868	8.77729e-05	-0.188213	0.0808497	0.252924	1.44138e-07	-0.0254948	0.735513	0.267795	0.000267754	0.30201	7.79438e-12	-0.0522984
CEBPB_ITGAD	CEBPB	ITGAD	-0.0132703	0.909415	0.190756	0.000110024	-0.0299375	0.324523	-0.0933102	0.109139	-0.195015	0.254377	0.0567218	0.277795	-0.419166	0.00336088	-0.0274444	0.715353	0.142112	0.0677857	-0.0980766	0.0260361	0.332498	0.00680715	-0.0327488	0.461426	0.170571	0.00406947	-0.0668212	0.38239	0.168766	0.000110196	0.00914124	0.861639	-0.0199063	0.6538	-0.0217749	0.633807	0.232509	0.0302251	0.18865	9.84894e-05	0.0420466	0.577346	0.0620307	0.406791	0.138433	0.00208672	0.340377
CEBPB_ITGAE	CEBPB	ITGAE	0.304033	0.00779583	0.0699384	0.159546	0.105602	0.000493646	-0.0283333	0.627322	-0.210553	0.216891	0.0183276	0.726025	-0.0637142	0.669599	0.206307	0.0055931	-0.205922	0.00777576	-0.159321	0.000283432	0.199827	0.110502	0.170414	0.000113507	0.050272	0.400352	0.11365	0.136536	0.054024	0.218746	-0.234135	5.98229e-06	0.0780472	0.0782526	-0.14651	0.00127185	-0.0664322	0.540271	0.038848	0.426599	-0.0755772	0.316027	0.0547892	0.463829	0.152279	0.000701718	0.181479
CEBPB_ITGAL	CEBPB	ITGAL	0.162829	0.159906	0.347047	6.19554e-13	0.0631132	0.0376556	-0.0448529	0.442012	-0.023166	0.893341	0.0652772	0.211553	0.296022	0.0437514	0.0279426	0.710415	0.395706	1.31471e-07	-0.0954166	0.0303856	0.351335	0.00410874	-0.0215715	0.627637	0.32672	1.94203e-08	0.54513	8.88029e-15	0.508506	1.52355e-35	0.013757	0.79309	-0.0240782	0.587469	0.127735	0.00502134	0.142244	0.188756	0.388029	1.40816e-16	0.00807935	0.914762	0.154049	0.0384028	0.27714	3.98682e-10	0.415705
CEBPB_ITGAM	CEBPB	ITGAM	0.272651	0.0171786	0.509224	3.59106e-28	0.1254	3.43997e-05	0.00542492	0.925951	0.275161	0.104388	0.154734	0.00291887	0.530412	0.00015805	0.24406	0.000993515	0.628007	1.35392e-19	0.0282798	0.521952	0.356136	0.00359506	0.093609	0.0349207	0.407902	9.89103e-13	0.705711	2.19669e-27	0.546901	6.75444e-42	0.119295	0.0224545	0.0766309	0.0838331	0.273597	1.04984e-09	0.105326	0.331593	0.414947	5.95939e-19	0.195962	0.00875423	0.163434	0.027924	0.366737	4.14654e-17	0.529579
CEBPB_ITGAV	CEBPB	ITGAV	0.343623	0.00249882	0.412115	4.45821e-18	-0.172925	9.88322e-09	0.0667101	0.252565	0.188172	0.271751	0.163036	0.00170134	0.458109	0.0012035	0.385856	9.59318e-08	0.231458	0.00269579	0.119672	0.00654838	0.0123252	0.922289	-0.0250405	0.573378	0.194899	0.00100194	-0.150703	0.0478	0.113103	0.00984494	0.0316026	0.546725	0.0410762	0.354578	0.245526	4.91114e-08	-0.0794088	0.463982	0.353815	7.35062e-14	0.240138	0.00127984	0.0979593	0.189542	-0.0490061	0.277968	0.0134352
CEBPB_ITGAX	CEBPB	ITGAX	0.173434	0.13406	0.501051	3.42545e-27	0.213804	1.10398e-12	0.0846988	0.14604	0.238353	0.161105	0.200588	0.000106928	0.283071	0.0541921	0.21058	0.00466322	0.381807	3.86103e-07	0.0950791	0.0309796	0.452232	0.000155638	0.119733	0.00689824	0.380303	3.89685e-11	0.703836	3.45056e-27	0.529759	5.84484e-39	-0.0490735	0.349179	0.182815	3.27461e-05	0.325328	2.54723e-13	0.326505	0.00202568	0.428506	3.13261e-20	0.357709	9.48756e-07	0.216071	0.00348482	0.403509	1.08911e-20	0.373442
CEBPB_ITGB1	CEBPB	ITGB1	0.34015	0.00277682	0.347027	6.21528e-13	-0.000111426	0.997075	0.0923938	0.112678	0.173745	0.309592	0.270179	1.41333e-07	0.325624	0.0259768	0.274095	0.000204973	0.416617	2.36229e-08	0.145864	0.00090047	0.213199	0.0881988	0.147807	0.000833089	0.260194	9.57877e-06	0.0191929	0.802095	0.22699	1.67537e-07	-0.0747182	0.15371	0.206218	2.65054e-06	0.350054	2.59664e-15	-0.242528	0.0238412	0.295393	6.35324e-10	0.331614	6.13391e-06	-0.0640998	0.391289	0.108727	0.0158343	-0.119938
CEBPB_ITGB2	CEBPB	ITGB2	0.238828	0.0377357	0.523205	6.56485e-30	0.290491	1.52983e-22	0.070479	0.226686	0.23758	0.162497	0.17516	0.000738566	0.671369	5.96467e-07	0.265532	0.000327652	0.679132	8.60238e-24	0.0118759	0.788037	0.409729	0.000700551	0.120895	0.00636953	0.377337	5.66843e-11	0.760099	7.7316e-34	0.616706	8.38319e-56	-0.0591509	0.259007	0.0901578	0.0418309	0.255559	1.30861e-08	0.0243493	0.822564	0.406799	3.28521e-18	0.288236	9.55649e-05	0.272473	0.000206599	0.40405	9.57056e-21	0.577644
CEBPB_ITGB3	CEBPB	ITGB3	0.130899	0.259702	0.363386	4.04875e-14	-0.0548903	0.070711	0.169127	0.00351701	0.308702	0.0669697	0.243492	2.28513e-06	0.510817	0.000243701	0.0511616	0.496412	0.428323	8.57504e-09	0.0952611	0.030658	0.0764667	0.5449	0.157068	0.000380137	0.295588	4.30121e-07	0.0899698	0.239125	0.344762	5.85624e-16	0.1041	0.0465741	0.124823	0.00475706	0.419227	6.77573e-22	0.0452284	0.677429	0.350399	1.319e-13	0.237931	0.00138341	0.0549195	0.462765	0.289386	6.02627e-11	0.0390401
CEBPB_ITGB4	CEBPB	ITGB4	0.116559	0.315996	0.312676	1.17077e-10	0.307725	3.14157e-25	0.123453	0.0337456	0.1287	0.45294	-0.0223215	0.669527	-0.235073	0.111708	0.257759	0.000494967	0.312096	4.2506e-05	0.223647	2.92633e-07	-0.0267485	0.832492	0.335989	7.16637e-15	0.381083	3.52898e-11	-0.151217	0.0470365	0.56166	1.44964e-44	-0.0417416	0.425928	0.185795	2.4176e-05	0.190148	2.69532e-05	-0.0672159	0.535494	0.165889	0.000632365	0.459097	1.15316e-10	0.146611	0.0489028	0.670933	1.22624e-65	-0.00162456
CEBPB_ITGB5	CEBPB	ITGB5	0.324172	0.00427927	0.488709	9.21856e-26	-0.219872	2.40869e-13	0.157481	0.00662942	0.0151866	0.930169	0.342511	1.44311e-11	0.343663	0.0184795	0.364364	5.32653e-07	0.485233	3.45959e-11	0.148022	0.000752863	0.027229	0.829186	0.147104	0.000882597	0.261865	8.35339e-06	0.233395	0.00199904	0.372443	1.48476e-18	-0.119253	0.0225014	0.114976	0.0093554	0.0834666	0.0674002	-0.119523	0.269614	0.237222	8.50706e-07	0.51398	0	0.105739	0.156574	0.0485547	0.282424	0.217051
CEBPB_ITGB6	CEBPB	ITGB6	0.154251	0.183381	0.313351	1.06292e-10	0.0585841	0.0537118	0.27235	1.97402e-06	0.383036	0.0211199	0.0388117	0.457915	0.284263	0.0528079	0.373352	2.6402e-07	-0.0985258	0.206625	0.32769	2.34629e-14	0.200907	0.10855	0.235873	7.47761e-08	0.297367	3.63771e-07	-0.0323039	0.673082	0.0442176	0.314232	0.0306132	0.559355	-0.0130814	0.768217	0.488251	3.50905e-30	0.010389	0.923915	0.246212	3.12425e-07	0.346798	2.11335e-06	0.190085	0.0103764	0.586914	7.11013e-47	-0.0106058
CEBPB_ITGB7	CEBPB	ITGB7	0.100656	0.386952	0.242395	7.69368e-07	0.300953	3.75767e-24	0.0642275	0.270691	0.297316	0.0782369	-0.172428	0.000895666	0.188945	0.202747	-0.0207999	0.782269	0.334226	1.07804e-05	-0.18843	1.67453e-05	-0.145935	0.245413	-0.160694	0.000276274	-0.0516951	0.387132	0.524499	1.29568e-13	0.348172	2.8934e-16	-0.000960388	0.985391	0.0519075	0.241941	0.140994	0.00193721	0.100171	0.355933	0.290795	1.19606e-09	0.194831	0.00915863	0.127124	0.0881273	0.334145	2.68344e-14	0.344365
CEBPB_ITGB8	CEBPB	ITGB8	-0.0936887	0.420822	0.369689	1.35479e-14	0.278804	8.03123e-21	0.0770699	0.186062	-0.0157014	0.927788	0.169493	0.00109842	0.285872	0.0514233	0.387893	8.10219e-08	0.0679514	0.384364	-0.0840679	0.0565795	0.149349	0.235069	-0.116857	0.00837999	-0.15956	0.00725764	-0.115607	0.129865	0.182647	2.7862e-05	-0.0545943	0.297572	-0.00596907	0.89303	-0.0136055	0.765986	0.151047	0.162557	0.27959	5.33282e-09	0.2209	0.00304556	-0.226932	0.00212566	0.308685	2.53697e-12	0.0523363
CTCF_ITGA1	CTCF	ITGA1	0.45277	4.01451e-05	0.132701	0.00741848	0.439017	2.45164e-52	0.107891	0.0637689	0.243388	0.152602	0.380705	3.87522e-14	0.567348	3.204e-05	0.18496	0.0131869	0.304196	6.76164e-05	0.392856	1.88033e-20	0.69751	1.07571e-10	0.717089	2.30884e-81	0.508298	6.22357e-20	-0.0101437	0.894624	0.255083	3.62023e-09	0.283356	3.47136e-08	0.26335	1.54479e-09	0.194785	1.69171e-05	0.302923	0.00434521	0.405027	4.73276e-18	0.513654	2.26386e-13	0.283416	0.000110578	0.39672	5.40052e-20	0.228451
CTCF_ITGA10	CTCF	ITGA10	0.199181	0.0845327	0.14647	0.0030949	0.14681	1.19418e-06	0.348827	6.78771e-10	0.235998	0.165844	0.291568	1.20865e-08	0.655581	5.69648e-07	0.0149024	0.843049	0.218213	0.00473772	0.227669	1.76213e-07	0.106639	0.397842	0.378369	9.77269e-19	0.278815	1.97512e-06	0.0843473	0.26988	0.0957467	0.0290267	0.415165	1.10734e-16	0.168022	0.00013768	0.186926	3.70176e-05	0.320393	0.0024832	0.377985	9.55248e-16	0.254676	0.000602246	0.15969	0.0317679	0.207122	3.60693e-06	0.223345
CTCF_ITGA11	CTCF	ITGA11	0.305548	0.00727303	0.118058	0.0173218	0.257632	6.55624e-18	0.310049	5.13657e-08	0.473677	0.0035217	0.33857	2.54347e-11	0.42453	0.00293809	0.284461	0.000113758	0.219638	0.00446558	0.355276	9.11953e-17	0.266516	0.0318724	0.429352	3.34621e-24	0.315385	6.25253e-08	0.126211	0.0979975	0.139432	0.00143522	0.452135	7.67758e-20	0.187824	1.96072e-05	0.122334	0.00722878	0.232489	0.0302395	0.250973	1.80889e-07	0.285624	0.000111237	0.368976	3.20159e-07	0.380143	2.3144e-18	0.176145
CTCF_ITGA2	CTCF	ITGA2	0.392423	0.000454673	0.274304	1.93008e-08	0.471414	4.02878e-61	0.344616	1.11845e-09	0.324067	0.0543423	0.365927	4.20625e-13	0.814911	3.14446e-12	0.308215	2.70001e-05	0.33515	1.01567e-05	0.528211	2.40482e-38	0.619498	3.75902e-08	0.68967	5.96263e-73	0.735378	3.11131e-49	0.251222	0.00085611	0.135042	0.00202746	0.548043	4.44418e-30	0.141913	0.00131232	0.273478	1.06814e-09	0.420748	4.95465e-05	0.32719	5.82743e-12	0.562525	3.04782e-16	0.28273	0.00011508	0.616623	7.28949e-53	0.249472
CTCF_ITGA2B	CTCF	ITGA2B	0.137396	0.236585	0.0862558	0.0825845	0.0187667	0.536902	0.220475	0.000131137	-0.0208508	0.903927	0.0973769	0.062028	0.207067	0.162552	0.263846	0.000358696	0.217076	0.00496539	0.175526	6.20771e-05	0.113627	0.36746	-0.0931837	0.0357596	0.0533979	0.371666	0.108013	0.157204	0.0800629	0.0681141	0.233721	6.21926e-06	-0.0444327	0.316603	0.177615	8.98666e-05	0.0587723	0.588693	0.0630292	0.196812	-0.0789822	0.294653	0.00864749	0.90802	-0.0435498	0.335055	0.0633609
CTCF_ITGA3	CTCF	ITGA3	-0.0307598	0.791953	0.0565514	0.255591	0.270503	1.1954e-19	-0.0638822	0.27328	0.142085	0.40698	0.19264	0.000200973	0.282096	0.0547194	0.190234	0.0107519	0.0732299	0.348434	-0.0284919	0.518834	0.227892	0.0678833	0.096139	0.0302695	0.231024	9.02473e-05	0.215645	0.00438002	-0.104825	0.0167922	0.421291	3.526e-17	0.0444294	0.316639	0.0625096	0.171089	0.169946	0.115559	0.295066	6.64815e-10	0.148057	0.0485766	0.324928	8.08691e-06	0.314329	9.60275e-13	-0.0790419
CTCF_ITGA4	CTCF	ITGA4	0.180199	0.119308	0.220062	7.62538e-06	0.392781	2.41124e-41	0.325825	9.50328e-09	0.0198198	0.908762	0.326483	1.37668e-10	0.809829	5.46226e-12	0.217349	0.00347138	0.250083	0.00115593	0.439465	9.89758e-26	0.482367	4.72227e-05	0.664445	5.31485e-66	0.501825	2.15328e-19	0.534771	3.48989e-14	0.318977	9.20594e-14	0.617592	7.2881e-40	0.190334	1.50859e-05	0.1402	0.0020557	0.408545	8.55109e-05	0.426336	5.06465e-20	0.50016	1.17393e-12	0.506638	3.41702e-13	0.541212	8.75713e-39	0.407241
CTCF_ITGA5	CTCF	ITGA5	0.0868246	0.455798	0.0964324	0.0521862	0.179568	2.57693e-09	0.0203217	0.727702	0.232947	0.171035	0.344027	1.15803e-11	0.355815	0.014105	0.137112	0.0672153	0.0643836	0.409876	0.147222	0.000804749	0.208311	0.0958743	0.288598	3.35174e-11	0.158152	0.0077958	0.195558	0.00992427	-0.0658155	0.133916	0.490302	1.56267e-23	0.16996	0.000114827	0.0527553	0.248169	0.226418	0.0349608	0.283484	3.19595e-09	0.149492	0.0464123	0.0307421	0.681201	0.118987	0.0082434	0.0218686
CTCF_ITGA6	CTCF	ITGA6	0.390397	0.000489497	0.330592	8.27004e-12	0.345239	9.93604e-32	0.238314	3.43385e-05	0.438638	0.00744888	0.319995	3.30673e-10	0.652462	6.71696e-07	0.368471	3.87541e-07	0.423769	1.27781e-08	0.286291	3.58586e-11	0.636378	1.21711e-08	0.749315	1.25707e-92	0.614636	1.09468e-30	0.492982	5.56746e-12	0.0913351	0.0373332	0.533391	2.68814e-28	0.365191	1.55356e-17	0.244471	5.62525e-08	0.437217	2.29292e-05	0.523438	5.45486e-31	0.54986	1.87567e-15	0.515791	1.08064e-13	0.672635	4.40503e-66	0.392239
CTCF_ITGA7	CTCF	ITGA7	0.285601	0.0123888	0.111485	0.0246761	-0.0162729	0.592349	0.336808	2.76911e-09	0.31791	0.0588262	0.307776	1.62856e-09	0.34219	0.0185562	0.0248607	0.741147	0.316097	3.34329e-05	0.148067	0.000750035	0.064852	0.607777	0.369248	7.43518e-18	0.367852	1.83248e-10	-0.104	0.173296	-0.150565	0.000571491	0.24254	2.6729e-06	0.177668	5.46927e-05	0.231861	2.71675e-07	0.236389	0.0275005	0.412901	9.18847e-19	0.112451	0.135054	0.018043	0.809492	0.0244547	0.588415	-0.0275461
CTCF_ITGA8	CTCF	ITGA8	0.375598	0.000827486	0.0789181	0.112348	0.252197	3.33163e-17	0.268984	2.66598e-06	0.192701	0.260167	0.287362	1.99296e-08	0.422876	0.00306315	0.0210796	0.779416	0.197761	0.0106493	0.368591	5.11509e-18	0.296527	0.0164621	0.617473	1.01625e-54	0.321114	3.48342e-08	0.269563	0.000335183	0.118409	0.0068686	0.5304	6.06018e-28	0.169782	0.000116764	0.141323	0.00189003	0.234164	0.0290365	0.295779	6.02145e-10	0.330858	6.45861e-06	-0.00703273	0.92514	0.290871	4.76262e-11	0.0966039
CTCF_ITGA9	CTCF	ITGA9	0.507833	2.83275e-06	0.0749915	0.131426	0.180784	2.00343e-09	0.226666	8.33543e-05	0.0433775	0.801661	0.189119	0.000263711	0.514514	0.000215716	0.11977	0.110279	0.224923	0.00357452	0.348325	3.89075e-16	0.349554	0.00431533	0.674645	9.96497e-69	0.352987	1.06886e-09	0.438377	1.61677e-09	0.0955482	0.029363	0.356567	2.05622e-12	0.262615	1.72108e-09	0.168451	0.000206149	0.378356	0.000302289	0.30512	1.60483e-10	0.457989	1.2943e-10	0.151777	0.041386	0.416868	4.17904e-22	0.329853
CTCF_ITGAD	CTCF	ITGAD	-0.0927077	0.425724	0.0689056	0.165815	0.110963	0.000250101	0.135358	0.0198235	-0.132672	0.440494	0.186062	0.00033255	0.199462	0.178892	0.00745404	0.921114	-0.0430147	0.582132	0.185012	2.39025e-05	0.0847033	0.502312	0.196442	8.18787e-06	-0.122741	0.039416	0.302523	5.2228e-05	0.0153372	0.727148	0.252899	9.5064e-07	0.0176506	0.690882	0.0276977	0.544518	0.137179	0.20515	0.311959	5.91393e-11	0.173938	0.0202328	0.171441	0.0210192	0.177065	7.85631e-05	-0.0348404
CTCF_ITGAE	CTCF	ITGAE	0.265995	0.0202078	0.232171	2.26231e-06	0.129263	1.94732e-05	0.11322	0.0516621	0.166538	0.330332	0.107507	0.0392739	0.21346	0.149351	0.314578	1.79744e-05	-0.219393	0.00451128	0.0531404	0.228641	0.246686	0.0475924	0.126882	0.00417919	0.297223	3.68751e-07	0.0345652	0.651649	0.187183	1.73764e-05	0.189375	0.000268872	0.0494752	0.264744	0.0892814	0.0503581	0.00508498	0.962717	0.111809	0.0217619	0.168377	0.024661	0.179998	0.0153216	-0.0102993	0.819743	0.0440181
CTCF_ITGAL	CTCF	ITGAL	-0.126343	0.276796	0.0778257	0.117422	0.186728	5.71093e-10	0.0729888	0.210532	0.101158	0.555826	0.308611	1.46368e-09	0.626735	4.19641e-06	0.0379798	0.613729	0.202488	0.00888833	0.251001	7.69655e-09	0.234444	0.0601407	0.315086	3.59e-13	0.0790089	0.185848	0.0995791	0.192402	-0.041454	0.345462	0.288696	1.8616e-08	0.109703	0.0131808	0.0767065	0.0928786	0.145134	0.179838	0.285161	2.55699e-09	0.309098	2.69171e-05	0.229661	0.00187061	0.313355	1.13722e-12	-0.0358903
CTCF_ITGAM	CTCF	ITGAM	-0.0581359	0.617892	0.0855864	0.085004	0.129858	1.78109e-05	0.176521	0.00230291	-0.0157014	0.927788	0.336492	3.41854e-11	0.348057	0.0169623	0.0407818	0.5878	0.0171942	0.825969	0.288171	2.63465e-11	0.18594	0.138081	0.311591	6.70907e-13	0.140037	0.0186338	0.030917	0.686361	-0.140444	0.00132345	0.406742	5.14444e-16	0.05692	0.199379	0.0543974	0.23373	0.20433	0.0576468	0.315051	3.73365e-11	0.348144	1.91761e-06	0.285511	9.78113e-05	0.391967	1.62127e-19	-0.0880176
CTCF_ITGAV	CTCF	ITGAV	0.548559	2.89591e-07	0.375021	5.26495e-15	0.505808	1.5348e-71	0.459045	7.81555e-17	0.252011	0.13814	0.401066	1.18314e-15	0.649436	7.86691e-07	0.386863	8.8257e-08	0.13212	0.0897282	0.434614	3.83723e-25	0.649949	4.67116e-09	0.663729	8.18335e-66	0.557979	1.77256e-24	0.387318	1.40663e-07	0.343918	6.96313e-16	0.559566	1.52648e-31	0.212916	1.22059e-06	0.171937	0.000151059	0.339791	0.00128237	0.432709	1.22294e-20	0.560075	4.35785e-16	0.399186	2.59989e-08	0.691928	2.44816e-71	0.291893
CTCF_ITGAX	CTCF	ITGAX	-0.0505031	0.664829	0.0224379	0.652152	0.0295447	0.330915	0.126691	0.0293143	-0.0504505	0.769536	0.296593	6.57922e-09	0.339385	0.0200664	-0.0475268	0.527539	0.105887	0.174536	0.192217	1.1204e-05	0.0817589	0.517337	0.0361667	0.41598	-0.0524368	0.380347	-0.0556064	0.467441	-0.187924	1.60687e-05	0.398357	2.27462e-15	0.0141795	0.749386	-0.00707507	0.877005	0.109068	0.314603	0.288067	1.73165e-09	0.140616	0.0611859	0.0548829	0.463064	0.159125	0.000395332	-0.135297
CTCF_ITGB1	CTCF	ITGB1	0.659512	9.25826e-11	0.365719	2.70745e-14	0.499148	1.98468e-69	0.354884	3.26604e-10	0.231145	0.174441	0.511256	6.74216e-26	0.807932	0	0.430361	1.82355e-09	0.213875	0.00566005	0.326911	2.72252e-14	0.548482	2.24552e-06	0.691547	1.69676e-73	0.71551	1.60834e-45	0.53512	3.3351e-14	0.299764	2.94391e-12	0.644203	2.71063e-44	0.399264	6.12749e-21	0.203147	7.09934e-06	0.43452	2.6085e-05	0.578058	6.66576e-39	0.525962	4.72962e-14	0.574754	2.65799e-17	0.678651	1.11868e-67	0.357527
CTCF_ITGB2	CTCF	ITGB2	-0.214732	0.0624963	-0.017792	0.720776	-0.0547718	0.0713223	-0.0994257	0.0877144	-0.259974	0.125572	0.343707	1.21325e-11	0.187673	0.205847	0.1072	0.153201	-0.13538	0.0820207	0.217776	6.03418e-07	0.180174	0.150943	0.183656	3.11804e-05	-0.0167589	0.779325	-0.0196217	0.797768	-0.128738	0.00327302	0.290878	1.4377e-08	-0.0162997	0.713455	-0.0482655	0.290783	-0.0211327	0.845954	0.186794	0.000115594	0.230766	0.00194146	0.135724	0.0684893	0.200433	7.46289e-06	-0.214837
CTCF_ITGB3	CTCF	ITGB3	0.254679	0.0264056	0.160573	0.00116808	0.382489	3.9991e-39	0.132495	0.0226109	0.170443	0.32029	0.441639	5.32428e-19	0.557381	4.70704e-05	0.101236	0.177524	0.186859	0.0159269	0.349005	3.38145e-16	0.241075	0.0530474	0.474546	6.85897e-30	0.327189	1.84837e-08	0.113669	0.136469	0.11245	0.0102813	0.336243	4.00301e-11	0.112746	0.0108329	0.0838219	0.0662383	0.210014	0.0508936	0.261038	5.49063e-08	0.356243	1.05838e-06	0.311734	1.93874e-05	0.494429	1.07864e-31	0.100523
CTCF_ITGB4	CTCF	ITGB4	-0.0375895	0.747165	-0.0816025	0.100608	-0.100108	0.000960061	-0.180623	0.0018078	-0.0769627	0.654427	0.0685044	0.189786	-0.181177	0.222937	0.182091	0.0147044	0.132251	0.0894077	-0.0713014	0.106049	-0.0953921	0.449722	-0.178116	5.41479e-05	-0.0408644	0.494311	0.119055	0.118731	-0.351917	1.32077e-16	0.220276	2.11824e-05	0.0915284	0.038803	0.0784653	0.0856048	0.00756368	0.944568	0.0366429	0.453336	-0.0389808	0.605435	-0.151331	0.0419952	-0.0725227	0.10813	-0.0666818
CTCF_ITGB5	CTCF	ITGB5	0.377019	0.000787641	0.165617	0.000808201	0.195072	9.14213e-11	0.327927	7.5342e-09	-0.100129	0.559875	0.480923	1.06858e-22	0.112049	0.452117	0.472625	2.39066e-11	0.169175	0.0293369	0.390896	3.00938e-20	0.291571	0.0184449	0.524037	3.56353e-37	0.420619	1.61825e-13	0.132084	0.0832208	-0.135418	0.00196913	0.394006	4.8389e-15	0.265085	1.19507e-09	0.26715	2.64327e-09	0.305964	0.00395127	0.491934	4.85638e-27	0.33798	3.95068e-06	0.2476	0.00077797	0.433335	6.11289e-24	0.0865844
CTCF_ITGB6	CTCF	ITGB6	0.0780047	0.502998	0.177197	0.000333412	0.230905	1.34572e-14	0.141539	0.0148055	0.215973	0.205836	0.171558	0.000951849	0.222525	0.132736	0.220603	0.00300295	0.0344065	0.659881	0.176283	5.76284e-05	0.363162	0.00294594	0.177829	5.56898e-05	0.40253	2.07726e-12	-0.131468	0.0846814	-0.0598085	0.173267	0.117536	0.0245312	0.0734842	0.0973827	-0.0834701	0.067389	-0.0323611	0.766042	0.097442	0.0456998	0.379645	1.72829e-07	-0.00521057	0.944499	0.26895	1.34037e-09	-0.101419
CTCF_ITGB7	CTCF	ITGB7	-0.241147	0.0358606	-0.0212473	0.669489	-0.0892068	0.0032727	-0.112952	0.0522227	-0.0455628	0.791883	0.216314	2.84977e-05	0.230689	0.118625	-0.0695213	0.355104	0.046678	0.550384	0.130405	0.00302852	0.141415	0.261158	0.0851088	0.0552367	0.0752124	0.207956	0.0523825	0.493685	-0.191178	1.13571e-05	0.116402	0.0259566	-0.00202403	0.963631	-0.101243	0.0263946	0.00490288	0.964052	0.163542	0.00075627	0.30424	3.64713e-05	0.207243	0.00512129	0.25831	6.1003e-09	-0.0663699
CTCF_ITGB8	CTCF	ITGB8	0.239362	0.0372967	0.302102	5.15829e-10	0.112678	0.000199935	0.357084	2.49431e-10	0.219048	0.198586	0.191595	0.000217959	0.482825	0.00058752	0.272225	0.000227385	0.348832	4.10597e-06	0.571015	6.75974e-46	0.437589	0.000267249	0.40507	1.75902e-21	0.546848	2.15477e-23	0.319459	1.83419e-05	0.195305	7.25041e-06	0.410216	2.74492e-16	0.0725522	0.101715	0.22203	8.72735e-07	0.41698	5.87715e-05	0.216848	7.1341e-06	0.441469	6.90428e-10	0.422403	3.16003e-09	0.463075	1.61034e-27	0.268858
EP300_ITGA1	EP300	ITGA1	0.486705	8.27315e-06	0.148686	0.00266962	0.580008	1.51098e-98	0.22646	8.46375e-05	0.621533	5.21519e-05	0.554031	5.4149e-31	0.644365	1.02132e-06	0.332929	5.27202e-06	0.29526	0.000112521	0.562773	2.34472e-44	0.76326	1.45126e-13	0.720559	1.6871e-82	0.570589	9.32134e-26	0.165356	0.0296942	0.346034	4.5065e-16	0.487869	2.77449e-23	0.386591	1.25956e-19	0.272599	1.21306e-09	0.420113	5.10019e-05	0.461121	1.4865e-23	0.66783	2.39904e-24	0.347913	1.59421e-06	0.444133	3.36648e-25	0.41089
EP300_ITGA10	EP300	ITGA10	0.135155	0.244394	0.195255	7.48429e-05	0.243032	4.73576e-16	0.415067	9.36117e-14	0.481396	0.00295433	0.448121	1.408e-19	0.655956	5.58403e-07	0.24213	0.00109268	0.331255	1.30427e-05	0.299453	3.94817e-12	0.241406	0.0527119	0.396597	1.39156e-20	0.390455	1.04956e-11	0.344604	3.4388e-06	0.218724	4.73404e-07	0.427189	1.14557e-17	0.265878	1.06225e-09	0.277764	5.70459e-10	0.399199	0.000128069	0.507964	5.34618e-29	0.211528	0.00459112	0.3388	3.08279e-06	0.316701	6.34435e-13	0.328436
EP300_ITGA11	EP300	ITGA11	0.371484	0.000953408	0.0967529	0.0514056	0.365039	1.54246e-35	0.364612	9.76282e-11	0.694427	2.62775e-06	0.507413	1.78686e-25	0.356351	0.0139502	0.30373	3.57697e-05	0.401761	8.09503e-08	0.510771	1.44664e-35	0.370738	0.00236482	0.415909	1.14318e-22	0.401267	2.46862e-12	0.145593	0.0559665	0.296098	5.54269e-12	0.440121	9.00457e-19	0.268437	7.24157e-10	0.206123	5.16672e-06	0.186185	0.0842344	0.370279	3.97031e-15	0.386768	9.67229e-08	0.486654	3.75619e-12	0.445722	2.17837e-25	0.294626
EP300_ITGA2	EP300	ITGA2	0.648578	2.37183e-10	0.337869	2.67943e-12	0.536076	9.50431e-82	0.356999	2.52048e-10	0.627799	6.0576e-05	0.510752	7.66531e-26	0.80833	6.4089e-12	0.426374	2.66414e-09	0.298122	9.57617e-05	0.619567	6.3881e-56	0.630462	1.82105e-08	0.719724	3.17729e-82	0.793953	1.84532e-62	0.219751	0.00367243	0.150841	0.000558094	0.514218	4.29916e-26	0.307359	1.27855e-12	0.368476	6.48203e-17	0.532234	1.12341e-07	0.399972	1.32494e-17	0.507785	4.67298e-13	0.485283	4.4031e-12	0.668949	4.00894e-65	0.404957
EP300_ITGA2B	EP300	ITGA2B	0.085118	0.464735	-0.0465738	0.349247	-0.0494521	0.103517	0.11262	0.0529222	0.321514	0.0558612	0.191488	0.000219768	0.142468	0.339427	0.194484	0.00908748	0.182895	0.0183457	0.0497	0.260238	0.200463	0.109349	-0.0395226	0.374031	0.0343739	0.565398	0.105416	0.167485	0.053067	0.227027	0.163558	0.00169228	0.0672768	0.129187	0.161665	0.000371125	0.00317631	0.976707	-0.0261416	0.592735	-0.0378923	0.615551	-0.0813024	0.276579	-0.0605644	0.179856	0.0765652
EP300_ITGA3	EP300	ITGA3	0.14424	0.213821	-0.00712869	0.886134	0.238669	1.61332e-15	0.00126437	0.982718	0.196396	0.249944	0.21774	2.51522e-05	0.204637	0.167649	0.191988	0.010035	0.16312	0.0357417	0.0199711	0.651153	0.211499	0.0907856	0.0891826	0.0445238	0.266569	5.65288e-06	0.364957	7.94103e-07	-0.0701707	0.109986	0.303114	3.2412e-09	0.182903	3.24565e-05	0.0993508	0.0293573	0.0519531	0.632721	0.316311	3.09114e-11	0.0809779	0.282583	0.217836	0.00322078	0.228491	3.0039e-07	0.165148
EP300_ITGA4	EP300	ITGA4	0.274916	0.016241	0.250496	3.16176e-07	0.557333	1.45526e-89	0.459844	6.8053e-17	0.311454	0.0648707	0.585577	2.99647e-35	0.866829	3.39687e-15	0.370701	3.25464e-07	0.4987	8.036e-12	0.582669	3.77049e-48	0.607143	8.23323e-08	0.698945	1.08887e-75	0.646655	8.6581e-35	0.385545	2.04558e-07	0.356877	4.59893e-17	0.642611	5.13426e-44	0.375852	1.47586e-18	0.195123	1.6344e-05	0.531329	1.19122e-07	0.541962	1.63829e-33	0.653923	4.32929e-23	0.653646	1.96804e-23	0.682792	8.47601e-69	0.369898
EP300_ITGA5	EP300	ITGA5	0.111334	0.338322	-0.010203	0.837607	0.214091	1.02815e-12	0.121204	0.0371476	0.399743	0.0163343	0.433044	2.9744e-18	0.348358	0.0164126	0.182028	0.0147395	0.272122	0.000390047	0.218372	5.61185e-07	0.302061	0.0144668	0.248231	1.4277e-08	0.248433	2.44618e-05	0.372616	4.45366e-07	0.000864687	0.984306	0.538282	6.98765e-29	0.231336	1.26866e-07	0.164584	0.000288996	0.226348	0.0350185	0.378476	8.7123e-16	0.273097	0.000225795	0.13479	0.0704334	0.107262	0.0173123	0.12054
EP300_ITGA6	EP300	ITGA6	0.395338	0.000408533	0.305569	3.19287e-10	0.386013	7.09219e-40	0.31451	3.21931e-08	0.637621	2.88177e-05	0.425149	1.38416e-17	0.64714	8.85888e-07	0.496736	1.52545e-12	0.302462	7.4739e-05	0.374771	1.2823e-18	0.616244	4.63653e-08	0.732498	1.52123e-86	0.644446	1.72259e-34	0.392748	1.16516e-07	0.239572	3.19003e-08	0.616436	1.11032e-39	0.441151	1.06106e-25	0.380217	5.43367e-18	0.6265	8.55613e-11	0.605369	1.89173e-43	0.501374	1.01538e-12	0.453161	1.49734e-10	0.763257	5.22944e-95	0.304714
EP300_ITGA7	EP300	ITGA7	0.436055	8.2362e-05	0.0398848	0.422844	0.0398334	0.189826	0.345193	1.04489e-09	0.372353	0.025327	0.386373	1.50304e-14	0.424738	0.00292266	0.139653	0.0622537	0.320827	2.50582e-05	0.161269	0.000237875	0.0387906	0.759005	0.35737	9.49839e-17	0.312313	8.51357e-08	0.175011	0.0212775	-0.0515149	0.240927	0.206898	6.66651e-05	0.279493	1.32026e-10	0.265888	3.15839e-09	0.304439	0.00414472	0.352279	9.56948e-14	0.175154	0.0193621	0.106877	0.152135	-0.00458766	0.919153	0.171828
EP300_ITGA8	EP300	ITGA8	0.398154	0.000368063	0.284206	5.55644e-09	0.398487	1.30963e-42	0.322438	1.37651e-08	0.512068	0.00141024	0.436077	1.63011e-18	0.497626	0.000372421	0.148519	0.0472395	0.25338	0.000988347	0.487435	4.33599e-32	0.36771	0.00258352	0.58824	1.30366e-48	0.386551	1.74742e-11	0.187641	0.0134306	0.238083	3.90105e-08	0.491554	1.16068e-23	0.375863	1.47215e-18	0.257985	9.42345e-09	0.385566	0.000226041	0.43742	4.19546e-21	0.466413	5.32131e-11	0.194904	0.00855702	0.284663	1.26255e-10	0.371453
EP300_ITGA9	EP300	ITGA9	0.435355	8.48104e-05	0.143862	0.00367351	0.362605	4.69022e-35	0.289748	3.91271e-07	0.374566	0.0244032	0.305198	2.2586e-09	0.541593	8.44672e-05	0.231866	0.00178963	0.526132	3.34688e-13	0.486644	5.62673e-32	0.40304	0.000872329	0.666554	1.48091e-66	0.50371	1.50429e-19	0.347864	2.73791e-06	0.240798	2.70004e-08	0.320104	3.64049e-10	0.401563	3.49132e-21	0.287834	1.25198e-10	0.444668	1.59661e-05	0.380577	5.86526e-16	0.587459	6.73001e-18	0.289713	7.62571e-05	0.440811	8.30517e-25	0.256097
EP300_ITGAD	EP300	ITGAD	-0.134985	0.244991	0.0126566	0.799305	0.128965	2.03563e-05	0.158582	0.00625454	-0.240484	0.15771	0.354722	2.36835e-12	0.128282	0.390155	0.13227	0.0775615	0.0509708	0.514289	0.168511	0.000121863	0.0938898	0.456924	0.214767	1.03011e-06	-0.0839812	0.159574	0.309071	3.51135e-05	-0.00674346	0.878078	0.210557	4.90691e-05	0.154781	0.000451441	0.0526619	0.249009	0.124941	0.248892	0.34805	1.96349e-13	0.270756	0.000256783	0.126445	0.0898526	0.243875	4.28762e-08	-0.0783578
EP300_ITGAE	EP300	ITGAE	0.396407	0.000392713	-0.0118345	0.812089	0.0104798	0.730237	0.0494327	0.396777	0.0779923	0.650093	0.0184372	0.724454	-0.045448	0.761629	0.102209	0.173372	-0.429119	7.99287e-09	-0.116952	0.00789016	0.308923	0.0122846	0.078544	0.07695	0.106182	0.0750413	-0.0514079	0.50177	-0.0661277	0.132076	0.0366923	0.484053	-0.0935856	0.0346082	-0.0650406	0.154374	-0.189259	0.0791469	0.0326008	0.504708	0.154311	0.0397246	0.217122	0.00332536	-0.206585	3.82706e-06	-0.0732175
EP300_ITGAL	EP300	ITGAL	-0.0737796	0.526472	0.00461076	0.926207	0.197858	4.86897e-11	0.143974	0.0131577	0.189447	0.267354	0.551016	1.30955e-30	0.683339	1.20375e-07	0.0979178	0.192231	0.326276	1.78669e-05	0.330817	1.28564e-14	0.33628	0.00616585	0.335297	8.19768e-15	0.186167	0.00169016	0.418742	9.84146e-09	0.0226856	0.605762	0.326879	1.46395e-10	0.22018	5.11595e-07	0.0731456	0.109115	0.214433	0.0461052	0.412559	9.87601e-19	0.378551	1.88715e-07	0.24288	0.000986128	0.437215	2.18255e-24	-0.0402413
EP300_ITGAM	EP300	ITGAM	0.0288212	0.804796	-0.0357654	0.47235	0.277514	1.2295e-20	0.199049	0.000571868	0.164994	0.334887	0.53448	1.42132e-28	0.377519	0.0088957	0.119524	0.111017	0.281582	0.000237697	0.406425	6.63704e-22	0.259472	0.0368672	0.406881	1.12196e-21	0.222601	0.000163974	0.356829	1.44338e-06	0.0187524	0.66965	0.341747	1.82973e-11	0.273967	3.12095e-10	0.182644	5.59647e-05	0.243218	0.0232093	0.450613	1.91607e-22	0.443967	5.39126e-10	0.364742	4.46226e-07	0.466575	5.78311e-28	-0.192912
EP300_ITGAV	EP300	ITGAV	0.664393	6.00752e-11	0.395089	1.28071e-16	0.689304	8.89874e-154	0.556627	1.75705e-25	0.645473	2.13083e-05	0.562302	4.58563e-32	0.624078	2.77044e-06	0.503442	6.82388e-13	0.273526	0.000362811	0.57917	1.83019e-47	0.798763	1.55914e-15	0.702388	9.85345e-77	0.690397	2.93974e-41	0.505197	1.35676e-12	0.499322	3.85646e-34	0.548974	3.40021e-30	0.358275	6.83074e-17	0.360122	3.55932e-16	0.464024	5.98766e-06	0.548465	1.95558e-34	0.694927	5.33208e-27	0.555155	5.05467e-16	0.801752	1.29825e-111	0.467761
EP300_ITGAX	EP300	ITGAX	0.0394419	0.735152	-0.0840312	0.0908459	0.157928	1.70533e-07	0.196308	0.000683235	0.158559	0.354283	0.499739	1.20665e-24	0.407818	0.00443525	0.114103	0.128293	0.302715	7.36578e-05	0.296524	6.51534e-12	0.167756	0.181636	0.135643	0.00218493	-0.0461175	0.440461	0.290147	0.00010783	-0.0896343	0.0410355	0.339235	2.62059e-11	0.184405	2.78691e-05	0.105498	0.0206574	0.202934	0.0594117	0.399407	1.48495e-17	0.253473	0.000640502	0.146151	0.0496236	0.265748	2.12974e-09	-0.068678
EP300_ITGB1	EP300	ITGB1	0.715453	3.81696e-13	0.319128	4.5999e-11	0.583799	4.05111e-100	0.442199	1.33387e-15	0.443758	0.0071844	0.592514	2.99833e-36	0.774582	1.67808e-10	0.452236	2.08368e-10	0.400621	8.87515e-08	0.415065	7.27425e-23	0.657219	2.74123e-09	0.637914	2.18067e-59	0.762097	8.61183e-55	0.645326	9.36542e-22	0.338135	2.249e-15	0.728015	1.1986e-61	0.401501	3.54509e-21	0.223273	7.55215e-07	0.507074	5.38789e-07	0.614734	4.11283e-45	0.597599	1.29721e-18	0.560982	2.14849e-16	0.693139	1.1097e-71	0.516341
EP300_ITGB2	EP300	ITGB2	-0.289944	0.0110658	-0.158723	0.00133343	0.0448647	0.139715	-0.0780802	0.180341	-0.16242	0.342565	0.486564	2.86815e-23	0.255515	0.0830147	0.101054	0.178308	0.0988865	0.20496	0.29432	9.46138e-12	0.233047	0.0617282	0.214524	1.06013e-06	0.0240564	0.687508	0.33154	9.42132e-06	-0.0909587	0.038127	0.152781	0.00338857	0.152191	0.000563434	0.0030027	0.94763	-0.0699057	0.519968	0.29023	1.2917e-09	0.305269	3.42134e-05	0.142763	0.0552123	0.24703	2.82878e-08	-0.34267
EP300_ITGB3	EP300	ITGB3	0.3505	0.0019089	0.175608	0.000377741	0.524923	7.23968e-78	0.354989	3.22461e-10	0.546087	0.000570572	0.59958	2.71337e-37	0.52515	0.000150675	0.24101	0.00115427	0.335067	1.02109e-05	0.539225	3.47403e-40	0.390642	0.00129442	0.55949	3.51145e-43	0.407356	1.06734e-12	0.228643	0.00248046	0.214905	7.54778e-07	0.485789	4.51678e-23	0.268501	7.17199e-10	0.178894	7.97641e-05	0.419614	5.21717e-05	0.319102	2.02773e-11	0.51787	1.33362e-13	0.449676	2.1484e-10	0.540254	1.25566e-38	0.346831
EP300_ITGB4	EP300	ITGB4	0.146363	0.207085	-0.0980136	0.0484289	-0.0673551	0.0265144	-0.191446	0.00093132	0.0483912	0.778724	0.136493	0.00874751	-0.266699	0.069964	0.185895	0.0127229	0.1184	0.128687	-0.111537	0.0113109	-0.058677	0.64244	-0.145299	0.00102253	-0.0475391	0.426485	0.139405	0.0673634	-0.280338	7.60248e-11	0.177676	0.000638489	0.152279	0.000559226	0.275391	8.08452e-10	-0.0939002	0.38699	0.152433	0.00170849	-0.146788	0.0505598	-0.0787269	0.29213	-0.122993	0.00630349	0.0196857
EP300_ITGB5	EP300	ITGB5	0.52687	1.01231e-06	0.0806161	0.104803	0.314599	2.3647e-26	0.311993	4.19426e-08	0.0718147	0.676261	0.512953	4.36576e-26	0.0315129	0.833452	0.428682	2.14052e-09	0.21949	0.00449303	0.474026	3.28755e-30	0.37826	0.00189142	0.518892	2.3229e-36	0.509258	5.16512e-20	0.330669	8.8555e-06	0.0109008	0.804145	0.444028	4.08677e-19	0.377237	1.07995e-18	0.419854	5.80607e-22	0.31489	0.00297237	0.585364	4.46054e-40	0.392896	5.8052e-08	0.342186	2.41871e-06	0.459163	4.99009e-27	0.0477857
EP300_ITGB6	EP300	ITGB6	0.0798691	0.492814	0.21772	9.57205e-06	0.23962	1.23763e-15	0.175292	0.00247361	0.419075	0.0109583	0.272649	1.07524e-07	0.130137	0.383283	0.344516	2.33074e-06	-0.202889	0.00875153	0.233936	7.84543e-08	0.499137	2.31323e-05	0.173985	8.0849e-05	0.421139	1.50025e-13	-0.16469	0.0303681	-0.0933531	0.0333117	0.103863	0.0470785	0.167398	0.000145905	0.0205366	0.653231	-0.187521	0.0819914	0.138939	0.00428783	0.34565	2.29519e-06	-0.0327373	0.661748	0.26937	1.26073e-09	0.0418788
EP300_ITGB7	EP300	ITGB7	-0.0716713	0.538388	-0.0709517	0.153572	-0.0195997	0.518979	-0.10603	0.0685108	0.0413154	0.810915	0.390089	7.99739e-15	0.252103	0.0873533	0.0403213	0.592027	0.198016	0.0105472	0.176783	5.48583e-05	0.110097	0.382626	0.115896	0.00893457	0.102981	0.0843	0.378665	2.79085e-07	-0.0736358	0.0934658	0.132226	0.0113379	0.0633105	0.153385	-0.0810667	0.0756951	0.024902	0.81891	0.294362	7.32901e-10	0.231839	0.00184651	0.213522	0.00390041	0.318721	4.44429e-13	-0.0981024
EP300_ITGB8	EP300	ITGB8	0.257239	0.0248784	0.301545	5.5683e-10	0.264693	7.48752e-19	0.463047	3.89156e-17	0.567568	0.000386583	0.249319	1.27768e-06	0.528084	0.000136188	0.492035	2.65324e-12	0.250188	0.00115023	0.631743	1.01799e-58	0.507168	1.62158e-05	0.436519	4.76769e-25	0.536796	1.90036e-22	0.225908	0.00280302	0.318845	9.43518e-14	0.331149	8.14886e-11	0.196879	7.49404e-06	0.394938	2.10018e-19	0.41731	5.79059e-05	0.390845	8.13612e-17	0.475981	1.88207e-11	0.486206	3.95688e-12	0.536097	5.92236e-38	0.234791
ERG_ITGA1	ERG	ITGA1	0.0734016	0.528599	0.615543	1.06446e-43	0.698267	2.01488e-159	0.259548	6.05926e-06	0.626166	4.41114e-05	0.65608	1.16118e-46	0.750188	1.27803e-09	0.469726	3.28083e-11	0.647203	4.46212e-21	0.631408	1.22e-58	0.501994	2.04067e-05	0.869115	8.08147e-157	0.695002	5.24464e-42	-0.0425474	0.578335	0.72759	7.9744e-87	0.464869	5.06658e-21	0.570433	2.34172e-45	0.536503	3.33244e-37	0.529508	1.33966e-07	0.595231	1.03641e-41	0.686556	3.7789e-26	0.686586	1.43027e-26	0.213383	1.78683e-06	0.323826
ERG_ITGA10	ERG	ITGA10	0.210899	0.0674401	0.3464	6.88006e-13	0.461394	2.65342e-58	0.178235	0.00208267	0.727823	4.90678e-07	0.61235	3.02292e-39	0.587992	1.38662e-05	0.288924	8.76542e-05	0.58956	6.45285e-17	0.36827	5.49161e-18	0.388609	0.00137898	0.604709	5.64671e-52	0.546029	2.57978e-23	-0.0774371	0.311221	0.476911	6.87401e-31	0.631151	4.56569e-42	0.414657	1.3024e-22	0.404713	2.20872e-20	0.675887	6.84411e-13	0.434815	7.59692e-21	0.24155	0.00116135	0.672097	3.85269e-25	0.356654	3.32971e-16	0.192525
ERG_ITGA11	ERG	ITGA11	0.416533	0.000182068	0.467276	2.06074e-23	0.419927	1.3725e-47	0.350891	5.29901e-10	0.62891	3.98973e-05	0.757715	7.88789e-70	0.487054	0.000516848	0.379745	1.58178e-07	0.35811	2.1677e-06	0.494622	3.93337e-33	0.422465	0.000455585	0.584181	8.21983e-48	0.675837	5.56672e-39	0.306237	4.17441e-05	0.323992	3.573e-14	0.698063	9.38343e-55	0.345004	1.05993e-15	0.349922	2.66348e-15	0.598002	9.59914e-10	0.547101	3.06555e-34	0.312886	2.11611e-05	0.537315	6.27051e-15	0.314602	9.15771e-13	0.311201
ERG_ITGA2	ERG	ITGA2	0.125179	0.281284	0.244895	5.86691e-07	0.418358	3.2671e-47	0.349197	6.49382e-10	0.458172	0.00537088	0.18692	0.000311706	0.831439	4.61235e-13	0.157543	0.0351881	0.263184	0.000612848	0.41941	2.33554e-23	0.519877	9.07219e-06	0.706645	4.81116e-78	0.50935	5.0739e-20	0.268234	0.000359581	0.207431	1.83537e-06	0.412383	1.84796e-16	0.226587	2.31704e-07	0.270867	1.55689e-09	0.606881	4.6372e-10	0.418849	2.5878e-19	0.0909794	0.227135	0.747082	1.42339e-33	0.271855	8.75867e-10	0.338468
ERG_ITGA2B	ERG	ITGA2B	-0.0178956	0.878054	-0.0391623	0.431301	-0.114084	0.000165996	-0.0734081	0.207916	0.203745	0.233308	0.245908	1.79884e-06	0.163756	0.271389	0.191037	0.0104181	0.135252	0.0823122	-0.0647158	0.142484	0.0927861	0.462255	-0.0470084	0.290287	-0.0260257	0.663432	0.314806	2.46082e-05	-0.0879845	0.0449184	0.0911655	0.0815501	-0.0181699	0.682276	0.0214114	0.639484	0.050926	0.63947	-0.119031	0.0145361	-0.0176628	0.814978	-0.0435632	0.560365	-0.00839328	0.852679	0.114138
ERG_ITGA3	ERG	ITGA3	0.0704076	0.545593	-0.00259148	0.958484	0.298597	8.77717e-24	0.0533969	0.35996	0.197683	0.246806	0.0129595	0.804311	0.44154	0.00189056	0.151007	0.0436149	0.119446	0.12532	0.26989	4.79149e-10	0.361154	0.00311984	-0.00772905	0.86204	0.103512	0.0827048	0.299394	6.29295e-05	0.182192	2.9195e-05	0.520507	8.429e-27	0.13162	0.0029007	0.184583	4.64641e-05	-0.187327	0.0823135	0.149694	0.00207202	-0.243557	0.00105274	-0.111197	0.136155	0.31926	4.03966e-13	0.0523695
ERG_ITGA4	ERG	ITGA4	0.612734	4.03383e-09	0.575165	3.95347e-37	0.547293	8.39289e-86	0.306977	7.05459e-08	0.683912	7.82584e-06	0.766808	1.82667e-72	0.779079	1.12272e-10	0.550173	1.49473e-15	0.514218	1.37841e-12	0.500643	5.03756e-34	0.750921	5.85399e-13	0.63546	8.27621e-59	0.722187	9.87654e-47	0.560054	0	0.392158	1.458e-20	0.695445	3.42218e-54	0.559259	2.64974e-43	0.381972	3.71879e-18	0.608691	3.98697e-10	0.610881	2.01818e-44	0.812724	3.79285e-43	0.681581	4.55847e-26	0.290099	5.38301e-11	0.317844
ERG_ITGA5	ERG	ITGA5	0.366065	0.00114573	0.590426	1.66824e-39	0.548546	2.89494e-86	0.494375	1.19485e-19	0.175804	0.303822	0.756638	1.58987e-69	0.53215	0.000118201	0.513591	1.9525e-13	0.476353	8.75348e-11	0.46159	1.5405e-28	0.673573	7.8258e-10	0.57913	7.84206e-47	0.651178	2.07912e-35	0.247276	0.00103839	0.388252	3.736e-20	0.322415	2.67497e-10	0.299907	4.64368e-12	0.362157	2.36162e-16	0.564598	1.22769e-08	0.537375	7.13884e-33	0.415666	7.93548e-09	0.798773	2.35155e-41	0.131464	0.00348589	0.143335
ERG_ITGA6	ERG	ITGA6	0.715212	3.91888e-13	0.203533	3.6e-05	0.384265	1.6775e-39	0.364816	9.51394e-11	0.5102	0.00147811	0.0333725	0.523346	0.738333	3.1593e-09	0.239405	0.00124814	0.348535	4.18944e-06	0.482827	1.9608e-31	0.376918	0.00196911	0.715873	5.72128e-81	0.334023	8.90928e-09	0.694374	0	0.351772	1.36172e-16	0.338009	3.11917e-11	0.364465	1.818e-17	0.207785	4.31765e-06	0.453537	1.02623e-05	0.345565	2.98073e-13	-0.0316898	0.674543	0.560297	2.37818e-16	0.350799	1.07922e-15	0.45936
ERG_ITGA7	ERG	ITGA7	0.282328	0.0134745	0.452269	7.29674e-22	0.55575	5.81379e-89	0.185321	0.00136152	0.431044	0.0086757	0.583602	5.71256e-35	0.60857	5.67139e-06	0.313459	1.93205e-05	0.272828	0.000376119	0.349565	3.01172e-16	0.219464	0.0789989	0.573069	1.11521e-45	0.0889103	0.136388	-0.47993	2.36878e-11	0.128767	0.00326603	0.350516	5.08947e-12	0.35886	6.03535e-17	0.282157	2.96606e-10	0.55515	2.40086e-08	0.205464	2.15064e-05	0.539226	8.13935e-15	0.6595	5.82214e-24	0.0848574	0.0599946	-0.00307727
ERG_ITGA8	ERG	ITGA8	0.28569	0.0123604	0.488636	9.3959e-26	0.658596	6.60885e-136	0.16759	0.00383277	0.723434	6.2014e-07	0.549383	2.10489e-30	0.51949	0.000182647	0.45609	1.39886e-10	0.400482	8.97531e-08	0.51315	6.1756e-36	0.553582	1.72674e-06	0.746445	1.4843e-91	0.658022	2.29149e-36	0.161683	0.03357	0.296325	5.33075e-12	0.676042	3.29977e-50	0.769107	7.91173e-101	0.549601	2.59201e-39	0.554895	2.44397e-08	0.519596	1.74092e-30	0.796523	2.60292e-40	0.64773	6.56048e-23	0.14654	0.00111503	0.116569
ERG_ITGA9	ERG	ITGA9	0.0686572	0.555649	0.500583	3.89067e-27	0.569221	3.47021e-94	0.248613	1.50922e-05	0.733685	3.56361e-07	0.513988	3.34584e-26	0.741969	2.40605e-09	0.470141	3.13609e-11	0.409409	4.3261e-08	0.5572	2.43969e-43	0.513523	1.21639e-05	0.886963	6.82717e-172	0.774103	1.55848e-57	0.654242	1.66345e-22	0.237072	4.46863e-08	0.751288	1.1277e-67	0.565164	2.22703e-44	0.49825	1.51558e-31	0.721601	3.1525e-15	0.456709	4.39598e-23	0.741195	2.77236e-32	0.686795	1.36194e-26	0.230552	2.33225e-07	0.38117
ERG_ITGAD	ERG	ITGAD	0.364303	0.00121546	0.207326	2.54859e-05	0.332517	2.01457e-29	-0.00730884	0.900353	0.00631159	0.970857	0.46158	8.11227e-21	0.119983	0.421791	0.32612	8.38791e-06	0.138137	0.0759247	0.0809284	0.0664901	0.340562	0.00550448	0.0990396	0.0255997	0.0750928	0.208682	0.23536	0.00182609	0.12002	0.00613993	0.372638	1.68368e-13	0.215297	9.20877e-07	0.272417	1.24546e-09	-0.0969339	0.371767	0.418801	2.61498e-19	0.607055	2.6496e-19	0.328701	6.25007e-06	-0.0835149	0.0641735	0.0408191
ERG_ITGAE	ERG	ITGAE	0.254122	0.0267485	0.0131313	0.791947	-0.0162955	0.591834	-0.0887295	0.127732	0.133333	0.436719	0.0693469	0.184384	0.108532	0.467735	0.0224192	0.765791	-0.103993	0.182416	-0.174222	7.05113e-05	0.284238	0.0217513	0.0248002	0.577065	-0.110787	0.063185	-0.179985	0.0178094	-0.174287	6.45815e-05	-0.0528372	0.313415	0.00364031	0.93464	-0.0872581	0.0558264	0.0986668	0.363238	0.0410727	0.400578	0.450717	2.73455e-10	0.154381	0.0379823	-0.103732	0.0213779	0.095419
ERG_ITGAL	ERG	ITGAL	0.445427	5.53033e-05	0.324467	2.08733e-11	0.303264	1.62282e-24	0.101169	0.082268	0.515315	0.00150358	0.650543	1.17975e-45	0.665703	3.2932e-07	0.429217	2.03423e-09	0.324756	1.96479e-05	0.269182	5.33776e-10	0.575341	5.35277e-07	0.213881	1.14358e-06	0.428243	5.26747e-14	-0.200383	0.00820823	0.0807993	0.0656092	0.243974	2.32285e-06	0.383996	2.30213e-19	0.32392	3.26696e-13	0.20496	0.0568631	0.482847	5.64099e-26	0.722632	4.91258e-30	0.439563	5.98665e-10	0.15463	0.00057774	0.0525478
ERG_ITGAM	ERG	ITGAM	0.355825	0.00160757	0.383423	1.14581e-15	0.287646	4.08297e-22	0.088466	0.128872	0.188932	0.268675	0.728129	5.26732e-62	0.416375	0.00360127	0.393105	5.2306e-08	0.321002	2.47896e-05	0.283973	5.22699e-11	0.599786	1.29277e-07	0.222676	3.97193e-07	0.35814	5.86006e-10	-0.333433	7.36739e-06	0.00721147	0.869689	0.294236	9.61938e-09	0.394888	1.76659e-20	0.419471	6.38002e-22	0.221994	0.0387777	0.508445	4.65246e-29	0.526197	4.58771e-14	0.47288	1.79493e-11	0.17731	7.6761e-05	0.028198
ERG_ITGAV	ERG	ITGAV	0.424015	0.000135106	0.400082	4.88023e-17	0.54535	4.33554e-85	0.364444	9.97158e-11	0.518566	0.00119496	0.69379	3.98275e-54	0.689103	8.5325e-08	0.396823	3.81035e-08	0.247166	0.00132545	0.503786	1.69564e-34	0.476529	6.00213e-05	0.495805	7.12123e-33	0.614538	1.12486e-30	0.44375	9.66339e-10	0.32777	1.73081e-14	0.439433	1.03369e-18	0.274152	3.03328e-10	0.346732	4.92477e-15	0.658207	4.27441e-12	0.486572	2.08275e-26	0.530141	2.73948e-14	0.550136	1.04215e-15	0.320293	3.36306e-13	0.293923
ERG_ITGAX	ERG	ITGAX	0.211978	0.0660173	0.392337	2.16461e-16	0.313917	3.06636e-26	0.22729	7.95786e-05	0.271042	0.109841	0.689781	2.80693e-53	0.400995	0.00521677	0.474274	1.99378e-11	0.282106	0.000231141	0.31614	2.03981e-13	0.480117	5.18213e-05	-0.0570334	0.199371	0.105888	0.0758554	-0.374603	3.82368e-07	-0.0257073	0.558614	0.360067	1.20645e-12	0.28933	2.72082e-11	0.370535	4.22767e-17	0.15917	0.140868	0.477788	2.14079e-25	0.49592	1.94034e-12	0.24775	0.000772059	0.0345687	0.444242	0.0409707
ERG_ITGB1	ERG	ITGB1	0.30908	0.00659348	0.408008	1.02015e-17	0.513032	6.95694e-74	0.396118	1.46387e-12	0.256113	0.131441	0.65398	2.81398e-46	0.774755	1.65255e-10	0.352049	1.34687e-06	0.553064	1.10402e-14	0.5937	2.28038e-50	0.64981	4.71827e-09	0.791041	4.594e-110	0.530542	7.09997e-22	0.282698	0.000164215	0.469073	8.29292e-30	0.562078	7.19148e-32	0.270454	5.33888e-10	0.34975	2.75401e-15	0.616214	2.10574e-10	0.474302	5.29855e-25	0.42997	2.10251e-09	0.588885	2.8051e-18	0.459854	4.09057e-27	0.310745
ERG_ITGB2	ERG	ITGB2	0.349429	0.00197529	0.354017	1.97257e-13	0.222671	1.17528e-13	0.0212377	0.715946	0.322008	0.0559604	0.716932	2.62457e-59	0.286449	0.0509336	0.450006	2.6178e-10	0.181051	0.0195761	0.264568	1.0712e-09	0.59811	1.43047e-07	0.107561	0.0152925	0.262295	8.06294e-06	-0.383364	2.4195e-07	-0.0360649	0.411821	0.277724	6.60366e-08	0.296332	8.51042e-12	0.337079	3.03241e-14	0.0106622	0.92192	0.481657	7.73403e-26	0.512925	2.47908e-13	0.401671	2.09077e-08	0.0648761	0.150753	-0.0656546
ERG_ITGB3	ERG	ITGB3	0.440425	6.85015e-05	0.59965	5.30399e-41	0.644808	1.50267e-128	0.25801	6.90652e-06	0.590628	0.000149314	0.795079	1.72294e-81	0.640558	1.23852e-06	0.538326	7.72706e-15	0.26907	0.000455913	0.616007	3.98447e-55	0.241266	0.0528536	0.510606	4.44626e-35	0.197488	0.000854332	0.0583863	0.445442	0.39839	3.16436e-21	0.481942	1.10263e-22	0.38122	4.36214e-19	0.436411	8.74226e-24	0.583492	3.00877e-09	0.51832	2.55098e-30	0.538183	9.37402e-15	0.735007	5.05265e-32	0.328223	8.03513e-14	0.168026
ERG_ITGB4	ERG	ITGB4	0.0107255	0.926733	-0.0920321	0.0639382	0.0451903	0.136861	0.0108988	0.851878	-0.323552	0.0547433	-0.140278	0.00703514	-0.148517	0.319104	0.119261	0.111811	-0.0715582	0.359577	-0.01368	0.756782	0.0810359	0.52106	-0.152337	0.000570715	-0.0635949	0.287204	0.38204	2.14142e-07	-0.206732	1.99112e-06	-0.00455765	0.930755	0.0110414	0.803557	0.0653302	0.152544	-0.513437	3.66747e-07	0.0928586	0.0569428	-0.450223	2.87544e-10	0.264677	0.000317462	0.029766	0.510082	0.153508
ERG_ITGB5	ERG	ITGB5	0.170393	0.141123	0.274898	1.79365e-08	0.443676	1.52622e-53	0.274745	1.59013e-06	-0.0548263	0.750116	0.53866	4.45403e-29	0.276851	0.0595793	0.231358	0.00183287	0.315328	3.50203e-05	0.397332	6.34575e-21	0.288758	0.0196584	0.612702	1.11605e-53	0.43305	2.55769e-14	-0.0348193	0.649257	0.0937756	0.0325184	0.238256	4.04483e-06	0.333385	1.05272e-14	0.370366	4.37883e-17	0.335095	0.00151075	0.353235	8.12185e-14	0.179983	0.0162161	0.623208	7.34847e-21	0.169011	0.000165595	0.26704
ERG_ITGB6	ERG	ITGB6	0.133892	0.248869	0.0592489	0.233576	0.240838	8.79756e-16	0.147983	0.0107947	0.448549	0.00607349	0.0794774	0.128043	0.318043	0.0293617	0.197678	0.00799113	-0.063638	0.41533	0.347772	4.36015e-16	0.494869	2.78373e-05	0.086623	0.0510282	0.300513	2.69763e-07	-0.0312374	0.683285	-0.182267	2.89718e-05	0.0476707	0.363143	0.292672	1.56861e-11	0.27067	1.60153e-09	-0.0638758	0.556682	0.335	1.68721e-12	-0.00736337	0.922291	-0.0530363	0.478271	0.205738	4.2007e-06	-0.0940903
ERG_ITGB7	ERG	ITGB7	0.180561	0.118556	0.0754892	0.128878	0.121268	6.21049e-05	-0.0682171	0.241982	0.406847	0.013797	0.411991	1.64415e-16	0.289687	0.0482572	0.235118	0.00153405	0.254775	0.000924399	0.0489499	0.26751	0.143844	0.252972	-0.141999	0.00133251	0.0403288	0.499992	-0.239218	0.00152562	0.0885499	0.0435543	0.235351	5.33381e-06	0.190783	1.43901e-05	0.251814	2.1582e-08	0.110422	0.3086	0.265731	3.09511e-08	0.352551	1.39053e-06	0.197641	0.00765481	0.214249	1.61878e-06	0.0262665
ERG_ITGB8	ERG	ITGB8	-0.144759	0.212161	0.269079	3.65067e-08	0.10399	0.000601956	0.0380714	0.514097	0.258945	0.127118	0.266864	2.03124e-07	0.55059	6.07488e-05	0.166595	0.025822	0.0902598	0.24748	0.248933	1.02918e-08	0.326806	0.00788259	0.172147	9.63601e-05	0.0159651	0.789526	0.242299	0.00131888	0.15232	0.000491328	0.363419	7.19633e-13	0.140765	0.00143751	0.107667	0.0181746	0.0832809	0.443146	0.224813	3.18008e-06	0.204293	0.006232	0.0438838	0.55748	0.392813	1.33507e-19	0.0214435
FLI1_ITGA1	FLI1	ITGA1	-0.22267	0.0531905	0.672883	7.57296e-55	0.561593	3.37348e-91	0.438001	2.64054e-15	0.449064	0.00600845	0.72113	2.64975e-60	0.592385	1.15162e-05	0.67055	9.89417e-25	0.444096	2.05663e-09	0.70304	5.68887e-78	0.42468	0.000422009	0.796929	7.57048e-113	0.507238	7.63963e-20	-0.0249153	0.74489	0.480573	2.10012e-31	0.307832	1.79084e-09	0.546516	4.69937e-41	0.70306	6.27231e-73	0.415587	6.25704e-05	0.601809	7.84292e-43	0.638378	9.22276e-22	0.646426	8.52386e-23	0.683601	5.09341e-69	0.0481468
FLI1_ITGA10	FLI1	ITGA10	0.349034	0.00200035	0.298241	8.73618e-10	0.342135	3.71609e-31	0.136123	0.0191315	0.501738	0.00182294	0.625682	2.20987e-41	0.528167	0.000135797	0.437088	9.51296e-10	0.374952	6.45052e-07	0.481795	2.74078e-31	0.459735	0.000116852	0.529463	4.76629e-38	0.398946	3.38275e-12	0.229933	0.00234031	0.153305	0.000451068	0.520928	7.54965e-27	0.326006	4.30402e-14	0.427131	9.44869e-23	0.370498	0.000411839	0.399526	1.4497e-17	0.246475	0.000911402	0.647498	6.87336e-23	0.395746	6.77511e-20	-0.0143823
FLI1_ITGA11	FLI1	ITGA11	0.300116	0.00843834	0.561322	4.42489e-35	0.313762	3.25249e-26	0.318649	2.07238e-08	0.501866	0.00181723	0.741548	2.02131e-65	0.419786	0.00330939	0.462995	6.76654e-11	0.391674	1.80623e-07	0.563193	1.96233e-44	0.435531	0.000287791	0.537093	2.64607e-39	0.487232	3.21642e-18	0.141184	0.063908	0.401486	1.46366e-21	0.65499	3.23177e-46	0.246996	1.58519e-08	0.515767	4.77141e-34	0.363725	0.0005343	0.65667	2.71299e-53	0.361243	7.27254e-07	0.420521	3.77145e-09	0.673934	2.00709e-66	0.0773262
FLI1_ITGA2	FLI1	ITGA2	-0.0614383	0.598035	0.276813	1.41436e-08	0.264046	9.1605e-19	0.281764	8.33609e-07	0.472072	0.00401269	0.272022	1.15282e-07	0.657875	5.04032e-07	0.0829614	0.26956	0.307646	5.52999e-05	0.315473	2.30448e-13	0.501317	2.10245e-05	0.663418	9.86751e-66	0.339099	5.12141e-09	0.287276	0.000126984	0.347921	3.04846e-16	0.40002	1.69946e-15	0.25496	5.20528e-09	0.105197	0.0210246	0.457571	8.35911e-06	0.357934	3.59783e-14	0.094639	0.20891	0.677061	1.2732e-25	0.549668	3.45507e-40	0.0316541
FLI1_ITGA2B	FLI1	ITGA2B	-0.151727	0.19074	-0.0209607	0.67369	-0.0924049	0.00231316	-0.255112	8.81778e-06	-0.06976	0.686006	0.278521	5.5522e-08	0.119143	0.42507	0.115255	0.124456	0.0387924	0.619743	0.00886375	0.84096	0.0903586	0.474099	-0.0844686	0.0571009	-0.0211798	0.723242	0.11092	0.146271	-0.250022	7.48342e-09	0.140228	0.00721337	0.0228067	0.607356	-0.115956	0.0109249	-0.238329	0.0262176	-0.240315	6.05368e-07	-0.0594193	0.430776	-0.00364268	0.961184	0.106857	0.0177421	0.0240674
FLI1_ITGA3	FLI1	ITGA3	0.152744	0.187749	0.108459	0.0288814	0.158228	1.61502e-07	0.192865	0.000851447	0.390219	0.0192692	0.0852668	0.102445	0.165997	0.264794	0.0667509	0.374648	0.102809	0.187473	0.0682518	0.121882	0.293064	0.0178274	0.0491518	0.268829	0.0657847	0.270897	0.268452	0.000355461	0.261576	1.39318e-09	0.584419	6.66552e-35	0.144066	0.00110429	0.188604	3.14009e-05	-0.0757917	0.485354	0.237873	7.92226e-07	-0.177154	0.0179997	-0.133781	0.0725813	0.426223	3.90041e-23	-0.140029
FLI1_ITGA4	FLI1	ITGA4	0.719487	2.44151e-13	0.774559	2.17516e-82	0.73207	9.47597e-183	0.670983	4.43547e-40	0.786615	3.07789e-07	0.884924	1.62756e-123	0.650708	7.36277e-07	0.751248	9.14704e-34	0.562441	3.12747e-15	0.778975	4.70094e-106	0.814507	1.54722e-16	0.765777	4.52795e-99	0.771435	6.55517e-57	0.290172	0.000115033	0.408618	2.40109e-22	0.792696	3.03425e-80	0.798245	6.35336e-114	0.621446	1.00013e-52	0.78132	4.34939e-19	0.895099	4.52427e-149	0.882494	1.49258e-59	0.611102	6.49581e-20	0.805132	3.02851e-113	0.458351
FLI1_ITGA5	FLI1	ITGA5	0.291045	0.0107508	0.620105	1.67553e-44	0.473058	1.36079e-61	0.356044	2.83398e-10	0.162934	0.34102	0.73876	1.07751e-64	0.292966	0.0456645	0.370979	3.18434e-07	0.419358	1.86987e-08	0.270322	4.48457e-10	0.766074	1.04342e-13	0.514988	9.42864e-36	0.698266	1.51561e-42	0.430598	3.35282e-09	0.530935	3.72014e-39	0.359688	1.2787e-12	0.33005	1.99863e-14	0.326181	2.18916e-13	0.527908	1.48443e-07	0.693372	1.31028e-61	0.465473	5.88357e-11	0.776996	8.01528e-38	0.475032	4.63234e-29	-0.117845
FLI1_ITGA6	FLI1	ITGA6	0.619191	2.48572e-09	0.118839	0.0165909	0.330234	5.09168e-29	0.142214	0.0143313	0.334127	0.0464079	0.0681202	0.192288	0.567868	3.13922e-05	-0.019933	0.79113	0.276893	0.000304518	0.138455	0.00163496	0.255734	0.0397715	0.644182	6.84511e-61	0.210722	0.000366654	0.368623	7.30201e-07	0.391392	1.75526e-20	0.28647	2.4176e-08	0.411062	3.2594e-22	-0.058196	0.202629	0.296833	0.00524077	0.33688	1.24543e-12	-0.00798999	0.915701	0.54155	3.49552e-15	0.391893	1.64896e-19	0.380223
FLI1_ITGA7	FLI1	ITGA7	-0.0375537	0.747397	0.41134	5.2169e-18	0.420199	1.17979e-47	0.0860102	0.139876	0.239012	0.160348	0.51348	3.81342e-26	0.15398	0.301424	0.415952	7.01268e-09	0.192556	0.0129379	0.357873	5.254e-17	0.126963	0.313535	0.464365	1.55893e-28	0.114715	0.0543309	0.0823137	0.281638	0.0623444	0.155715	0.319877	3.75221e-10	0.330364	1.88208e-14	0.346373	5.27521e-15	0.247953	0.0205808	0.0961373	0.0486923	0.454271	1.90154e-10	0.661329	3.95719e-24	0.478689	1.52136e-29	-0.185122
FLI1_ITGA8	FLI1	ITGA8	0.0671935	0.564126	0.336389	3.37765e-12	0.543158	2.73045e-84	0.439064	2.22309e-15	0.609255	8.02537e-05	0.601757	1.27869e-37	0.420907	0.00321812	0.658127	1.3777e-23	0.331882	1.25306e-05	0.699145	8.99488e-77	0.414961	0.000588254	0.668828	3.68953e-67	0.54687	2.14446e-23	0.136917	0.0724508	-0.111356	0.0110504	0.644922	2.02935e-44	0.698981	5.42081e-76	0.697823	1.98869e-71	0.288805	0.00666972	0.643994	1.10084e-50	0.716987	2.18387e-29	0.588026	3.22594e-18	0.622157	4.73588e-54	-0.253448
FLI1_ITGA9	FLI1	ITGA9	-0.268835	0.0188637	0.538358	6.91919e-32	0.522202	6.10013e-77	0.445749	7.43152e-16	0.542283	0.000634335	0.394217	3.93036e-15	0.419567	0.00332744	0.673035	5.75373e-25	0.520936	6.24704e-13	0.776136	8.27857e-105	0.511911	1.30913e-05	0.83109	4.91839e-131	0.657967	2.33305e-36	0.39568	7.11784e-08	0.26568	7.51697e-10	0.757285	2.45345e-69	0.46242	2.19562e-28	0.669625	7.14433e-64	0.597671	9.85953e-10	0.365855	8.8435e-15	0.717094	2.12386e-29	0.639967	3.06028e-22	0.706333	1.53784e-75	0.347131
FLI1_ITGAD	FLI1	ITGAD	0.347987	0.00206798	0.50083	3.63726e-27	0.520386	2.50144e-76	0.367385	6.86711e-11	0.124171	0.470583	0.544474	8.62952e-30	0.211376	0.153791	0.496432	1.5813e-12	0.315918	3.37952e-05	0.457509	5.26213e-28	0.46279	0.000103777	0.250818	9.9784e-09	0.5102	4.29985e-20	0.172583	0.0231726	0.297208	4.58044e-12	0.512833	6.12656e-26	0.482306	4.52394e-31	0.534909	5.93061e-37	0.257588	0.0160111	0.552558	5.00836e-35	0.657326	2.16297e-23	0.329913	5.74917e-06	0.55233	1.22536e-40	0.383578
FLI1_ITGAE	FLI1	ITGAE	0.0788117	0.498576	0.140479	0.00456944	0.0770332	0.0111402	0.049851	0.392789	0.0594595	0.72972	0.147574	0.00455562	-0.000693802	0.996601	0.00297327	0.968491	-0.205334	0.00795691	0.0123911	0.779074	0.311978	0.0114084	0.115115	0.00940968	0.0525035	0.379741	-0.105189	0.168407	-0.0659439	0.133157	0.110222	0.0350411	0.0286122	0.519121	-0.126831	0.00534235	-0.00204128	0.985029	0.0492477	0.313413	0.448703	3.35383e-10	0.17754	0.0168008	0.0707689	0.11695	0.064749
FLI1_ITGAL	FLI1	ITGAL	0.709008	7.67068e-13	0.728045	3.09017e-68	0.580322	1.12136e-98	0.666487	2.20905e-39	0.627799	6.0576e-05	0.854738	2.86376e-106	0.500231	0.000408081	0.758833	8.56836e-35	0.677145	1.29873e-23	0.757599	4.18449e-97	0.745686	1.03253e-12	0.466071	9.30378e-29	0.833784	3.30617e-74	0.317112	2.12865e-05	0.665352	9.0944e-68	0.403872	8.59759e-16	0.778432	8.41957e-105	0.782105	1.89087e-100	0.655755	5.4578e-12	0.842911	7.58439e-115	0.86101	1.45632e-53	0.480163	7.91867e-12	0.758412	3.83893e-93	0.441082
FLI1_ITGAM	FLI1	ITGAM	0.703418	1.38429e-12	0.712616	3.57533e-64	0.539084	8.04457e-83	0.493354	1.45657e-19	0.26435	0.119162	0.827932	5.93138e-94	0.34852	0.0168089	0.566314	1.43253e-16	0.640819	1.42593e-20	0.628067	7.33735e-58	0.738993	2.09149e-12	0.413376	2.18533e-22	0.744904	3.90038e-51	0.249816	0.000917382	0.633266	1.23159e-59	0.497567	2.73678e-24	0.68261	3.29737e-71	0.734818	8.60345e-83	0.504331	6.34444e-07	0.848021	1.3205e-117	0.643779	3.25076e-22	0.474009	1.58307e-11	0.806065	1.06039e-113	0.444586
FLI1_ITGAV	FLI1	ITGAV	0.347742	0.00208412	0.452725	6.56376e-22	0.433501	6.20432e-51	0.264608	3.91667e-06	0.386511	0.0198836	0.760678	1.12467e-70	0.616826	3.89164e-06	0.269837	0.000259323	0.339763	7.5197e-06	0.383181	1.85968e-19	0.411814	0.000653653	0.517159	4.33502e-36	0.439489	9.54493e-15	0.552323	3.33838e-15	0.374033	1.0345e-18	0.477371	3.13785e-22	0.331499	1.51419e-14	0.319494	7.08455e-13	0.415583	6.25811e-05	0.537962	5.92131e-33	0.518408	1.24588e-13	0.446426	2.99722e-10	0.527943	1.16577e-36	0.0446516
FLI1_ITGAX	FLI1	ITGAX	0.423843	0.000136046	0.717512	1.96567e-65	0.634985	1.54957e-123	0.613561	5.27875e-32	0.488546	0.00279907	0.807222	8.14476e-86	0.353608	0.0151988	0.674933	3.78953e-25	0.524327	4.16204e-13	0.654105	3.39299e-64	0.63018	1.85603e-08	0.0946548	0.032929	0.574685	3.48438e-26	0.197147	0.00932684	0.436832	1.21379e-25	0.601081	2.53717e-37	0.60915	4.06233e-53	0.686628	2.51994e-68	0.43256	2.86275e-05	0.782696	2.58569e-88	0.60839	2.10819e-19	0.213766	0.00385886	0.688768	1.89606e-70	0.21444
FLI1_ITGB1	FLI1	ITGB1	0.203461	0.0779294	0.444068	4.76251e-21	0.412195	9.44734e-46	0.2844	6.51085e-07	0.290605	0.0857718	0.680664	2.11805e-51	0.692877	2.32224e-07	0.315766	1.6642e-05	0.47788	7.47594e-11	0.336328	4.37803e-15	0.642897	7.72856e-09	0.738599	1.07047e-88	0.412827	4.95147e-13	0.570258	2.62098e-16	0.60327	7.40685e-53	0.529288	8.18374e-28	0.16475	0.000186221	0.393799	2.71693e-19	0.58726	2.24848e-09	0.512809	1.30484e-29	0.391073	6.76452e-08	0.527229	2.44098e-14	0.618316	3.17647e-53	-0.0434404
FLI1_ITGB2	FLI1	ITGB2	0.571738	6.86906e-08	0.757588	7.43561e-77	0.625079	1.16129e-118	0.540507	7.45875e-24	0.589704	0.000203496	0.860046	5.28388e-109	0.0881129	0.554751	0.703494	4.74564e-28	0.579349	2.90193e-16	0.748651	1.24812e-93	0.767057	9.28775e-14	0.339457	3.63474e-15	0.741718	1.72421e-50	0.257972	0.000635045	0.625287	9.24986e-58	0.610965	7.95549e-39	0.621879	6.55608e-56	0.781762	2.63219e-100	0.478052	2.83115e-06	0.826108	2.00128e-106	0.66861	2.03015e-24	0.448784	2.35473e-10	0.728753	1.29536e-82	0.403369
FLI1_ITGB3	FLI1	ITGB3	0.422429	0.000144012	0.66127	2.16826e-52	0.504167	5.13546e-71	0.315627	2.86042e-08	0.465757	0.00420004	0.800463	2.26729e-83	0.501157	0.000333015	0.654229	3.06859e-23	0.180642	0.0198581	0.566766	4.26063e-45	0.280176	0.0237901	0.473328	1.00235e-29	0.0690099	0.248048	0.159717	0.0358157	0.566157	2.09564e-45	0.359744	1.26766e-12	0.402043	3.10249e-21	0.59961	2.74266e-48	0.436112	2.41761e-05	0.401607	9.51486e-18	0.540214	7.11736e-15	0.617285	2.15951e-20	0.65169	8.23365e-61	-0.177142
FLI1_ITGB4	FLI1	ITGB4	0.0602216	0.605318	-0.119736	0.0157842	0.0279473	0.357737	-0.0112613	0.847011	-0.137709	0.421701	-0.0927644	0.0755174	-0.152956	0.304686	-0.04691	0.532917	0.0833117	0.285908	-0.1473	0.000799521	0.117444	0.351481	-0.101691	0.0218887	0.0318926	0.593809	0.148791	0.0507315	0.262459	1.22109e-09	0.0665854	0.203761	-0.00932446	0.833618	-0.171666	0.000154787	-0.255187	0.0170586	0.0924545	0.0580357	-0.404425	2.15922e-08	0.373067	2.31237e-07	0.259334	5.28782e-09	0.0697282
FLI1_ITGB5	FLI1	ITGB5	0.00550934	0.962327	0.349964	3.85098e-13	0.287709	3.99506e-22	0.0360879	0.536276	-0.105792	0.537778	0.529265	5.91204e-28	0.118178	0.427633	0.0633989	0.399158	0.367387	1.12134e-06	0.285141	4.32459e-11	0.328901	0.00747072	0.537439	2.31642e-39	0.337681	5.98411e-09	0.316911	2.15576e-05	0.46122	9.42972e-29	0.283838	3.28321e-08	0.270098	5.63508e-10	0.154187	0.000691093	0.0401786	0.711763	0.434816	7.59437e-21	0.193152	0.00978913	0.543301	2.73879e-15	0.296887	1.8092e-11	0.147745
FLI1_ITGB6	FLI1	ITGB6	0.19637	0.0891045	0.0767912	0.122392	0.176865	4.48019e-09	0.193106	0.000838529	0.368106	0.0271816	0.0964839	0.064472	0.173736	0.242844	0.0572914	0.446202	-0.147045	0.0586882	0.226287	2.09992e-07	0.476484	6.01307e-05	0.116359	0.00866356	0.258268	1.12029e-05	-0.210747	0.00538283	-0.0218331	0.619378	0.0965534	0.0650129	0.223304	3.48699e-07	0.361563	2.66297e-16	-0.132383	0.221587	0.261157	5.41257e-08	-0.00240551	0.974578	-0.00923511	0.9018	0.477547	2.15713e-29	-0.246289
FLI1_ITGB7	FLI1	ITGB7	0.34498	0.00227397	0.357388	1.12257e-13	0.488734	3.21244e-66	0.489989	2.78485e-19	0.550615	0.000502129	0.596396	8.06878e-37	0.228723	0.121865	0.443058	5.27522e-10	0.497038	9.65609e-12	0.518978	7.45735e-37	0.0520559	0.680468	0.0814305	0.0666726	0.268551	4.78497e-06	0.223661	0.00309606	0.371884	1.68495e-18	0.390871	8.27995e-15	0.554484	1.89322e-42	0.688917	6.0045e-69	0.454245	9.90124e-06	0.416408	4.36629e-19	0.506672	5.35355e-13	0.230295	0.00181548	0.624055	1.83047e-54	0.357112
FLI1_ITGB8	FLI1	ITGB8	-0.254595	0.026457	0.251244	2.90787e-07	0.164728	4.83953e-08	0.068533	0.239803	0.188417	0.27	0.238734	3.63436e-06	0.404276	0.00482709	0.0899429	0.231169	0.0530895	0.496934	0.238448	4.31895e-08	0.269784	0.029755	0.200264	5.39607e-06	0.0619807	0.299639	0.176373	0.0202741	0.218176	5.06422e-07	0.450255	1.13577e-19	0.184435	2.77827e-05	-0.100045	0.0282381	-0.08764	0.419561	0.24	6.26845e-07	0.174713	0.0196739	-0.0487857	0.514282	0.497844	3.56194e-32	0.0153283
HDAC2_ITGA1	HDAC2	ITGA1	0.417925	0.000172331	0.021066	0.672145	0.172554	1.06389e-08	0.167446	0.00386354	0.360384	0.0308401	0.112665	0.0307095	0.56544	3.45216e-05	0.0787272	0.294848	0.262663	0.000628892	0.270617	4.28648e-10	0.615151	4.97224e-08	0.66515	3.47112e-66	0.459586	3.83649e-16	-0.0743038	0.331263	0.305467	1.08053e-12	0.172579	0.000915596	0.0656366	0.138808	-0.016522	0.717773	0.493537	1.19058e-06	0.218442	6.08313e-06	0.452389	2.30625e-10	0.3569	8.15078e-07	0.208653	3.04365e-06	0.0888277
HDAC2_ITGA10	HDAC2	ITGA10	0.0556532	0.633004	-0.0602439	0.225804	-0.036758	0.226357	0.195278	0.000730027	0.291361	0.0846898	-0.00359993	0.94513	0.474783	0.000746316	-0.0105473	0.888558	0.233433	0.00247174	0.14796	0.000756745	0.296196	0.0165885	0.309001	1.06054e-12	0.223387	0.000155224	-0.0789143	0.302053	0.168322	0.000114956	0.30559	2.37699e-09	-0.128381	0.00368231	-0.0240627	0.598584	0.54982	3.47336e-08	0.271999	1.41444e-08	0.154612	0.0393361	0.293097	6.2229e-05	0.201681	6.52794e-06	0.103569
HDAC2_ITGA11	HDAC2	ITGA11	0.281812	0.0136529	-0.0381953	0.442772	0.10302	0.000677426	0.18038	0.00183425	0.516669	0.0012546	0.134922	0.009561	0.435754	0.00220205	0.0295224	0.694836	0.162572	0.036375	0.222627	3.32337e-07	0.543205	2.93359e-06	0.444179	5.64085e-26	0.334001	8.93035e-09	0.0374232	0.624963	0.146386	0.000813546	0.358981	1.42465e-12	0.204577	3.19274e-06	-0.0486519	0.286933	0.607402	4.44001e-10	0.0692193	0.156267	0.252285	0.000680515	0.46795	3.0897e-11	0.285119	1.17624e-10	0.21004
HDAC2_ITGA2	HDAC2	ITGA2	0.326313	0.00401756	0.267674	4.32342e-08	0.206151	7.05986e-12	0.165191	0.00437708	0.529987	0.00104802	0.177959	0.000604361	0.65533	5.773e-07	0.217857	0.00339417	0.0763664	0.32812	0.400154	3.17295e-21	0.654866	3.2625e-09	0.721963	5.78723e-83	0.706351	6.50207e-44	0.189664	0.0124446	0.0639991	0.14501	0.542269	2.29225e-29	0.119312	0.00698673	0.09684	0.0337259	0.610895	3.31256e-10	0.117155	0.0161747	0.40207	2.65092e-08	0.467833	3.12965e-11	0.369042	2.54884e-17	0.13816
HDAC2_ITGA2B	HDAC2	ITGA2B	0.332675	0.00332207	-0.00983631	0.843366	0.0659916	0.0297364	0.176188	0.00234815	-0.138104	0.421835	0.0383283	0.463539	0.117058	0.433276	0.113882	0.129037	0.194738	0.011931	0.21369	9.86766e-07	0.0901699	0.475027	-0.107069	0.0157696	0.0436057	0.465783	-0.0132075	0.863072	0.185508	2.07134e-05	0.256093	6.84744e-07	0.0636599	0.151124	0.100393	0.0276921	0.125332	0.247403	0.133154	0.00621602	0.0957821	0.203439	-0.0593614	0.427316	-0.0628451	0.163983	0.0533287
HDAC2_ITGA3	HDAC2	ITGA3	-0.232838	0.0429591	0.015575	0.754373	-0.156625	2.1577e-07	-0.029482	0.613425	0.423681	0.010577	-0.0462645	0.376177	0.234454	0.112682	0.00467747	0.95045	-0.0856308	0.272661	-0.140894	0.00134768	0.145784	0.24656	0.0737137	0.0969975	0.221373	0.000178555	0.00749474	0.92204	-0.0944774	0.0312361	0.377193	8.07286e-14	0.0204193	0.64548	-0.168934	0.000197536	0.0771947	0.477288	0.118136	0.0152981	0.160462	0.0323843	0.102521	0.169646	0.196802	1.09627e-05	-0.155951
HDAC2_ITGA4	HDAC2	ITGA4	0.103939	0.371575	0.106469	0.0319715	0.217256	4.66849e-13	0.160287	0.00571136	0.33668	0.0452352	0.0920682	0.0777464	0.634519	1.67268e-06	0.0831219	0.268632	0.3639	1.44014e-06	0.260398	1.98782e-09	0.72431	9.14951e-12	0.587231	2.0655e-48	0.511881	3.09457e-20	0.550186	4.47547e-15	0.337996	2.3127e-15	0.497691	2.65535e-24	0.10172	0.0215912	0.00154438	0.97305	0.401325	0.000116947	0.21455	8.95707e-06	0.405739	1.92457e-08	0.606527	1.44519e-19	0.432688	7.24749e-24	0.211379
HDAC2_ITGA5	HDAC2	ITGA5	-0.0144909	0.901124	0.0201575	0.685513	0.116219	0.000124658	0.155721	0.00727085	0.281853	0.0959733	0.0570591	0.274943	0.376456	0.0091052	-0.013411	0.858584	0.0647455	0.407244	0.0556766	0.20716	0.339623	0.00564381	0.339807	3.39279e-15	0.263091	7.55028e-06	0.102752	0.178542	0.0570511	0.193981	0.542392	2.21451e-29	0.304921	1.9576e-12	-0.0929086	0.0416751	0.483125	2.14151e-06	0.144279	0.00300635	0.308902	2.72511e-05	0.194909	0.00855544	-0.0382868	0.396776	0.0753309
HDAC2_ITGA6	HDAC2	ITGA6	0.360297	0.00138844	0.242946	7.2493e-07	0.305061	8.40405e-25	0.20534	0.000376796	0.604672	9.38366e-05	0.318168	4.2163e-10	0.520108	0.00017888	0.173026	0.0205465	0.102573	0.188494	0.098631	0.0252005	0.513767	1.60577e-05	0.659718	8.97459e-65	0.610446	3.48136e-30	0.509963	7.70142e-13	-0.0746443	0.0890504	0.472383	9.65069e-22	0.24993	1.05638e-08	0.217423	1.48126e-06	0.362052	0.000569284	0.430102	2.1949e-20	0.372596	3.02847e-07	0.441827	4.77332e-10	0.598049	4.78877e-49	0.192382
HDAC2_ITGA7	HDAC2	ITGA7	0.561152	1.34338e-07	-0.0795628	0.109434	-0.181317	1.79327e-09	0.208387	0.000306476	0.133857	0.436387	-0.0209638	0.688544	0.335193	0.0212696	6.90485e-05	0.999268	-0.0144815	0.853087	0.0022501	0.959374	-0.0185319	0.883509	0.256722	4.34126e-09	0.250654	2.05639e-05	-0.319278	1.85555e-05	-0.0884229	0.0438577	0.0524296	0.317168	0.0872238	0.0489862	0.0739891	0.10508	0.351456	0.000844117	0.283238	3.30174e-09	0.13381	0.0749646	0.131452	0.0777463	-0.0949641	0.0352209	-0.0735707
HDAC2_ITGA8	HDAC2	ITGA8	0.36273	0.00128089	-0.0675935	0.174043	0.0100545	0.740785	0.0497191	0.394043	0.456201	0.00516657	0.207048	6.28614e-05	0.319444	0.0286164	-0.0978145	0.192702	0.258701	0.000764281	0.172133	8.63069e-05	0.466364	9.02032e-05	0.547328	4.86415e-41	0.356815	6.84605e-10	0.138716	0.068743	0.125357	0.00419655	0.448739	1.55491e-19	-0.0367907	0.407052	-0.0358591	0.432654	0.451046	1.16334e-05	0.211106	1.25398e-05	0.318264	1.49538e-05	0.178176	0.0164067	0.127971	0.00446891	0.149746
HDAC2_ITGA9	HDAC2	ITGA9	0.542611	6.49411e-07	0.0311996	0.530745	0.159825	1.20643e-07	0.211334	0.000250266	0.327841	0.0509436	0.247543	1.52776e-06	0.427027	0.00275784	0.0585396	0.43634	0.358683	2.08256e-06	0.19748	6.32608e-06	0.405035	0.000817479	0.611314	2.22393e-53	0.305543	1.66021e-07	0.41081	1.97682e-08	0.120411	0.00597401	0.326493	1.54305e-10	-0.0553711	0.211905	0.0424455	0.352942	0.419999	5.12664e-05	0.159298	0.00103891	0.350825	1.57801e-06	0.250045	0.000686805	0.203698	5.24874e-06	0.238231
HDAC2_ITGAD	HDAC2	ITGAD	-0.114178	0.326052	-0.10842	0.0289396	-0.0416864	0.170021	-0.0405324	0.487256	-0.248857	0.143308	-0.0584811	0.263139	0.183674	0.216516	-0.0693861	0.356042	-0.0157706	0.840177	0.083045	0.0596644	0.216731	0.0828986	0.114319	0.00991647	-0.0785409	0.188476	0.189003	0.0127596	0.0483269	0.271326	0.154859	0.00297386	-0.0540082	0.223386	-0.123062	0.00688775	-0.288425	0.00674526	0.13685	0.00491097	0.165939	0.0268509	0.133003	0.0742752	0.070383	0.118965	-0.212095
HDAC2_ITGAE	HDAC2	ITGAE	0.544771	5.77227e-07	0.242795	7.36876e-07	0.190933	2.29206e-10	0.144187	0.0130214	0.193822	0.256301	0.133241	0.0105057	0.147664	0.320836	0.169477	0.0233296	-0.00866659	0.911759	0.238302	4.40384e-08	0.610562	6.6498e-08	0.169624	0.000122237	0.346419	2.26394e-09	0.0743359	0.331054	0.311079	3.94455e-13	0.374085	1.33473e-13	0.121525	0.0059982	0.255749	1.27563e-08	0.173344	0.108353	0.246211	3.12473e-07	0.242484	0.00110959	0.303784	3.2194e-05	-0.00220987	0.961005	0.160559
HDAC2_ITGAL	HDAC2	ITGAL	-0.26415	0.021124	-0.0654886	0.187871	0.0245222	0.419704	-0.128397	0.0271863	0.224453	0.187521	-0.0259203	0.620157	0.471785	0.00092897	-0.0887437	0.237474	0.0467872	0.549451	0.0932946	0.0342882	0.455457	0.000137706	0.132227	0.00282623	0.101788	0.0879805	-0.217397	0.00406428	0.0525796	0.231329	0.221822	1.84665e-05	0.00106105	0.98093	-0.160809	0.000399056	-0.0345929	0.750417	0.0559526	0.251988	0.204066	0.00629114	0.209789	0.00459	0.223627	5.40709e-07	-0.224668
HDAC2_ITGAM	HDAC2	ITGAM	-0.0753339	0.517773	-0.0321836	0.517858	0.0627283	0.0388396	-0.0621925	0.286195	0.0316602	0.854382	-0.00539211	0.917894	0.373497	0.0101077	-0.061015	0.417157	-0.0674782	0.387692	0.205629	2.53253e-06	0.498088	2.42151e-05	0.226931	2.34389e-07	0.146576	0.0137464	-0.232372	0.00209487	-0.0779793	0.0756292	0.345066	1.13258e-11	0.0324076	0.46523	-0.0341821	0.454497	0.190195	0.0776474	0.102205	0.0360537	0.276527	0.00018663	0.325999	7.51883e-06	0.227426	3.42012e-07	-0.162598
HDAC2_ITGAV	HDAC2	ITGAV	0.546767	5.17337e-07	0.162608	0.00100804	0.255593	1.21174e-17	0.370101	4.84987e-11	0.332325	0.0476736	0.127634	0.0142803	0.66233	3.96208e-07	0.15666	0.0362391	0.0494417	0.527005	0.291407	1.54182e-11	0.715297	0	0.616381	1.76451e-54	0.587232	1.56594e-27	0.33191	8.15504e-06	0.241021	2.61915e-08	0.476163	4.12552e-22	0.294729	1.11348e-11	0.110584	0.0152482	0.708248	1.68817e-14	0.290242	1.28955e-09	0.477267	1.73835e-11	0.545997	1.87572e-15	0.584051	2.49364e-46	0.300918
HDAC2_ITGAX	HDAC2	ITGAX	-0.0229404	0.844061	-0.0650582	0.190795	-0.00472193	0.876538	-0.110129	0.0584271	0.23269	0.171518	0.00541248	0.917584	0.278793	0.0580562	-0.136356	0.0687507	0.00616645	0.937152	0.142537	0.00118115	0.301677	0.0145981	-0.0562939	0.20527	-0.0409553	0.49335	-0.277563	0.000217979	-0.0749058	0.0879334	0.386214	1.81931e-14	0.0354289	0.424647	-0.140269	0.00204516	-0.0315124	0.772008	0.0311686	0.523617	0.189727	0.011196	0.0501041	0.502965	0.0476117	0.291887	-0.252408
HDAC2_ITGB1	HDAC2	ITGB1	0.606781	1.21398e-08	0.29518	1.31924e-09	0.424144	1.30234e-48	0.412742	1.32419e-13	0.382239	0.0220588	0.264091	2.74078e-07	0.774283	0	0.236014	0.00146979	0.301043	8.10831e-05	0.21617	7.32936e-07	0.759484	0	0.737559	2.51618e-88	0.754107	4.69462e-53	0.405218	3.19761e-08	0.38539	7.38644e-20	0.592955	3.99756e-36	0.482805	3.85267e-31	0.066647	0.144427	0.548437	3.81859e-08	0.437211	4.40131e-21	0.523833	6.22972e-14	0.53788	5.80279e-15	0.566303	4.53876e-43	0.357718
HDAC2_ITGB2	HDAC2	ITGB2	-0.14696	0.205217	-0.093035	0.061084	0.0113355	0.709175	-0.223628	0.000104274	0.149292	0.383392	-0.0032788	0.950018	0.175069	0.23838	-0.0666375	0.375462	-0.119555	0.124975	0.0909795	0.0390255	0.425026	0.000416962	0.0800919	0.0712892	-0.00267794	0.96429	-0.315424	2.36719e-05	-0.0265264	0.546146	0.318411	4.55532e-10	-0.042558	0.337472	-0.205978	5.24774e-06	-0.0727021	0.503369	-0.0298753	0.540999	0.247394	0.000870625	0.135539	0.0688714	0.144148	0.00134602	-0.271541
HDAC2_ITGB3	HDAC2	ITGB3	0.384217	0.000611312	0.0466777	0.348172	0.163596	5.99065e-08	0.266743	3.24929e-06	0.478115	0.00318491	0.122357	0.0188715	0.540201	8.88118e-05	0.0691965	0.357362	0.230059	0.00286548	0.217211	6.46237e-07	0.37746	0.0019374	0.530202	3.61422e-38	0.330692	1.27438e-08	-0.0766149	0.316402	0.21263	9.92541e-07	0.186832	0.000325913	0.111376	0.0118395	-0.0447513	0.327377	0.503843	6.53042e-07	0.0297394	0.542842	0.437431	1.02567e-09	0.454116	1.35535e-10	0.284538	1.28727e-10	0.17189
HDAC2_ITGB4	HDAC2	ITGB4	0.373629	0.000885743	-0.0384683	0.439516	0.0201793	0.506694	-0.0751801	0.19712	0.177606	0.298831	-0.0776356	0.13715	-0.0885355	0.553992	0.00179838	0.980939	-0.10318	0.185877	-0.0551986	0.211093	0.054262	0.667703	-0.172874	8.99168e-05	-0.0294995	0.62181	0.122738	0.107672	-0.317428	1.22882e-13	0.335541	4.41854e-11	0.0214214	0.629357	0.00881112	0.84716	-0.344957	0.00106769	-0.170477	0.000442679	-0.00575788	0.939197	-0.0910781	0.222701	-0.13731	0.00227012	-0.254346
HDAC2_ITGB5	HDAC2	ITGB5	0.493633	5.86748e-06	0.107171	0.0308501	-0.0926553	0.00225016	0.283576	7.03578e-07	0.124067	0.469485	0.176582	0.000667275	0.261216	0.0763301	0.173431	0.020248	0.0461361	0.555027	0.208583	1.80042e-06	0.400131	0.001047	0.5588	4.66988e-43	0.440078	8.71223e-15	-0.130475	0.0870781	-0.169311	0.000104608	0.432624	3.98633e-18	0.219397	5.62625e-07	0.016253	0.722176	0.348301	0.000946682	0.364257	1.1773e-14	0.263817	0.000390326	0.411694	8.52204e-09	0.283079	1.61309e-10	0.0194263
HDAC2_ITGB6	HDAC2	ITGB6	0.24684	0.0315854	0.106477	0.0319572	0.193807	1.21331e-10	0.0351317	0.547136	0.626939	4.28862e-05	0.217577	2.55139e-05	0.114529	0.443345	0.0349179	0.64262	0.042064	0.590508	0.0778582	0.0775182	0.52516	7.07689e-06	0.173413	8.54018e-05	0.396242	4.86893e-12	-0.146897	0.0537811	-0.00563505	0.897998	0.195201	0.000171382	-0.0991351	0.0251684	-0.117326	0.0100131	0.061186	0.57345	-0.0264168	0.588846	0.26293	0.000391422	-0.0521788	0.485423	0.1545	0.000584013	-0.13417
HDAC2_ITGB7	HDAC2	ITGB7	-0.208231	0.0710636	-0.104158	0.0359078	0.00594593	0.844899	-0.301343	1.25055e-07	0.248665	0.143627	-0.136898	0.00854832	0.218779	0.139293	-0.18524	0.0130461	-0.080783	0.300835	0.0500822	0.256586	0.105594	0.40158	-0.150076	0.000690174	-0.0159121	0.790209	-0.253914	0.00074917	-0.130801	0.00280454	0.0542159	0.300938	-0.00527762	0.90536	-0.21702	1.55043e-06	-0.125898	0.24526	-0.0381333	0.435163	0.125478	0.0951377	0.130111	0.0808527	0.226721	3.72576e-07	-0.297746
HDAC2_ITGB8	HDAC2	ITGB8	0.0248542	0.831236	0.277124	1.36074e-08	0.263239	1.17699e-18	0.172337	0.00293239	0.351866	0.0359584	0.0629524	0.22831	0.437063	0.00212786	0.0705984	0.347681	-0.0446119	0.568186	0.452958	2.03062e-27	0.411836	0.000653177	0.35409	1.88395e-16	0.423456	1.06923e-13	0.190796	0.0119206	-0.00440599	0.920161	0.428191	9.44352e-18	0.181823	3.61919e-05	0.189735	2.80807e-05	0.177065	0.100868	-0.00742751	0.879227	0.417922	6.46179e-09	0.317893	1.29559e-05	0.353104	6.81229e-16	0.239088
JUN_ITGA1	JUN	ITGA1	0.0692559	0.5522	0.277812	1.24862e-08	0.128661	2.13021e-05	0.0450092	0.440421	0.231032	0.175197	0.116553	0.0253586	0.598069	9.01959e-06	0.110774	0.139886	0.341491	6.71068e-06	0.170766	9.83893e-05	0.0254373	0.840593	0.344368	1.36961e-15	0.17242	0.00368017	0.0753319	0.324598	0.215291	7.20296e-07	0.228738	9.88037e-06	0.160446	0.000274675	0.273208	1.11071e-09	0.282872	0.00793671	0.330015	3.73747e-12	0.278597	0.000166153	0.353014	1.09212e-06	0.289152	6.25372e-11	0.142184
JUN_ITGA10	JUN	ITGA10	0.192962	0.0949077	0.107448	0.0304172	0.330802	4.04542e-29	0.110798	0.0569053	0.138149	0.421685	0.168749	0.00115616	0.422771	0.00307124	0.0520193	0.489211	0.179527	0.020646	0.056952	0.196928	0.1282	0.308803	0.298509	6.47959e-12	0.141291	0.0175934	0.0887036	0.245827	0.241834	2.34395e-08	0.307322	1.9105e-09	0.285379	5.16892e-11	0.325975	2.27091e-13	0.208893	0.0521702	0.341939	5.44404e-13	0.269488	0.000275176	0.263634	0.000335897	0.133884	0.00292469	0.159258
JUN_ITGA11	JUN	ITGA11	0.186839	0.106074	0.326023	1.65291e-11	0.132596	1.17623e-05	0.146091	0.0118586	0.423864	0.00999032	0.229742	8.51063e-06	0.445081	0.00171986	0.207777	0.00525602	0.263067	0.000616407	0.170659	9.94012e-05	0.1083	0.390489	0.22038	5.25708e-07	0.191727	0.0012147	0.113307	0.13773	0.340241	1.47157e-15	0.252093	1.03192e-06	0.10976	0.0131326	0.170544	0.000171171	0.162437	0.132788	0.247905	2.5758e-07	0.248642	0.000817963	0.305503	2.88858e-05	0.19337	1.56677e-05	0.201043
JUN_ITGA2	JUN	ITGA2	0.112964	0.331253	0.311048	1.47679e-10	0.162962	6.74696e-08	0.391146	2.92743e-12	0.432947	0.0088709	0.150747	0.00374859	0.787952	4.94011e-11	0.196231	0.00847242	0.45614	6.57525e-10	0.229229	1.44385e-07	0.192793	0.123887	0.219186	6.07463e-07	0.254168	1.55739e-05	0.0301578	0.693671	0.339114	1.84717e-15	0.299728	4.92927e-09	0.214851	9.70991e-07	0.251397	2.28077e-08	0.221916	0.0388479	0.309974	7.92233e-11	0.159609	0.0333278	0.374107	2.1273e-07	0.332679	3.52815e-14	0.185931
JUN_ITGA2B	JUN	ITGA2B	0.16815	0.14651	0.0599329	0.228213	0.0187641	0.536959	-0.0154185	0.791654	0.195637	0.252837	0.057848	0.268351	0.150801	0.311633	0.0912177	0.224598	0.0106664	0.891511	-0.0642953	0.145101	0.23877	0.0554317	0.128288	0.00377579	0.0796271	0.182419	0.0264984	0.729293	-0.107759	0.0139506	0.140188	0.00723009	0.192967	1.14177e-05	0.107109	0.0187868	-0.0568715	0.600826	0.0567932	0.244921	0.0874448	0.245779	0.0455487	0.542613	0.0053881	0.905108	0.0807733
JUN_ITGA3	JUN	ITGA3	0.0417231	0.720447	0.12026	0.0153293	0.221737	1.49497e-13	0.054224	0.352557	0.319691	0.0578268	-0.0126051	0.809559	0.353541	0.0147772	0.166166	0.0262126	0.525213	0	0.237274	5.05037e-08	0.306822	0.0129204	0.114848	0.00957714	0.217292	0.000236198	0.0917234	0.230054	0.349144	2.363e-16	0.256766	6.38683e-07	0.303471	2.51732e-12	0.307586	5.34083e-12	-0.195105	0.0702364	0.195796	5.23986e-05	0.112754	0.134	-0.0334599	0.654758	0.176646	8.1738e-05	-0.0665665
JUN_ITGA4	JUN	ITGA4	0.440045	6.96132e-05	0.298987	7.89499e-10	0.0803653	0.00808704	0.193036	0.000842255	0.283655	0.0937999	0.0906867	0.082328	0.71994	1.17385e-08	0.167364	0.0251356	0.315223	3.52444e-05	0.123149	0.00513291	0.26416	0.0334754	0.213453	1.20269e-06	0.308514	1.24103e-07	-0.298845	6.50092e-05	0.2639	9.8366e-10	0.350551	5.06378e-12	0.154586	0.000459083	0.126413	0.0054966	0.190209	0.0776247	0.258833	7.16105e-08	0.264383	0.000362305	0.380373	1.27893e-07	0.335331	2.14809e-14	0.147556
JUN_ITGA5	JUN	ITGA5	0.364708	0.0011991	0.41186	4.69517e-18	0.295134	3.00969e-23	0.1796	0.00192124	0.132046	0.441192	0.088712	0.0892526	0.627349	2.37009e-06	0.430443	1.80936e-09	0.516165	0	0.341015	1.72194e-15	0.342508	0.00522505	0.375711	1.77692e-18	0.280894	1.64379e-06	0.102078	0.181425	0.576069	2.65363e-47	0.318127	4.72883e-10	0.164561	0.000189456	0.284326	2.13804e-10	0.22966	0.0325814	0.264681	3.52221e-08	0.309045	2.70073e-05	0.357319	7.89554e-07	0.279685	2.71241e-10	0.187873
JUN_ITGA6	JUN	ITGA6	0.440364	6.86798e-05	0.263974	6.71708e-08	0.18161	1.68699e-09	0.320616	1.67697e-08	0.587425	0.000165507	0.282334	3.58457e-08	0.577484	2.13888e-05	0.33106	5.99524e-06	0.239337	0.00189887	0.26676	7.7072e-10	-0.00751748	0.952609	0.200633	5.18111e-06	0.189896	0.00135562	-0.198252	0.00893069	0.198247	5.23512e-06	0.403018	1.00078e-15	0.12048	0.00644834	0.15031	0.000943723	0.237042	0.0272857	0.31983	1.81517e-11	0.184577	0.0136463	0.272087	0.000211101	0.231052	2.19245e-07	0.203242
JUN_ITGA7	JUN	ITGA7	0.0859615	0.460306	0.164108	0.00090337	0.419627	1.6203e-47	0.0596228	0.306611	0.248021	0.1447	0.1607	0.00198544	0.340205	0.0192945	0.0424868	0.572273	0.435465	4.53301e-09	0.0976164	0.0267479	0.246684	0.0475949	0.295627	1.05182e-11	0.221466	0.000177412	0.178141	0.0190331	0.239236	3.33871e-08	0.143147	0.00608176	0.350934	3.16331e-16	0.33493	4.50555e-14	0.181072	0.0932687	0.279829	5.16863e-09	0.286162	0.000107825	0.231272	0.00173345	0.266594	1.88575e-09	0.0886045
JUN_ITGA8	JUN	ITGA8	0.0968591	0.405204	0.0830153	0.0948326	0.238842	1.53716e-15	0.0398642	0.494468	0.482333	0.00289121	0.195076	0.000166067	0.434674	0.00226497	0.0398259	0.596589	0.137528	0.077239	0.0960051	0.0293732	-0.0088954	0.943934	0.298688	6.28562e-12	0.332193	1.08507e-08	0.0111546	0.884192	-0.106756	0.0148703	0.308101	1.73065e-09	0.391018	4.44704e-20	0.250511	2.56381e-08	0.128913	0.234047	0.219151	5.66514e-06	0.251685	0.00070157	0.248825	0.000730986	0.274327	6.07389e-10	0.169249
JUN_ITGA9	JUN	ITGA9	0.143227	0.217088	0.11064	0.0257939	0.271544	8.5623e-20	0.0693447	0.234268	0.203887	0.232976	0.241207	2.85895e-06	0.601874	7.63847e-06	0.137301	0.0668343	0.168453	0.030045	0.0592983	0.179076	0.106673	0.397688	0.3012	4.10115e-12	0.19217	0.00118265	-0.280455	0.000185964	0.265555	7.6601e-10	0.194433	0.000181992	0.304863	1.97734e-12	0.258655	8.60077e-09	0.0472992	0.663533	0.216878	7.11243e-06	0.222218	0.00287092	0.364914	4.40262e-07	0.332927	3.36912e-14	0.133171
JUN_ITGAD	JUN	ITGAD	0.0636967	0.584621	0.110191	0.026405	0.115153	0.000143912	-0.0307174	0.598631	-0.183036	0.285287	0.0642616	0.218761	-0.035799	0.811188	-0.0292169	0.697838	-0.0454458	0.560968	-0.0163219	0.711735	0.28966	0.0192621	0.0837617	0.0592197	0.150018	0.011658	-0.0561122	0.463395	0.147395	0.000747666	0.176013	0.00071892	0.154065	0.000480103	0.0251965	0.58146	0.0146874	0.892596	0.0983989	0.0436045	0.238013	0.00137797	0.136107	0.0677072	0.214443	1.5833e-06	0.00528293
JUN_ITGAE	JUN	ITGAE	0.423817	0.000136189	0.020836	0.67552	-0.00798455	0.792776	-0.146505	0.0116184	0.014157	0.934933	-0.1004	0.0543153	-0.147495	0.322482	0.0135606	0.857023	-0.320342	2.58152e-05	-0.211894	1.22123e-06	0.159027	0.20576	0.0491166	0.269171	0.275798	2.57145e-06	-0.0391177	0.609366	0.120906	0.00576981	-0.110763	0.0341503	-0.131722	0.00287876	-0.0951017	0.0370653	-0.0186812	0.863422	-0.0637972	0.1914	0.0670329	0.373987	0.110634	0.13816	-0.0526334	0.243897	0.0645567
JUN_ITGAL	JUN	ITGAL	0.168176	0.146448	0.190227	0.000115061	0.0903621	0.00289065	0.00610796	0.91666	0.223938	0.188556	0.0847279	0.104642	0.621607	3.11359e-06	0.0679147	0.366359	0.152278	0.0501617	0.0729275	0.0982965	0.492482	3.08431e-05	0.0908229	0.0407335	0.262739	7.77295e-06	-0.00847585	0.911873	0.450258	2.53163e-27	0.21169	4.4577e-05	0.264334	1.33585e-09	0.095214	0.0368414	0.0629067	0.562696	0.158336	0.00111523	0.263509	0.000379567	0.247754	0.000771917	0.314203	9.81508e-13	-0.0349793
JUN_ITGAM	JUN	ITGAM	0.253109	0.0273814	0.293525	1.64527e-09	0.192642	1.57222e-10	0.0873632	0.133728	0.0571429	0.739896	0.110574	0.0339661	0.656356	5.46654e-07	0.183291	0.0140518	0.299603	8.80292e-05	0.0391984	0.374684	0.411671	0.000656784	0.108111	0.0147755	0.284836	1.15582e-06	0.0325869	0.670385	0.437062	1.13757e-25	0.304929	2.5829e-09	0.328627	2.62141e-14	0.181708	6.11782e-05	0.00537656	0.960581	0.213188	1.02391e-05	0.271043	0.000252774	0.307484	2.54719e-05	0.316043	7.12006e-13	0.0070826
JUN_ITGAV	JUN	ITGAV	0.411131	0.000224867	0.424394	3.50385e-19	0.164886	4.69771e-08	0.395342	1.63234e-12	0.331939	0.0479484	0.142904	0.00602972	0.681951	1.30622e-07	0.331839	5.68314e-06	0.334737	1.04313e-05	0.288823	2.36624e-11	0.108348	0.389361	0.206003	2.84166e-06	0.240458	4.50222e-05	0.0634868	0.406639	0.309381	5.36238e-13	0.332345	6.90498e-11	0.119663	0.00682091	0.24426	5.77933e-08	0.294397	0.00580682	0.298394	4.17813e-10	0.309816	2.81901e-05	0.287918	8.48531e-05	0.273569	6.79847e-10	0.273085
JUN_ITGAX	JUN	ITGAX	0.251348	0.0285112	0.307705	2.36852e-10	0.200448	2.68781e-11	0.0580033	0.319959	0.250193	0.140835	0.0884688	0.0901368	0.494117	0.000415707	0.159462	0.0329922	0.193427	0.0125277	0.0816544	0.0640799	0.388832	0.00136945	0.0828314	0.0621068	0.271227	3.81217e-06	0.000110091	0.998853	0.410519	1.47257e-22	0.288573	1.8889e-08	0.305434	1.79039e-12	0.194459	1.74853e-05	0.223867	0.0371219	0.200351	3.46266e-05	0.306582	3.15232e-05	0.233433	0.00156382	0.299705	1.14087e-11	-0.0173475
JUN_ITGB1	JUN	ITGB1	0.468944	1.93091e-05	0.281536	7.81203e-09	0.130718	1.565e-05	0.245532	1.93741e-05	0.360103	0.031621	0.170493	0.00102502	0.749559	1.34256e-09	0.235188	0.00152893	0.431866	8.93821e-09	0.300241	3.44721e-12	0.232867	0.0621118	0.307359	1.41466e-12	0.378114	5.14011e-11	-0.0177525	0.816676	0.424807	3.36618e-24	0.387134	1.55899e-14	-0.00172278	0.969041	0.256361	1.17451e-08	0.136218	0.207963	0.369519	4.55931e-15	0.268439	0.000291306	0.274943	0.000179816	0.293516	3.12087e-11	0.28959
JUN_ITGB2	JUN	ITGB2	0.195848	0.0899748	0.285678	4.59821e-09	0.198357	4.34493e-11	-0.031018	0.595056	0.0787645	0.646851	0.0725453	0.164907	0.452199	0.00141756	0.132326	0.0774339	0.208012	0.00725196	0.0509313	0.2486	0.378173	0.0018964	0.105738	0.0171244	0.252585	1.76597e-05	0.0277916	0.716634	0.488723	1.42429e-32	0.157534	0.00250791	0.320196	1.27001e-13	0.0834779	0.0673631	-0.117828	0.276501	0.121217	0.0128118	0.225864	0.00243386	0.288736	8.08326e-05	0.243015	4.79749e-08	-0.0818495
JUN_ITGB3	JUN	ITGB3	0.575147	5.50685e-08	0.34808	5.23804e-13	0.242027	6.29415e-16	0.135569	0.0196308	0.400103	0.0156121	0.128159	0.0138816	0.661258	4.19985e-07	0.174546	0.0194454	0.414458	2.83604e-08	0.220635	4.25234e-07	0.151338	0.228823	0.185978	2.46199e-05	0.244687	3.26635e-05	0.00511411	0.946758	0.421605	7.97583e-24	0.306719	2.06178e-09	0.20016	5.23018e-06	0.280762	3.65531e-10	0.250492	0.0192796	0.103853	0.0331462	0.243728	0.00104396	0.311901	1.91793e-05	0.348876	1.57977e-15	0.147458
JUN_ITGB4	JUN	ITGB4	0.318338	0.00507051	0.0411144	0.408675	0.251919	3.61604e-17	0.0110181	0.850276	0.174517	0.30742	0.050987	0.329358	-0.246299	0.0951389	0.212082	0.00437075	0.269062	0.000476851	0.0982417	0.0257849	0.251685	0.0431284	-0.00624708	0.888299	0.154054	0.00956968	0.0988902	0.195512	0.450566	2.31159e-27	0.100618	0.0544507	0.177699	5.45301e-05	0.19777	1.24596e-05	-0.240395	0.0251331	0.108799	0.0255913	0.0724449	0.336558	0.0245656	0.742718	0.132346	0.00327102	-0.00217871
JUN_ITGB5	JUN	ITGB5	0.253428	0.0271807	0.28338	6.1764e-09	0.29054	1.50391e-22	0.250758	1.26594e-05	0.132046	0.441192	0.28228	3.60692e-08	0.262554	0.074597	0.220563	0.00300836	0.324757	1.96463e-05	0.221723	3.71784e-07	0.148121	0.238357	0.282075	9.54949e-11	0.249803	2.19816e-05	0.198689	0.00877791	0.315769	1.67098e-13	0.239055	3.74655e-06	0.214858	9.70265e-07	0.288988	1.04807e-10	0.143016	0.185997	0.36405	1.22168e-14	0.355439	1.32914e-06	0.239229	0.00118103	0.153398	0.000639902	0.142051
JUN_ITGB6	JUN	ITGB6	0.292336	0.0103913	0.228454	3.30842e-06	0.183149	1.22206e-09	0.26934	2.58301e-06	0.335028	0.0457852	0.221465	1.80824e-05	0.302987	0.0384354	0.332057	5.59844e-06	-0.126476	0.104429	0.352392	1.67205e-16	0.387193	0.00144076	0.0613406	0.167451	0.292806	5.57648e-07	0.159313	0.036293	0.00717648	0.870316	0.180719	0.000512413	0.247399	1.4997e-08	0.280565	3.76442e-10	-0.0144261	0.894495	0.0625065	0.200558	0.306249	3.2186e-05	0.110692	0.137953	0.250192	1.85392e-08	0.0845385
JUN_ITGB7	JUN	ITGB7	0.215212	0.0618984	0.0495828	0.31896	0.115588	0.000135748	-0.0888051	0.127407	0.125619	0.46538	-0.0407643	0.435591	0.317539	0.0296335	-0.0356071	0.636068	0.0257346	0.742068	-0.0911328	0.0386955	0.154196	0.219483	0.0189621	0.669839	0.103085	0.0839858	0.0532412	0.48662	0.318347	1.03545e-13	0.0947301	0.0702698	0.148393	0.00077494	0.0114282	0.80259	0.0359966	0.740641	0.0611751	0.210333	0.122139	0.104346	0.123509	0.0976236	0.254257	1.0677e-08	-0.0823594
JUN_ITGB8	JUN	ITGB8	0.188295	0.103331	0.310557	1.58353e-10	0.174535	7.1689e-09	0.27765	1.21975e-06	0.558044	0.000502992	0.246268	1.73555e-06	0.45793	0.00120955	0.259325	0.000455938	0.294776	0.000115613	0.0798407	0.0702398	0.29435	0.0173095	0.0497083	0.263439	0.282468	1.42902e-06	-0.111062	0.145751	0.279483	8.7227e-11	0.327152	1.41064e-10	0.25851	3.12973e-09	0.100454	0.0275965	0.198033	0.0659635	0.260584	5.80057e-08	0.214584	0.00402332	0.0570916	0.445231	0.286566	9.38759e-11	0.141977
MAZ_ITGA1	MAZ	ITGA1	0.199414	0.0841628	0.0352195	0.479141	-0.107557	0.000386591	0.040613	0.486389	-0.100521	0.559676	0.0438971	0.401114	0.438463	0.00205096	-0.0717293	0.339993	0.102939	0.186916	0.218233	5.70744e-07	0.132937	0.291119	0.208865	2.04988e-06	0.230378	9.45501e-05	-0.111163	0.145383	0.0572064	0.192768	-0.0129372	0.805166	-0.128009	0.00378345	-0.0741132	0.104497	0.0979268	0.366865	0.197264	4.5897e-05	0.117936	0.116916	0.142546	0.0555867	-0.233612	1.59469e-07	0.0029841
MAZ_ITGA10	MAZ	ITGA10	0.142921	0.218084	0.0382325	0.442327	-0.00825318	0.785972	0.229412	6.79062e-05	0.215141	0.207631	-0.0160981	0.758246	0.48369	0.000572401	-0.183441	0.0139723	0.122691	0.11531	0.19842	5.70286e-06	0.179511	0.152478	0.237657	5.92047e-08	0.193855	0.00106787	0.137444	0.0713473	0.122682	0.00508771	0.107568	0.0397036	-0.104704	0.0180181	0.00593298	0.896738	0.159085	0.141081	0.146825	0.00252757	0.0903137	0.230568	0.226306	0.00218843	-0.0171377	0.704544	0.190551
MAZ_ITGA11	MAZ	ITGA11	0.18236	0.114868	0.057233	0.249896	0.0362172	0.233267	0.190264	0.00100306	0.122538	0.476482	0.0449676	0.389719	0.351924	0.015272	0.048835	0.516224	0.106272	0.172964	0.23991	3.54974e-08	0.217315	0.0820517	0.262192	1.97024e-09	0.101243	0.0897008	0.0780149	0.307613	-0.0205739	0.63973	0.209508	5.36034e-05	0.142804	0.00122221	-0.0165924	0.716621	0.24818	0.0204617	0.0737663	0.130759	0.203183	0.00652545	0.129947	0.0812392	-0.0807682	0.0734711	0.197846
MAZ_ITGA2	MAZ	ITGA2	0.141468	0.222849	0.0812939	0.101906	0.107102	0.000409382	0.0357187	0.540457	0.0638353	0.710626	0.0477173	0.361357	0.601307	7.83083e-06	0.134474	0.0727016	0.0730404	0.349686	0.280065	9.78893e-11	0.23762	0.0566533	0.255614	5.08357e-09	0.27896	1.95011e-06	0.0107111	0.888766	-0.18843	1.52299e-05	0.288194	1.97509e-08	-0.101451	0.0219415	0.0464088	0.309761	0.247825	0.0206482	0.0978302	0.0448398	0.15876	0.0342898	0.123637	0.0972751	-0.0679723	0.132169	0.083632
MAZ_ITGA2B	MAZ	ITGA2B	0.267346	0.0195585	0.16724	0.000716328	0.205069	9.12506e-12	0.173476	0.00274708	0.410194	0.0129646	0.067379	0.197182	0.35349	0.0147927	0.159246	0.033234	0.216918	0.00499782	0.255688	3.94414e-09	0.229878	0.0654562	0.0916008	0.0390336	0.255888	1.35737e-05	-0.0420351	0.582923	0.280353	7.58487e-11	0.241273	3.0237e-06	0.0524945	0.236651	0.186906	3.70888e-05	0.177824	0.0993935	0.0967978	0.0471574	0.223543	0.00270444	-0.109142	0.14359	-0.0208085	0.645207	0.0803398
MAZ_ITGA3	MAZ	ITGA3	-0.151635	0.191013	-0.050305	0.311953	0.0723381	0.0171655	-0.167354	0.0038834	0.0568855	0.74103	0.061535	0.238978	0.285392	0.0518331	0.222428	0.00282161	-0.0713329	0.360725	-0.011056	0.802356	0.154463	0.219242	0.189843	1.6508e-05	0.228546	0.000107829	0.147555	0.052705	-0.0797016	0.0693716	0.264628	2.78887e-07	-0.0467714	0.291777	-0.104598	0.0217714	0.197146	0.0673081	0.17277	0.00036913	0.303013	3.9346e-05	0.0758475	0.310193	-0.239354	7.70415e-08	-0.0173705
MAZ_ITGA4	MAZ	ITGA4	0.0120914	0.917434	0.0499595	0.315292	-0.118645	8.94937e-05	0.0667276	0.25244	-0.153411	0.370284	0.0294428	0.573427	0.573403	2.52085e-05	-0.051732	0.491618	0.0649589	0.405696	0.160087	0.000264616	0.162159	0.196857	0.176735	6.1977e-05	0.0914227	0.125612	-0.0314709	0.681046	0.135331	0.00198257	0.251284	1.12027e-06	-0.208496	2.04181e-06	-0.0856475	0.0605237	0.100909	0.352379	0.133761	0.00598243	0.00805124	0.915057	0.19204	0.0096006	-0.0813289	0.0714886	0.116801
MAZ_ITGA5	MAZ	ITGA5	0.0962959	0.407953	0.0784661	0.114426	-0.0645794	0.0334226	0.0259795	0.65621	0.38713	0.0203116	0.0479534	0.358984	0.221387	0.134781	0.0928086	0.216362	-0.120643	0.121478	0.14056	0.00138407	0.226089	0.0701488	0.280205	1.28288e-10	0.098995	0.0970952	0.433282	2.61222e-09	-0.114805	0.00878432	0.471394	1.20339e-21	0.175235	6.93609e-05	-0.104784	0.0215362	0.225177	0.0362036	0.128391	0.00835331	0.335844	4.5842e-06	0.168501	0.023361	-0.365678	5.17824e-17	0.107271
MAZ_ITGA6	MAZ	ITGA6	0.240184	0.0366292	0.0597651	0.22952	-0.122889	4.93668e-05	-0.00641273	0.912518	0.0758093	0.660345	0.173746	0.000816362	0.444997	0.00172375	0.342088	3.19905e-06	0.113807	0.1443	0.156845	0.000353082	0.0445814	0.724367	0.144211	0.00111651	0.0904795	0.129577	0.00266536	0.972237	-0.23454	6.26294e-08	0.302567	3.46951e-09	-0.0474863	0.284456	0.129372	0.00448415	0.287016	0.00721049	0.312832	5.19697e-11	0.235254	0.00157199	0.0599864	0.422457	0.0285589	0.527398	0.0271716
MAZ_ITGA7	MAZ	ITGA7	0.348013	0.00206628	0.101163	0.0416175	-0.020852	0.492629	0.246156	1.84222e-05	0.107858	0.531225	0.108658	0.0372048	0.350632	0.0156772	-0.175284	0.01893	0.191145	0.0136286	0.144698	0.000990974	-0.247039	0.0472658	0.242256	3.21509e-08	0.329796	1.40218e-08	0.123297	0.106064	-0.0111972	0.798932	0.108889	0.0373208	0.129825	0.00331283	0.0945565	0.0381688	0.187177	0.0825637	0.334555	1.81244e-12	0.179276	0.0166466	0.183076	0.0136304	-0.332299	3.78688e-14	-0.0610488
MAZ_ITGA8	MAZ	ITGA8	0.154536	0.182562	-0.0878517	0.0770401	-0.0864978	0.00435487	-0.00476526	0.934934	-0.322199	0.0553113	0.201265	0.000101222	0.232634	0.115583	-0.217515	0.00344611	0.0901927	0.247834	0.133264	0.00244221	-0.0176819	0.888817	0.231287	1.35127e-07	0.122612	0.039626	-0.00519505	0.945917	0.139604	0.00141567	0.30223	3.6181e-09	-0.135397	0.00218169	-0.0956253	0.0360311	0.0324902	0.765136	0.105844	0.0299027	0.0940456	0.211792	0.00934187	0.900671	-0.182017	4.88575e-05	0.216946
MAZ_ITGA9	MAZ	ITGA9	0.433657	0.000106443	0.0219551	0.659161	-0.100798	0.00088467	0.0880848	0.130535	-0.0696357	0.686537	0.0771144	0.139816	0.288655	0.0490979	-0.119257	0.111822	0.0468042	0.549305	0.184846	2.43166e-05	0.109003	0.387401	0.218077	6.94256e-07	0.112129	0.0600351	0.0142239	0.852649	-0.0844948	0.0541561	0.100082	0.0557561	-0.0325366	0.463454	-0.0193608	0.671893	0.0654169	0.547182	0.13655	0.0050066	0.13174	0.0796187	-0.000718445	0.992341	-0.181165	5.30615e-05	0.018494
MAZ_ITGAD	MAZ	ITGAD	-0.224986	0.0507007	0.0103173	0.835813	0.0334096	0.271537	0.0195512	0.73764	-0.0543569	0.752865	-0.0574425	0.271725	0.2134	0.149797	-0.23226	0.00175667	0.0460085	0.556123	0.0154032	0.727296	-0.0168421	0.894067	0.0267181	0.54796	-0.142411	0.0167082	0.0538856	0.481353	-0.0168021	0.702275	0.0629346	0.22972	-0.131749	0.00287299	-0.0834566	0.0674333	0.0240505	0.825003	0.167685	0.000550546	0.0112391	0.881636	-0.000495679	0.994716	-0.0567779	0.208679	-0.169805
MAZ_ITGAE	MAZ	ITGAE	0.524648	1.68318e-06	0.189463	0.000122714	0.150075	6.84062e-07	0.0887081	0.127824	0.270528	0.110538	0.107593	0.0391164	0.219704	0.137597	0.250147	0.000732433	-0.0143004	0.854904	0.230498	1.22643e-07	0.293716	0.0175631	0.189167	1.77145e-05	0.110404	0.0641088	0.232343	0.0020976	0.303463	1.54068e-12	0.24487	2.12685e-06	0.0141087	0.750596	0.115443	0.0112845	0.122075	0.259466	0.180754	0.000192623	0.217189	0.00359011	0.129659	0.0819208	-0.0219706	0.62686	0.0956048
MAZ_ITGAL	MAZ	ITGAL	-0.292628	0.0103113	-0.0444607	0.371569	0.05401	0.0753543	-0.0339054	0.561221	-0.384813	0.0211241	0.038191	0.465144	0.360199	0.0133109	-0.222298	0.00278222	0.0107523	0.890643	0.0302525	0.493326	0.194413	0.120699	0.156225	0.000409027	-0.052408	0.38061	0.151764	0.0462361	-0.198699	4.97736e-06	0.259616	4.74464e-07	-0.16413	0.000197066	-0.148331	0.00110336	-0.0725755	0.504115	0.0771233	0.114087	-0.0189377	0.80189	0.0353306	0.636799	-0.163669	0.00026663	-0.252961
MAZ_ITGAM	MAZ	ITGAM	-0.144898	0.211716	0.0188426	0.705036	0.0418802	0.168043	0.0291417	0.617528	0.285714	0.0913628	-0.0198929	0.703684	0.175532	0.237127	-0.0621721	0.408363	-0.196412	0.0112055	0.134945	0.00214778	0.0797526	0.527702	0.160118	0.000290765	0.0030338	0.959549	-0.00949216	0.901357	-0.366174	6.05306e-18	0.248162	1.53379e-06	-0.170035	0.000114014	-0.135028	0.00300447	-0.0784432	0.470171	0.0757784	0.120554	0.0494187	0.512414	0.0618336	0.408286	-0.159414	0.000385661	-0.264911
MAZ_ITGAV	MAZ	ITGAV	0.428571	0.000130192	0.122559	0.0134659	-0.0623182	0.0401358	0.155398	0.00739412	0.199627	0.243096	-0.000655134	0.990007	0.343914	0.0179342	0.211276	0.0045256	-0.194317	0.0121199	0.27401	2.53852e-10	0.300181	0.0151198	0.193609	1.10968e-05	0.137062	0.0213174	0.0233046	0.760867	-0.125445	0.00416975	0.292307	1.21257e-08	-0.0587462	0.185316	-0.0342291	0.453876	0.264471	0.0135246	0.218924	5.7956e-06	0.181096	0.0155576	0.0239108	0.749344	0.0687885	0.127577	0.223544
MAZ_ITGAX	MAZ	ITGAX	-0.0482733	0.678798	0.00733708	0.882829	-0.0641805	0.0345318	-0.0195524	0.737625	-0.100386	0.558862	-0.00155347	0.976307	0.0676457	0.65048	-0.259559	0.000450363	-0.0619189	0.428068	0.117448	0.00762857	0.0678811	0.591077	0.116549	0.00855403	-0.0672678	0.260217	0.0181789	0.812352	-0.251029	6.48447e-09	0.236296	4.87677e-06	-0.109166	0.0136384	-0.218918	1.2492e-06	-0.110284	0.309207	0.0529935	0.277981	0.0363891	0.629642	-0.111831	0.133921	-0.180362	5.73425e-05	-0.115409
MAZ_ITGB1	MAZ	ITGB1	0.484648	1.1898e-05	0.194608	7.91494e-05	-0.00322392	0.915526	0.14105	0.0151568	0.185843	0.276691	0.102762	0.0488575	0.620837	5.38335e-06	0.251779	0.000674084	-0.0394947	0.613069	0.17987	4.03433e-05	0.337114	0.00603184	0.272848	4.01164e-10	0.312122	8.67738e-08	0.110049	0.149483	-0.0376168	0.39198	0.406666	5.21515e-16	0.233451	9.66022e-08	-0.0262844	0.565249	0.208901	0.0523158	0.313481	4.71943e-11	0.266654	0.000320791	0.230341	0.0018115	-0.0549456	0.223767	0.279357
MAZ_ITGB2	MAZ	ITGB2	-0.248985	0.0300897	-0.00765522	0.877787	-0.0781323	0.0100357	-0.135057	0.0201017	-0.195367	0.252474	0.0357851	0.493747	-0.0153793	0.918257	-0.10647	0.156038	-0.229653	0.00297832	0.0815444	0.0644404	0.120218	0.34014	0.134562	0.00237174	-0.0644016	0.281122	0.0812691	0.28781	-0.263616	1.02651e-09	0.204683	8.00461e-05	-0.168058	0.00013722	-0.237397	1.37555e-07	-0.131753	0.223365	-0.0403432	0.409004	0.134574	0.0733013	0.0334742	0.654619	-0.195614	1.24145e-05	-0.33514
MAZ_ITGB3	MAZ	ITGB3	0.387595	0.000541677	0.0650973	0.190528	-0.043703	0.150271	0.110064	0.0585774	0.108136	0.530159	0.119525	0.0218301	0.461997	0.00107893	-0.0547956	0.466291	0.0247604	0.751506	0.185158	2.35457e-05	0.185478	0.139081	0.156615	0.00039543	0.192471	0.00116137	-0.221902	0.00334439	-0.0823764	0.0604986	0.0627927	0.230773	-0.129683	0.00334779	-0.11954	0.00868265	0.0977381	0.367794	-0.0343764	0.481772	0.196539	0.00855422	0.229524	0.00188266	-0.185204	3.57472e-05	0.116872
MAZ_ITGB4	MAZ	ITGB4	0.278697	0.0147741	-0.0575158	0.24756	-0.100292	0.000939362	-0.247166	1.6977e-05	0.250708	0.139999	-0.0160547	0.758879	-0.024288	0.871266	0.227868	0.00220549	0.0332457	0.670367	0.063815	0.148136	0.0949332	0.451915	0.103379	0.0197775	0.100197	0.0930851	0.326571	1.15954e-05	-0.431137	5.95338e-25	0.349387	6.01472e-12	-0.020162	0.649648	0.1215	0.00763808	0.0175694	0.871482	-0.00716457	0.883472	0.237616	0.00140449	0.129082	0.0833006	-0.346544	2.49841e-15	-0.0583253
MAZ_ITGB5	MAZ	ITGB5	0.315997	0.00542294	0.239328	1.06876e-06	0.0930278	0.00215933	0.18015	0.00185948	-0.0671815	0.696141	0.177764	0.000612925	0.0614015	0.680945	0.378899	1.69381e-07	0.0270688	0.729204	0.301527	2.76016e-12	0.347473	0.0045682	0.417876	6.887e-23	0.239929	4.68483e-05	0.00515059	0.946379	-0.355526	6.14138e-17	0.474866	5.52927e-22	0.153645	0.00049774	0.189322	2.92523e-05	0.275097	0.0101155	0.304771	1.6876e-10	0.430385	2.02113e-09	0.0768301	0.303949	0.202713	5.84014e-06	0.130799
MAZ_ITGB6	MAZ	ITGB6	0.278297	0.0149237	-0.0259076	0.602714	-0.0601699	0.0475388	-0.117156	0.0440055	0.0707896	0.681613	0.0272095	0.602862	0.154491	0.299803	0.153621	0.0400613	0.101204	0.194494	0.0658918	0.135355	0.248642	0.0458027	0.163749	0.000209996	0.297511	3.58869e-07	0.0480583	0.530077	-0.091041	0.0379523	0.0945479	0.0708138	-0.177911	5.34029e-05	-0.212317	2.62697e-06	0.0476071	0.661477	-0.0242037	0.620449	0.227687	0.00223887	-0.0754771	0.312569	-0.313189	1.17037e-12	-0.00233718
MAZ_ITGB7	MAZ	ITGB7	-0.198264	0.0860039	-0.179748	0.000272278	-0.0925536	0.00227555	-0.193196	0.000833753	-0.147886	0.389377	-0.0859565	0.0996874	0.169519	0.253773	-0.214267	0.00397492	-0.0874973	0.262306	-0.0425649	0.335026	0.0117791	0.925803	0.151091	0.000633943	0.0313031	0.600653	0.190389	0.0121069	-0.289636	1.6542e-11	0.0393193	0.453291	-0.136776	0.00196264	-0.237616	1.33856e-07	0.0135785	0.900662	0.031775	0.515567	0.0372679	0.621387	-0.0164826	0.825693	-0.182333	4.73761e-05	-0.26479
MAZ_ITGB8	MAZ	ITGB8	0.221309	0.0547001	0.197832	5.9785e-05	-0.0602826	0.047124	0.0747798	0.199523	0.255084	0.13304	-0.0440579	0.39939	0.316805	0.0300333	0.0636413	0.397355	0.153381	0.0485025	0.308662	7.87761e-13	0.390581	0.0012969	0.062303	0.160873	0.193576	0.0010861	-0.0664874	0.384778	-0.173056	7.28575e-05	0.25943	4.83775e-07	0.0205467	0.643421	0.0887646	0.0517106	0.195883	0.0690175	0.00455291	0.925792	0.200594	0.00725845	0.0601358	0.4213	-0.187215	2.92709e-05	0.0895384
Note: TF, transcription factor.
Table S7B P value and spearman correlation between curated five TFs and integrin gene expression in pan-cancer
Pairs	TF	Integrin	ACC_cor	ACC_P	BLCA_cor	BLCA_P	BRCA_cor	BRCA_P	CESC_cor	CESC_P	CHOL_cor	CHOL_P	COADREAD_cor	COADREAD_P	DLBC_cor	DLBC_P	ESCA_cor	ESCA_P	GBM_cor	GBM_P	HNSC_cor	HNSC_P	KICH_cor	KICH_P	KIRC_cor	KIRC_P	KIRP_cor	KIRP_P	LAML_cor	LAML_P	LGG_cor	LGG_P	LIHC_cor	LIHC_P	LUAD_cor	LUAD_P	LUSC_cor	LUSC_P	MESO_cor	MESO_P	OV_cor	OV_P	PAAD_cor	PAAD_P	PCPG_cor	PCPG_P	PRAD_cor	PRAD_P	SARC_cor
AR_ITGA1	AR	ITGA1	0.0265797	0.819711	-0.0365765	0.462357	0.327425	1.57666e-28	0.360373	1.6606e-10	0.404068	0.0145223	0.588008	1.34573e-35	0.326008	0.0253319	0.519577	9.15224e-14	0.0592367	0.448385	0.648144	1.0854e-62	0.326259	0.00799333	0.49247	2.16028e-32	0.151217	0.0109992	0.114639	0.133133	0.0960606	0.0285015	0.244769	2.14802e-06	0.308202	1.10241e-12	0.471841	4.89164e-28	-0.142551	0.187795	0.119191	0.0144027	0.747047	4.93878e-33	0.481629	6.70073e-12	0.244376	4.01517e-08	0.388588
AR_ITGA11	AR	ITGA11	0.173123	0.134769	-0.00168985	0.972921	0.348601	2.34078e-32	0.594896	1.00972e-29	0.111483	0.517429	0.684583	3.36635e-52	0.410121	0.00419565	0.591122	3.00657e-18	0.256919	0.000833481	0.668085	7.29792e-68	-0.0214771	0.865157	0.170269	0.000115069	-0.0408235	0.494744	0.251756	0.000833818	0.325466	2.69593e-14	-0.0263675	0.615103	0.182227	3.47473e-05	0.426871	1.00904e-22	0.0815623	0.452646	0.0806457	0.0984358	0.483093	8.5104e-12	0.404936	1.56579e-08	0.360324	1.5733e-16	0.25268
AR_ITGA4	AR	ITGA4	0.186049	0.107586	-0.111821	0.0242435	0.185914	6.79927e-10	0.456604	1.19057e-16	0.266057	0.116782	0.618063	3.78154e-40	0.448564	0.00156545	0.587655	5.26258e-18	0.123972	0.111533	0.59031	1.11924e-49	0.162417	0.196135	0.430066	2.76162e-24	0.170752	0.0040297	0.0778698	0.308517	0.146329	0.000817477	0.0779835	0.136467	0.346733	7.47016e-16	0.416877	1.20498e-21	0.0373486	0.731263	0.133144	0.00622	0.705049	4.55744e-28	0.325687	7.68067e-06	0.528791	8.58513e-37	-0.0852119
AR_ITGB1	AR	ITGB1	0.00117584	0.991957	-0.0402711	0.418362	0.217832	4.0385e-13	0.106567	0.0671145	-0.16952	0.322956	0.513128	4.17482e-26	0.512267	0.000232356	0.270677	0.000247632	0.106616	0.171573	0.294509	9.1642e-12	0.112318	0.373042	0.360829	4.57351e-17	0.328811	1.55685e-08	0.29627	7.56436e-05	0.318226	1.0591e-13	0.00253052	0.96152	0.0722379	0.10321	0.265798	3.19847e-09	0.0678593	0.532289	0.175066	0.000307048	0.577115	3.40475e-17	0.332385	4.84339e-06	0.478595	1.56576e-29	0.345552
AR_ITGB5	AR	ITGB5	0.00133309	0.990881	-0.170928	0.000542221	0.431631	1.83103e-50	0.389961	3.44756e-12	-0.363367	0.0293815	0.46909	1.56039e-21	0.139983	0.348005	0.230947	0.00186851	0.267421	0.000495655	0.40986	2.7766e-22	0.0896534	0.47757	0.326034	4.79977e-14	0.089274	0.134786	0.163362	0.0317483	0.645784	1.08257e-62	-0.258367	5.40664e-07	0.184414	2.7842e-05	0.308528	4.5667e-12	0.113017	0.297297	0.184546	0.00014006	0.408262	1.54068e-08	0.320563	1.08493e-05	0.388288	3.75073e-19	-0.135663
AR_ITGB8	AR	ITGB8	0.113344	0.329618	-0.0679831	0.171569	-0.128717	2.11248e-05	0.23563	4.22947e-05	0.114558	0.505868	0.337058	3.15469e-11	0.43551	0.00221609	0.209698	0.00484291	0.498919	7.84354e-12	0.371831	2.48563e-18	-0.109109	0.386939	0.433124	1.20706e-24	0.606608	9.89575e-30	0.0890094	0.244196	0.487625	2.05583e-32	-0.264575	2.80488e-07	-0.0179066	0.686634	0.0829649	0.0690698	0.173561	0.107905	0.188139	0.000102942	0.290917	8.16435e-05	0.0568634	0.447055	0.276129	4.6405e-10	0.0915512
ERG_ITGA1	ERG	ITGA1	0.0734016	0.528599	0.615543	1.06446e-43	0.698267	2.01488e-159	0.259548	6.05926e-06	0.626166	4.41114e-05	0.65608	1.16118e-46	0.750188	1.27803e-09	0.469726	3.28083e-11	0.647203	4.46212e-21	0.631408	1.22e-58	0.501994	2.04067e-05	0.869115	8.08147e-157	0.695002	5.24464e-42	-0.0425474	0.578335	0.72759	7.9744e-87	0.464869	5.06658e-21	0.570433	2.34172e-45	0.536503	3.33244e-37	0.529508	1.33966e-07	0.595231	1.03641e-41	0.686556	3.7789e-26	0.686586	1.43027e-26	0.213383	1.78683e-06	0.323826
ERG_ITGA10	ERG	ITGA10	0.210899	0.0674401	0.3464	6.88006e-13	0.461394	2.65342e-58	0.178235	0.00208267	0.727823	4.90678e-07	0.61235	3.02292e-39	0.587992	1.38662e-05	0.288924	8.76542e-05	0.58956	6.45285e-17	0.36827	5.49161e-18	0.388609	0.00137898	0.604709	5.64671e-52	0.546029	2.57978e-23	-0.0774371	0.311221	0.476911	6.87401e-31	0.631151	4.56569e-42	0.414657	1.3024e-22	0.404713	2.20872e-20	0.675887	6.84411e-13	0.434815	7.59692e-21	0.24155	0.00116135	0.672097	3.85269e-25	0.356654	3.32971e-16	0.192525
ERG_ITGA11	ERG	ITGA11	0.416533	0.000182068	0.467276	2.06074e-23	0.419927	1.3725e-47	0.350891	5.29901e-10	0.62891	3.98973e-05	0.757715	7.88789e-70	0.487054	0.000516848	0.379745	1.58178e-07	0.35811	2.1677e-06	0.494622	3.93337e-33	0.422465	0.000455585	0.584181	8.21983e-48	0.675837	5.56672e-39	0.306237	4.17441e-05	0.323992	3.573e-14	0.698063	9.38343e-55	0.345004	1.05993e-15	0.349922	2.66348e-15	0.598002	9.59914e-10	0.547101	3.06555e-34	0.312886	2.11611e-05	0.537315	6.27051e-15	0.314602	9.15771e-13	0.311201
ERG_ITGA2	ERG	ITGA2	0.125179	0.281284	0.244895	5.86691e-07	0.418358	3.2671e-47	0.349197	6.49382e-10	0.458172	0.00537088	0.18692	0.000311706	0.831439	4.61235e-13	0.157543	0.0351881	0.263184	0.000612848	0.41941	2.33554e-23	0.519877	9.07219e-06	0.706645	4.81116e-78	0.50935	5.0739e-20	0.268234	0.000359581	0.207431	1.83537e-06	0.412383	1.84796e-16	0.226587	2.31704e-07	0.270867	1.55689e-09	0.606881	4.6372e-10	0.418849	2.5878e-19	0.0909794	0.227135	0.747082	1.42339e-33	0.271855	8.75867e-10	0.338468
ERG_ITGA3	ERG	ITGA3	0.0704076	0.545593	-0.00259148	0.958484	0.298597	8.77717e-24	0.0533969	0.35996	0.197683	0.246806	0.0129595	0.804311	0.44154	0.00189056	0.151007	0.0436149	0.119446	0.12532	0.26989	4.79149e-10	0.361154	0.00311984	-0.00772905	0.86204	0.103512	0.0827048	0.299394	6.29295e-05	0.182192	2.9195e-05	0.520507	8.429e-27	0.13162	0.0029007	0.184583	4.64641e-05	-0.187327	0.0823135	0.149694	0.00207202	-0.243557	0.00105274	-0.111197	0.136155	0.31926	4.03966e-13	0.0523695
ERG_ITGA5	ERG	ITGA5	0.366065	0.00114573	0.590426	1.66824e-39	0.548546	2.89494e-86	0.494375	1.19485e-19	0.175804	0.303822	0.756638	1.58987e-69	0.53215	0.000118201	0.513591	1.9525e-13	0.476353	8.75348e-11	0.46159	1.5405e-28	0.673573	7.8258e-10	0.57913	7.84206e-47	0.651178	2.07912e-35	0.247276	0.00103839	0.388252	3.736e-20	0.322415	2.67497e-10	0.299907	4.64368e-12	0.362157	2.36162e-16	0.564598	1.22769e-08	0.537375	7.13884e-33	0.415666	7.93548e-09	0.798773	2.35155e-41	0.131464	0.00348589	0.143335
ERG_ITGA6	ERG	ITGA6	0.715212	3.91888e-13	0.203533	3.6e-05	0.384265	1.6775e-39	0.364816	9.51394e-11	0.5102	0.00147811	0.0333725	0.523346	0.738333	3.1593e-09	0.239405	0.00124814	0.348535	4.18944e-06	0.482827	1.9608e-31	0.376918	0.00196911	0.715873	5.72128e-81	0.334023	8.90928e-09	0.694374	0	0.351772	1.36172e-16	0.338009	3.11917e-11	0.364465	1.818e-17	0.207785	4.31765e-06	0.453537	1.02623e-05	0.345565	2.98073e-13	-0.0316898	0.674543	0.560297	2.37818e-16	0.350799	1.07922e-15	0.45936
ERG_ITGA7	ERG	ITGA7	0.282328	0.0134745	0.452269	7.29674e-22	0.55575	5.81379e-89	0.185321	0.00136152	0.431044	0.0086757	0.583602	5.71256e-35	0.60857	5.67139e-06	0.313459	1.93205e-05	0.272828	0.000376119	0.349565	3.01172e-16	0.219464	0.0789989	0.573069	1.11521e-45	0.0889103	0.136388	-0.47993	2.36878e-11	0.128767	0.00326603	0.350516	5.08947e-12	0.35886	6.03535e-17	0.282157	2.96606e-10	0.55515	2.40086e-08	0.205464	2.15064e-05	0.539226	8.13935e-15	0.6595	5.82214e-24	0.0848574	0.0599946	-0.00307727
ERG_ITGA9	ERG	ITGA9	0.0686572	0.555649	0.500583	3.89067e-27	0.569221	3.47021e-94	0.248613	1.50922e-05	0.733685	3.56361e-07	0.513988	3.34584e-26	0.741969	2.40605e-09	0.470141	3.13609e-11	0.409409	4.3261e-08	0.5572	2.43969e-43	0.513523	1.21639e-05	0.886963	6.82717e-172	0.774103	1.55848e-57	0.654242	1.66345e-22	0.237072	4.46863e-08	0.751288	1.1277e-67	0.565164	2.22703e-44	0.49825	1.51558e-31	0.721601	3.1525e-15	0.456709	4.39598e-23	0.741195	2.77236e-32	0.686795	1.36194e-26	0.230552	2.33225e-07	0.38117
ERG_ITGAE	ERG	ITGAE	0.254122	0.0267485	0.0131313	0.791947	-0.0162955	0.591834	-0.0887295	0.127732	0.133333	0.436719	0.0693469	0.184384	0.108532	0.467735	0.0224192	0.765791	-0.103993	0.182416	-0.174222	7.05113e-05	0.284238	0.0217513	0.0248002	0.577065	-0.110787	0.063185	-0.179985	0.0178094	-0.174287	6.45815e-05	-0.0528372	0.313415	0.00364031	0.93464	-0.0872581	0.0558264	0.0986668	0.363238	0.0410727	0.400578	0.450717	2.73455e-10	0.154381	0.0379823	-0.103732	0.0213779	0.095419
ERG_ITGAL	ERG	ITGAL	0.445427	5.53033e-05	0.324467	2.08733e-11	0.303264	1.62282e-24	0.101169	0.082268	0.515315	0.00150358	0.650543	1.17975e-45	0.665703	3.2932e-07	0.429217	2.03423e-09	0.324756	1.96479e-05	0.269182	5.33776e-10	0.575341	5.35277e-07	0.213881	1.14358e-06	0.428243	5.26747e-14	-0.200383	0.00820823	0.0807993	0.0656092	0.243974	2.32285e-06	0.383996	2.30213e-19	0.32392	3.26696e-13	0.20496	0.0568631	0.482847	5.64099e-26	0.722632	4.91258e-30	0.439563	5.98665e-10	0.15463	0.00057774	0.0525478
ERG_ITGAV	ERG	ITGAV	0.424015	0.000135106	0.400082	4.88023e-17	0.54535	4.33554e-85	0.364444	9.97158e-11	0.518566	0.00119496	0.69379	3.98275e-54	0.689103	8.5325e-08	0.396823	3.81035e-08	0.247166	0.00132545	0.503786	1.69564e-34	0.476529	6.00213e-05	0.495805	7.12123e-33	0.614538	1.12486e-30	0.44375	9.66339e-10	0.32777	1.73081e-14	0.439433	1.03369e-18	0.274152	3.03328e-10	0.346732	4.92477e-15	0.658207	4.27441e-12	0.486572	2.08275e-26	0.530141	2.73948e-14	0.550136	1.04215e-15	0.320293	3.36306e-13	0.293923
ERG_ITGAX	ERG	ITGAX	0.211978	0.0660173	0.392337	2.16461e-16	0.313917	3.06636e-26	0.22729	7.95786e-05	0.271042	0.109841	0.689781	2.80693e-53	0.400995	0.00521677	0.474274	1.99378e-11	0.282106	0.000231141	0.31614	2.03981e-13	0.480117	5.18213e-05	-0.0570334	0.199371	0.105888	0.0758554	-0.374603	3.82368e-07	-0.0257073	0.558614	0.360067	1.20645e-12	0.28933	2.72082e-11	0.370535	4.22767e-17	0.15917	0.140868	0.477788	2.14079e-25	0.49592	1.94034e-12	0.24775	0.000772059	0.0345687	0.444242	0.0409707
ERG_ITGB1	ERG	ITGB1	0.30908	0.00659348	0.408008	1.02015e-17	0.513032	6.95694e-74	0.396118	1.46387e-12	0.256113	0.131441	0.65398	2.81398e-46	0.774755	1.65255e-10	0.352049	1.34687e-06	0.553064	1.10402e-14	0.5937	2.28038e-50	0.64981	4.71827e-09	0.791041	4.594e-110	0.530542	7.09997e-22	0.282698	0.000164215	0.469073	8.29292e-30	0.562078	7.19148e-32	0.270454	5.33888e-10	0.34975	2.75401e-15	0.616214	2.10574e-10	0.474302	5.29855e-25	0.42997	2.10251e-09	0.588885	2.8051e-18	0.459854	4.09057e-27	0.310745
ERG_ITGB2	ERG	ITGB2	0.349429	0.00197529	0.354017	1.97257e-13	0.222671	1.17528e-13	0.0212377	0.715946	0.322008	0.0559604	0.716932	2.62457e-59	0.286449	0.0509336	0.450006	2.6178e-10	0.181051	0.0195761	0.264568	1.0712e-09	0.59811	1.43047e-07	0.107561	0.0152925	0.262295	8.06294e-06	-0.383364	2.4195e-07	-0.0360649	0.411821	0.277724	6.60366e-08	0.296332	8.51042e-12	0.337079	3.03241e-14	0.0106622	0.92192	0.481657	7.73403e-26	0.512925	2.47908e-13	0.401671	2.09077e-08	0.0648761	0.150753	-0.0656546
ERG_ITGB3	ERG	ITGB3	0.440425	6.85015e-05	0.59965	5.30399e-41	0.644808	1.50267e-128	0.25801	6.90652e-06	0.590628	0.000149314	0.795079	1.72294e-81	0.640558	1.23852e-06	0.538326	7.72706e-15	0.26907	0.000455913	0.616007	3.98447e-55	0.241266	0.0528536	0.510606	4.44626e-35	0.197488	0.000854332	0.0583863	0.445442	0.39839	3.16436e-21	0.481942	1.10263e-22	0.38122	4.36214e-19	0.436411	8.74226e-24	0.583492	3.00877e-09	0.51832	2.55098e-30	0.538183	9.37402e-15	0.735007	5.05265e-32	0.328223	8.03513e-14	0.168026
ERG_ITGB4	ERG	ITGB4	0.0107255	0.926733	-0.0920321	0.0639382	0.0451903	0.136861	0.0108988	0.851878	-0.323552	0.0547433	-0.140278	0.00703514	-0.148517	0.319104	0.119261	0.111811	-0.0715582	0.359577	-0.01368	0.756782	0.0810359	0.52106	-0.152337	0.000570715	-0.0635949	0.287204	0.38204	2.14142e-07	-0.206732	1.99112e-06	-0.00455765	0.930755	0.0110414	0.803557	0.0653302	0.152544	-0.513437	3.66747e-07	0.0928586	0.0569428	-0.450223	2.87544e-10	0.264677	0.000317462	0.029766	0.510082	0.153508
ERG_ITGB5	ERG	ITGB5	0.170393	0.141123	0.274898	1.79365e-08	0.443676	1.52622e-53	0.274745	1.59013e-06	-0.0548263	0.750116	0.53866	4.45403e-29	0.276851	0.0595793	0.231358	0.00183287	0.315328	3.50203e-05	0.397332	6.34575e-21	0.288758	0.0196584	0.612702	1.11605e-53	0.43305	2.55769e-14	-0.0348193	0.649257	0.0937756	0.0325184	0.238256	4.04483e-06	0.333385	1.05272e-14	0.370366	4.37883e-17	0.335095	0.00151075	0.353235	8.12185e-14	0.179983	0.0162161	0.623208	7.34847e-21	0.169011	0.000165595	0.26704
ERG_ITGB6	ERG	ITGB6	0.133892	0.248869	0.0592489	0.233576	0.240838	8.79756e-16	0.147983	0.0107947	0.448549	0.00607349	0.0794774	0.128043	0.318043	0.0293617	0.197678	0.00799113	-0.063638	0.41533	0.347772	4.36015e-16	0.494869	2.78373e-05	0.086623	0.0510282	0.300513	2.69763e-07	-0.0312374	0.683285	-0.182267	2.89718e-05	0.0476707	0.363143	0.292672	1.56861e-11	0.27067	1.60153e-09	-0.0638758	0.556682	0.335	1.68721e-12	-0.00736337	0.922291	-0.0530363	0.478271	0.205738	4.2007e-06	-0.0940903
ERG_ITGB7	ERG	ITGB7	0.180561	0.118556	0.0754892	0.128878	0.121268	6.21049e-05	-0.0682171	0.241982	0.406847	0.013797	0.411991	1.64415e-16	0.289687	0.0482572	0.235118	0.00153405	0.254775	0.000924399	0.0489499	0.26751	0.143844	0.252972	-0.141999	0.00133251	0.0403288	0.499992	-0.239218	0.00152562	0.0885499	0.0435543	0.235351	5.33381e-06	0.190783	1.43901e-05	0.251814	2.1582e-08	0.110422	0.3086	0.265731	3.09511e-08	0.352551	1.39053e-06	0.197641	0.00765481	0.214249	1.61878e-06	0.0262665
FOXA1_ITGA1	FOXA1	ITGA1	0.133029	0.251961	-0.260868	9.67394e-08	0.240062	1.09358e-15	0.101098	0.0824852	0.340691	0.0420236	0.0325724	0.53336	0.0726474	0.62748	0.0368382	0.624435	0.0495084	0.526446	0.00290034	0.947649	0.32484	0.00828718	-0.0951296	0.0320574	0.160542	0.00690221	0.12812	0.0929822	0.0946683	0.0308949	0.366322	4.57784e-13	-0.0356565	0.421676	-0.0819325	0.0726115	0.38442	0.00023684	0.123002	0.0115405	0.0827288	0.272271	0.00706656	0.924781	0.0282347	0.532098	0.0847854
FOXA1_ITGA10	FOXA1	ITGA10	0.234382	0.0415585	0.0803987	0.105746	0.0672196	0.0268203	0.277801	1.20302e-06	0.0937299	0.586626	0.0657912	0.207971	0.0042585	0.977336	0.142048	0.0578555	-0.026999	0.729874	0.0799947	0.0696986	0.0244799	0.846518	0.0329125	0.45919	0.131446	0.0273045	-0.079361	0.299316	0.0676266	0.123517	0.25894	5.09269e-07	-0.167539	0.000144003	0.0933472	0.0407163	0.426189	3.85815e-05	0.177103	0.000260257	0.048433	0.520872	-0.0117679	0.875064	0.159498	0.000382906	0.327959
FOXA1_ITGA2	FOXA1	ITGA2	0.185249	0.109134	-0.0919015	0.0643176	0.336105	4.61902e-30	0.063795	0.273937	0.172973	0.311773	0.116407	0.0255436	-0.193305	0.192963	-0.0796481	0.289218	-0.0853962	0.273982	0.209176	1.68041e-06	0.206764	0.0984228	-0.0497156	0.263368	0.189204	0.00141272	0.164788	0.0302676	-0.0224518	0.609482	0.248873	1.42849e-06	-0.0973754	0.0278866	-0.052576	0.249783	0.419129	5.33331e-05	0.092858	0.0569445	0.299828	4.78331e-05	0.0849922	0.255292	0.2973	1.6915e-11	0.219432
FOXA1_ITGA3	FOXA1	ITGA3	0.121461	0.295929	-0.0872196	0.0791988	0.372117	5.7544e-37	-0.0440956	0.449765	-0.100386	0.558862	0.117508	0.0241746	0.0817009	0.585104	-0.22871	0.00207411	-0.0263438	0.736185	-0.434515	3.94397e-25	0.106191	0.399838	-0.0255267	0.565955	0.0688267	0.249309	-0.106999	0.161163	-0.0444888	0.31127	0.223327	1.61445e-05	-0.0863244	0.0513751	-0.0610056	0.181641	0.248016	0.0205475	0.0432292	0.376283	0.229917	0.00201964	0.136428	0.067054	-0.0481465	0.286495	0.228203
FOXA1_ITGA4	FOXA1	ITGA4	0.216585	0.0602137	-0.308786	2.0342e-10	0.0825767	0.00649796	0.135656	0.0195516	-0.141055	0.410417	-0.0207028	0.692223	-0.107579	0.471674	-0.0451651	0.548279	0.161027	0.0382133	0.159631	0.000275678	0.232752	0.0620684	-0.0373912	0.400363	0.133539	0.0249226	0.0676036	0.37683	0.12685	0.00376289	0.31613	6.14764e-10	-0.0604338	0.172982	-0.0976843	0.0321988	0.125056	0.248453	0.196548	4.89657e-05	-0.0737314	0.328024	0.0932819	0.211661	0.338784	1.11778e-14	0.19224
FOXA1_ITGA5	FOXA1	ITGA5	0.0758309	0.515007	-0.499574	5.11575e-27	-0.00925627	0.760709	-0.168043	0.00373725	0.119949	0.484458	-0.0594219	0.255523	0.0563694	0.706662	-0.445576	4.09959e-10	0.0504753	0.518392	-0.327207	2.57311e-14	0.25137	0.0433994	0.090332	0.0418381	0.173476	0.00347337	-0.117002	0.125268	0.0907781	0.038513	0.45674	2.9107e-20	-0.0295116	0.506066	-0.263465	4.4329e-09	0.352528	0.000811638	0.11597	0.0172911	-0.0329559	0.662323	0.0309789	0.678882	-0.155086	0.000556172	0.0476261
FOXA1_ITGA6	FOXA1	ITGA6	0.261623	0.0224366	-0.0469347	0.345522	0.0346211	0.254527	0.00890792	0.878704	0.079027	0.646848	0.22655	1.14199e-05	0.113168	0.448818	-0.169458	0.0233452	-0.15012	0.053545	-0.236268	5.77136e-08	0.0173255	0.891045	-0.197873	7.01155e-06	0.03362	0.573961	0.00108942	0.98865	-0.116044	0.00807793	0.369073	2.96873e-13	-0.180451	4.152e-05	-0.241172	8.56485e-08	0.323278	0.00225676	0.155166	0.00140487	0.314071	1.96146e-05	0.0266346	0.721906	0.573128	2.67157e-44	0.000648671
FOXA1_ITGA9	FOXA1	ITGA9	0.127344	0.272978	-0.0538429	0.279099	-0.0605247	0.0462424	0.106262	0.0679055	0.179174	0.295749	-0.137198	0.00840294	-0.146024	0.327386	0.114877	0.125707	0.207359	0.00734806	0.0849257	0.0540959	0.0552051	0.662274	-0.147781	0.000834864	0.089428	0.134111	0.0326046	0.670216	0.1084	0.0133895	0.139562	0.00749652	0.0494565	0.264925	0.0388517	0.39522	0.332489	0.00165282	0.144516	0.00295854	0.024979	0.740671	0.125617	0.0919933	0.0390916	0.386919	0.053012
FOXA1_ITGAE	FOXA1	ITGAE	0.201573	0.0807902	0.112342	0.0235856	-0.0258621	0.394746	0.0824544	0.157066	-0.118404	0.490137	0.108176	0.0380593	-0.158868	0.286148	-0.00769989	0.918521	-0.168107	0.0303899	0.262982	1.357e-09	0.147189	0.241987	0.0701425	0.11434	-0.0256851	0.667574	-0.0762963	0.318424	0.0862594	0.0493045	0.0419774	0.423316	-0.0244914	0.581072	0.00803062	0.860553	0.0546074	0.61542	0.100966	0.0383792	0.00198581	0.979012	0.0357161	0.633125	-0.113659	0.0116409	-0.00121852
FOXA1_ITGAL	FOXA1	ITGAL	0.185368	0.108903	-0.254665	1.97637e-07	0.0700761	0.0209748	-0.0370346	0.525631	-0.0332046	0.847333	0.116937	0.0248767	-0.0580887	0.698134	0.00404769	0.957114	0.0379968	0.626945	0.203412	3.26068e-06	0.239864	0.0542899	-0.02717	0.541209	-0.0106712	0.858401	0.0613395	0.422726	0.102639	0.0192279	0.211206	4.64471e-05	-0.0427123	0.335722	-0.00868191	0.849374	-0.0859186	0.428787	0.206156	2.0146e-05	-0.0555302	0.4616	0.127528	0.0871153	0.106673	0.0179397	-0.0568841
FOXA1_ITGAV	FOXA1	ITGAV	0.210824	0.0675397	-0.0841975	0.0902061	0.314173	2.78227e-26	0.179057	0.00198401	0.118927	0.48967	0.00547941	0.916569	0.0462865	0.757364	-0.125126	0.0951345	0.100123	0.199326	0.0341013	0.439981	0.23554	0.0589172	-0.0638046	0.151002	0.131774	0.0269191	-0.0293511	0.70147	-0.00186679	0.966126	0.235981	5.02466e-06	0.0247713	0.576758	-0.116781	0.0103677	0.308986	0.00359171	0.215989	7.76958e-06	0.126173	0.0933055	0.170661	0.0216198	0.570067	9.59275e-44	0.138274
FOXA1_ITGB1	FOXA1	ITGB1	0.250028	0.0293843	-0.149014	0.00261141	0.119422	8.03794e-05	0.199286	0.000563104	0.218533	0.199663	-0.0322619	0.537271	-0.106758	0.475085	-0.0751262	0.317556	0.134918	0.0830785	-0.177545	5.08719e-05	0.226617	0.0694799	0.0108614	0.80707	0.143064	0.0162093	-0.0685068	0.370474	0.188167	1.56604e-05	0.413421	1.52733e-16	0.0564555	0.203078	-0.0557336	0.222426	0.337716	0.00137912	0.13398	0.00589987	0.119557	0.111935	0.0739019	0.322804	0.4036	1.06553e-20	0.149774
FOXA1_ITGB2	FOXA1	ITGB2	-0.000336784	0.997696	-0.462425	6.6554e-23	-0.287266	4.65137e-22	-0.188582	0.00111392	-0.4	0.0162605	0.0283808	0.587339	-0.00851404	0.954706	-0.20718	0.00539067	0.10244	0.189072	0.120701	0.00609692	0.195851	0.117924	-0.0201917	0.649813	-0.0448526	0.453113	0.0166663	0.827712	0.102104	0.0198683	0.0292797	0.5766	-0.188926	1.74831e-05	-0.129727	0.00437478	-0.114301	0.291807	0.197405	4.53128e-05	-0.0373664	0.620466	0.0518573	0.48812	-0.043041	0.340738	-0.133938
FOXA1_ITGB4	FOXA1	ITGB4	0.0903012	0.437886	-0.121675	0.014157	-0.221603	1.54744e-13	-0.186897	0.00123613	-0.138996	0.417341	0.114165	0.0285404	-0.064291	0.667681	-0.180596	0.0155545	-0.110888	0.154942	-0.269668	4.95675e-10	0.10199	0.418846	0.109937	0.0131649	-0.0271988	0.649252	0.0962184	0.20792	0.0299503	0.495567	0.236366	4.84425e-06	-0.126513	0.00421574	-0.0641845	0.159884	0.000783881	0.994251	0.0606231	0.214486	0.237508	0.00141179	-0.0675434	0.366292	-0.384307	9.1877e-19	0.142327
FOXA1_ITGB5	FOXA1	ITGB5	0.223637	0.0521393	-0.312351	1.22651e-10	0.357984	3.77173e-34	0.0933655	0.108929	0.236036	0.165308	-0.0523102	0.316945	0.205182	0.166495	-0.148833	0.0467691	-0.00284173	0.971014	-0.055315	0.21013	0.0229341	0.856103	-0.108615	0.0143139	0.0217306	0.71635	0.00460637	0.952037	-0.0106479	0.8086	0.308834	1.57675e-09	-0.0668819	0.131455	-0.0695678	0.127604	0.101221	0.350887	0.0334114	0.494166	0.0846708	0.261136	-0.0398759	0.594054	0.340175	8.57159e-15	0.0770418
FOXA1_ITGB6	FOXA1	ITGB6	0.0181819	0.876118	0.0549189	0.26959	0.0760137	0.0122598	0.0434669	0.456259	-0.100393	0.560181	0.104575	0.0449876	0.187625	0.206623	-0.183675	0.0138489	-0.0886866	0.25585	-0.219562	4.85186e-07	0.285864	0.0209777	0.144741	0.00106982	0.0646191	0.279497	-0.0959224	0.209329	0.0266304	0.544573	-0.0150259	0.774498	-0.189806	1.59468e-05	-0.0165064	0.718027	0.222841	0.0380214	0.321008	1.51658e-11	0.245452	0.000958855	0.0995266	0.182522	-0.082707	0.0668017	0.0579538
FOXA1_ITGB7	FOXA1	ITGB7	0.0511562	0.660759	-0.116186	0.0191908	-0.32261	1.06395e-27	-0.136656	0.0186623	-0.315207	0.0611307	0.229247	8.91005e-06	-0.221063	0.135367	-0.0173825	0.817354	0.131304	0.0917459	0.27431	2.42311e-10	0.148232	0.23863	-0.083918	0.0587458	-0.140913	0.0179016	0.0361757	0.636554	0.0330254	0.452359	-0.0183894	0.725861	-0.0445488	0.315339	-0.0384506	0.400121	-0.0952173	0.380336	0.140643	0.00383336	0.031449	0.676876	0.177364	0.0169114	0.0225007	0.618567	-0.0829461
FOXA1_ITGB8	FOXA1	ITGB8	0.297205	0.00912779	-0.106979	0.031153	-0.163681	5.8953e-08	0.185565	0.00134144	0.258945	0.127118	0.00318956	0.951377	0.157297	0.291002	-0.166239	0.0261452	-0.32098	2.48222e-05	0.426869	3.19376e-24	0.340515	0.00551133	-0.0945594	0.0331067	-0.0744733	0.212472	-0.00637035	0.933707	-0.102773	0.0190703	0.228218	1.03629e-05	0.0209026	0.637683	-0.0539702	0.237428	0.0186449	0.863904	0.0346521	0.478262	0.342861	2.80096e-06	-0.0592084	0.42851	0.166229	0.000212597	0.112016
KLF4_ITGA1	KLF4	ITGA1	0.256909	0.025071	0.131357	0.00804679	0.293582	5.2005e-23	-0.121002	0.0374664	0.415884	0.0116465	0.23525	5.07383e-06	0.468326	0.000900592	-0.0662243	0.378436	0.166937	0.0315796	-0.118371	0.00716219	0.278454	0.024702	0.493265	1.66011e-32	0.160927	0.00676702	0.0261393	0.732822	0.135146	0.00201122	0.174824	0.00078211	0.294584	1.14091e-11	0.022197	0.627243	-0.0532282	0.624384	0.402244	8.3596e-18	0.121859	0.105149	0.460749	6.7259e-11	0.304124	5.47908e-12	-0.12569
KLF4_ITGA10	KLF4	ITGA10	0.150457	0.194523	-0.00382128	0.938815	0.305218	7.9323e-25	0.0417445	0.474317	0.212708	0.21294	0.133601	0.0102968	0.320811	0.0279049	0.0272429	0.717353	0.245522	0.00143078	-0.0907703	0.0394796	0.154495	0.219146	0.357616	9.01988e-17	0.0916635	0.124614	0.146543	0.0543672	0.241143	2.57624e-08	0.32237	2.69118e-10	0.287248	3.82059e-11	0.132716	0.00354518	-0.0347518	0.749309	0.3295	4.05411e-12	0.126553	0.0923155	0.355038	9.382e-07	0.118836	0.00832568	-0.205504
KLF4_ITGA3	KLF4	ITGA3	-0.081068	0.486323	0.0608866	0.220883	0.249741	6.85754e-17	-0.13684	0.0185024	0.258318	0.12822	0.268844	1.63648e-07	0.421117	0.0032013	0.0243163	0.74662	0.204583	0.00819375	-0.158118	0.000315496	0.179903	0.151569	0.108475	0.0144411	0.395134	5.6469e-12	-0.0687136	0.369028	0.0410875	0.349747	0.428733	8.50317e-18	0.115914	0.00878987	-0.130169	0.00424212	-0.185937	0.0846826	0.206068	2.03144e-05	0.258383	0.000497146	-0.054405	0.466974	0.201242	6.84316e-06	-0.386072
KLF4_ITGA5	KLF4	ITGA5	0.178309	0.123299	0.236348	1.4646e-06	0.334667	8.35489e-30	-0.0542163	0.352625	0.082116	0.633994	0.131618	0.0114947	0.519385	0.000183295	-0.0307828	0.682498	0.199036	0.0101465	-0.2101	1.50828e-06	0.490472	3.36034e-05	0.255655	5.05347e-09	0.131368	0.0273967	-0.0757554	0.321878	0.200905	3.88456e-06	0.252197	1.02109e-06	0.311108	6.58901e-13	-0.0603147	0.186646	-0.0141795	0.896136	0.430377	2.06415e-20	0.12076	0.108345	0.461218	6.39731e-11	0.31671	6.33419e-13	0.0548156
KLF4_ITGA6	KLF4	ITGA6	0.428152	0.000114218	0.303107	4.49143e-10	0.303832	1.3188e-24	0.332592	4.47122e-09	0.551937	0.000483566	0.303786	2.69831e-09	0.608697	5.63909e-06	0.294554	6.26997e-05	0.175678	0.023575	0.0794254	0.0717163	0.0780401	0.536631	0.531862	1.9357e-38	0.349562	1.58426e-09	-0.301749	5.47038e-05	0.237691	4.11221e-08	0.303886	2.94339e-09	0.540936	4.23315e-40	0.293949	4.83748e-11	0.378144	0.000335971	0.360431	2.32144e-14	0.569427	1.09533e-16	0.411906	8.35901e-09	0.372797	1.14378e-17	0.223192
KLF4_ITGA7	KLF4	ITGA7	0.351921	0.00182388	0.0102708	0.836542	0.331081	3.61366e-29	0.0016785	0.977059	-0.048848	0.777243	0.0511688	0.327634	0.403678	0.00489616	-0.076081	0.311428	0.124774	0.109217	-0.143778	0.00106814	-0.0495656	0.694985	0.31614	2.96848e-13	0.294496	4.7641e-07	0.684214	3.17621e-25	0.177591	4.65367e-05	0.15006	0.00401087	0.128934	0.00353677	0.118297	0.00940894	0.0899253	0.407492	0.192074	7.2995e-05	-0.00187462	0.980187	0.372406	2.43794e-07	0.261857	3.70853e-09	-0.159054
KLF4_ITGAL	KLF4	ITGAL	0.0309531	0.790675	0.114521	0.0209981	0.182317	1.45535e-09	0.0186995	0.748676	0.357423	0.0323454	0.292656	1.06056e-08	0.570916	2.78331e-05	-0.0707299	0.346781	0.330369	1.37996e-05	-0.0123107	0.780471	0.43378	0.000306403	0.149963	0.000696704	0.224089	0.000147796	0.607045	8.49328e-19	0.0911748	0.0376694	0.187922	0.000300214	0.242449	2.94322e-08	-0.0132457	0.772001	0.168945	0.11775	0.253597	1.33211e-07	0.0182158	0.809294	0.381548	1.1612e-07	0.324537	1.57119e-13	0.249424
KLF4_ITGB1	KLF4	ITGB1	0.535633	6.16994e-07	0.263278	7.29178e-08	0.229392	2.01699e-14	-0.0139633	0.810928	0.13952	0.417046	0.236521	4.49519e-06	0.589419	1.30584e-05	-0.023924	0.750572	0.24676	0.0013508	-0.0659773	0.134848	0.31793	0.00985607	0.434761	7.72252e-25	0.467961	9.43131e-17	0.101529	0.183793	0.104832	0.0167858	0.388167	1.30977e-14	0.324513	5.69599e-14	-0.115233	0.0114351	0.0826711	0.445779	0.35725	4.05386e-14	0.22817	0.00218963	0.302809	3.42259e-05	0.390164	2.44876e-19	-0.137763
KLF4_ITGB2	KLF4	ITGB2	0.0259474	0.82393	0.144816	0.00345122	0.198844	3.88689e-11	-0.0718657	0.217655	0.357552	0.0322788	0.20741	6.09899e-05	0.451807	0.00143288	-0.154065	0.0394832	0.325539	1.87103e-05	-0.151424	0.000564961	0.5046	1.8184e-05	0.0954257	0.0315238	0.221534	0.000176574	0.677666	1.32841e-24	0.0991004	0.0238235	0.365616	5.11187e-13	0.185822	2.41093e-05	-0.075899	0.0963798	-0.077732	0.473495	0.257614	8.28384e-08	0.0639177	0.396645	0.417362	5.06295e-09	0.212845	1.89969e-06	0.350584
KLF4_ITGB4	KLF4	ITGB4	0.0527845	0.650654	0.116044	0.01934	0.269466	1.66381e-19	0.0329382	0.572451	-0.103482	0.548111	0.163247	0.00167754	-0.158922	0.285983	0.255044	0.000569991	0.288413	0.000164392	-0.143678	0.00107691	0.0395013	0.754727	-0.142066	0.00132545	0.245107	3.16284e-05	-0.149053	0.0503212	0.10116	0.0210456	0.196786	0.000151269	0.278926	1.44334e-10	0.174273	0.000122241	-0.00708974	0.947993	0.114541	0.0187256	0.274021	0.00021455	0.250309	0.000677571	0.14995	0.000848509	-0.0726905
KLF4_ITGB5	KLF4	ITGB5	0.513517	2.09702e-06	0.212697	1.54574e-05	0.352646	4.01699e-33	0.0940711	0.106268	0.163846	0.339651	0.149261	0.00410884	0.404915	0.00475424	0.0991339	0.18674	0.325434	1.88331e-05	-0.00631551	0.88631	0.377635	0.00192727	0.318579	1.90625e-13	0.233484	7.54891e-05	0.284653	0.000147225	0.135215	0.00200052	0.27438	9.60965e-08	0.264469	1.30945e-09	0.105272	0.0209317	0.114457	0.290551	0.309766	8.16878e-11	0.28749	9.98161e-05	0.168437	0.023414	0.222924	5.88021e-07	0.274001
KLF4_ITGB6	KLF4	ITGB6	0.0136191	0.907045	0.0723936	0.145364	0.259807	3.38452e-18	0.0608483	0.296758	0.486807	0.00260569	0.287413	1.98094e-08	0.298464	0.0415727	0.217711	0.00341618	0.0410541	0.599465	-0.0813769	0.0649924	0.319335	0.00951758	0.125277	0.00468698	0.520502	5.57013e-21	-0.0346037	0.651286	-0.00308977	0.943964	0.150644	0.00386932	0.175703	6.62733e-05	-0.128412	0.0047925	-0.0927628	0.392793	0.195104	5.57556e-05	0.330468	6.63239e-06	0.15245	0.0404824	0.294357	2.72572e-11	-0.0990261
KLF4_ITGB7	KLF4	ITGB7	-0.0948195	0.415213	0.0784017	0.114725	0.145265	1.5482e-06	-0.11363	0.0508172	0.353842	0.0342462	0.400773	1.24618e-15	0.318763	0.028977	-0.00799605	0.915398	0.296259	0.00010638	-0.026642	0.546348	0.0307921	0.807622	0.0322755	0.467931	0.190121	0.00133757	0.537616	2.40765e-14	0.148396	0.000687248	0.103788	0.0472387	0.109192	0.0136158	-0.0831035	0.0686053	0.0867291	0.424429	0.136404	0.00505415	0.168108	0.0248947	0.24468	0.000901348	0.234821	1.37034e-07	0.204744
MYC_ITGA3	MYC	ITGA3	-0.14875	0.199692	0.305306	3.31178e-10	-0.0423578	0.163241	0.121856	0.0361324	0.3287	0.0508392	-0.0875755	0.0934449	0.320893	0.0278628	0.271427	0.00025002	0.253475	0.000983842	0.224186	2.7358e-07	0.287174	0.0203715	0.141346	0.00140331	0.070313	0.239208	0.187645	0.0134286	-0.221469	3.36779e-07	0.0920593	0.0785929	0.17114	0.000102708	0.0399781	0.381652	0.015437	0.886978	0.164613	0.000697136	0.146024	0.0517848	-0.0682646	0.361185	-0.0335493	0.4578	-0.250993
MYC_ITGAL	MYC	ITGAL	-0.116428	0.316544	0.248453	3.96836e-07	-0.0425698	0.161143	0.10295	0.0769887	0.267954	0.114071	0.109892	0.0350908	0.327475	0.0251056	-0.0937925	0.21173	0.082048	0.293304	-0.0982739	0.0257361	0.383651	0.0016064	0.160119	0.000290749	0.164092	0.00574335	-0.188619	0.0129456	-0.0270388	0.538418	-0.0334545	0.523466	0.0971868	0.0281924	-0.196139	1.47347e-05	0.161345	0.135448	0.307989	1.05901e-10	0.340119	3.40051e-06	0.481907	6.49104e-12	0.177983	7.20117e-05	0.0571861
[truncated: 17 more columns]
