# Supplementary material for: Comprehensive Characterization of the Integrin Family Across 32 Cancer Types
Source: Genomics Proteomics Bioinformatics. 2024 May 9;22(4):qzae035. doi: 10.1093/gpbjnl/qzae035 (PMC11849494; doi:10.1093/gpbjnl/qzae035)
Supplement: qzae035_Supplementary_Data [file qzae035_supplementary_data.zip › Supplementary_table12.xlsx]

## Sheet: Table S12
Table S12 Enrichment score of each compound from the CMap across 32 cancer types
Note: CMap, the Connectivity Map.
ID	Name	Description	Target	ACC	BLCA	BRCA	CESC	CHOL	COADREAD	DLBC	ESCA	GBM	HNSC	KICH	KIRC	KIRP	LAML	LGG	LIHC	LUAD	LUSC	MESO	OV	PAAD	PCPG	PRAD	SARC	SKCM	STAD	TGCT	THCA	THYM	UCEC	UCS	UVM	Pos_num	Neg_num
BRD-U51951544	ZG-10	JNK inhibitor	MAPK8	98.27	97.99	98.1	97.92	98.31	98.06	98.03	98.13	98.17	95.03	97.71	87.94	97.96	97.99	98.24	97.82	-97.36	98.2	98.03	98.31	27.82	98.31	98.24	95.28	27.8	97.96	98.24	59.45	61.01	97.3	97.6	97.43	26	1
BRD-K13566078	BMS-345541	IKK inhibitor	IKBKB, CHUK	98.41	98.2	95.88	95.17	92.58	98.27	97.67	98.2	98.2	79.95	49.45	96.29	97.82	98.05	98.17	92.96	98.34	98.31	98.13	98.41	97.89	98.38	97.13	97.36	98.41	97.64	98.31	98.03	74.24	97.67	98.34	89.86	26	0
BRD-K11927976	ER-27319	mediator release inhibitor, syk inhibitor	SYK	98.52	98.13	95.78	94.39	98.2	97.78	97.89	98.34	98.38	89.04	95.6	98.17	97.99	98.24	97.99	97.74	-15.85	98.34	98.24	98.38	59.47	98.38	97.74	96.63	55.64	97.15	98.38	74.22	97.73	97.15	97.99	97.92	26	0
BRD-K11636097	JNJ-7706621	CDK inhibitor, Aurora kinase inhibitor	CDK1, CDK2, AURKA, AURKB	98.2	97.92	92.68	95.68	97.53	98.1	97.77	98.34	98.34	97.18	-21.66	98.38	97.78	97.39	97.96	98.24	25.55	98.36	98.1	98.2	89.12	98.34	96.15	72.23	80.5	98.06	98.06	97.33	95.63	97.96	97.89	97.08	26	0
BRD-K04466929	Merck60	HDAC inhibitor	HDAC1, HDAC2	98.34	98.59	98.38	99.5	87.83	98.41	96.66	97.93	99.3	96.34	97.6	94.03	95.24	98.64	99.22	98.52	95.33	98.41	98.24	96.53	77.37	96.76	97.72	98.41	60.85	99.01	97.78	98.45	96.55	97.64	92.15	93.84	26	0
BRD-A60245366	AS-601245	JNK inhibitor	GSK3B, MAPK10, MAPK8, MAPK9, PIM1	98.48	98.34	97.92	97.92	98.36	98.27	98.27	98.31	98.34	85.91	72.11	97.75	98.31	98.38	98.31	98.24	51.36	98.41	98.27	98.41	82.92	98.44	97.99	97.18	92.14	98.31	98.06	87.88	94.7	98.13	98.31	98.27	25	0
BRD-A68009927	daunorubicin	RNA synthesis inhibitor, topoisomerase inhibitor, DNA synthesis inhibitor, radical formation stimulant	TOP2A, TOP2B	98.38	97.73	71.29	95.8	98.34	97.82	98.24	98.34	98.34	96.86	96.87	98.34	97.6	97.93	98.06	97.92	-82.66	98.34	96.62	98.34	60.24	98.45	96.27	41.93	48.28	95.9	98.2	51.01	54.74	95.51	98.03	97.25	25	0
BRD-K99749624	linifanib	PDGFR tyrosine kinase receptor inhibitor, VEGFR inhibitor, angiogenesis inhibitor, colony stimulating factor receptor antagonist, colony stimulating factor receptor inhibitor, FLT3 inhibitor, macrophage colony stimulating factor antagonist, MAP kinase inhibitor, PARP inhibitor, receptor tyrosine kinase inhibitor, STAT inhibitor, VEGFR antagonist	CSF1R, KDR, PDGFRB, FLT1, FLT3, FLT4, CSF1, KIT, PDGFRA, RET, TEK	99.22	99.29	97.5	-46.86	93.34	98.38	98.91	99.24	96.34	-74.18	31.75	94.11	97.18	98.73	98.56	93.83	97.56	96.72	98.03	98.34	98.59	98.34	97.95	95.65	98.34	98.56	99.68	98.34	77.65	93.19	99.68	98.2	24	0
BRD-K60623809	SU-11652	FGFR inhibitor, PDGFR tyrosine kinase receptor inhibitor, tyrosine kinase receptor & angiogenic inhibitor, VEGFR inhibitor	KDR, PDGFRB, CAMK1G, FGF2, FGFR1, FLT1, KIT, PDGFRA	97.71	96.98	96.77	97.5	81.87	98.91	80.83	97.92	98.7	97.78	38.35	94.97	98.22	97.66	96.26	98.46	47.06	99.68	82.48	95.61	97.57	96.37	97.71	74.12	93.9	99.19	99.86	97.36	97.18	97.67	97.82	97.15	24	0
BRD-K16485616	mocetinostat	HDAC inhibitor, cell cycle inhibitor	HDAC1, HDAC2, HDAC3, HDAC11	96.19	98.38	92.41	97.64	96.9	99.01	97.74	98.38	99.58	98.17	96.47	94.89	98.17	98.41	96.3	97.15	-67.89	98.88	96.76	98.13	17.26	97.25	97.53	99.57	-75.56	98.8	97.29	63.05	97.32	99.05	87.98	94.71	24	0
BRD-A41519720	ezetimibe	cholesterol absorption inhibitor, Niemann-Pick C1-like 1 protein antagonist, liver bile acid transporter inhibitor, Niemann-Pick C1-like 1 protein inhibitior	NPC1L1, ANPEP, SOAT1	95.95	97.99	94.66	99.15	99.79	98.38	67.68	97.67	95.36	92.4	50.21	96.57	96.26	98.02	79.78	92.79	40.6	99.61	99.82	99.72	97.53	99.19	98.77	98.31	81.41	98.31	98.83	97.82	98.77	80.49	99.65	98.6	23	0
BRD-K87909389	alvocidib	CDK inhibitor, apoptosis stimulant, BCL inhibitor, cell cycle inhibitor, MCL1 inhibitor, survivin inhibitor, XIAP inhibitor	CDK2, CDK4, CDK1, CDK6, CDK7, CDK9, CDK5, CDK8, EGFR, PYGM, BCL2, BIRC5, CCNT1, MCL1, XIAP	98.31	97.29	92.75	95.35	98.27	96.65	98.24	98.24	98.31	94.19	63.09	98.2	95.46	97.29	97.89	97.85	-92.18	98.27	97.78	98.27	59.58	98.34	97.04	64.57	42.13	97.15	97.77	70.35	83.08	95.91	95.98	97.29	23	0
BRD-A76941896	doxorubicin	topoisomerase inhibitor, DNA intercalating drug	TOP2A	98.31	97.78	86.9	95.39	98.2	98.03	97.96	98.24	98.47	80.61	62.09	96.58	96.72	98.34	98.24	98.31	-21.09	98.34	98.2	98.38	64.58	98.38	97.99	85.76	78.38	92.74	97.99	82.8	93.37	96.37	98.05	97.78	22	0
BRD-A30437061	camptothecin	topoisomerase inhibitor, beta amyloid synthesis inhibitor, hypoxia inducible factor inhibitor	TOP1, HIF1A	97.89	97.71	83.77	47.58	97.64	97.85	97	97.96	98.52	67.6	-55	96.51	96.65	99.12	97.67	87.13	92	95.76	96.97	98.06	96.41	98.06	90.98	80.75	97.82	97.18	97.89	92.54	93.09	96.41	97.71	97.6	22	0
BRD-K85853281	BRD-K85853281	radical formation stimulant, RNA synthesis inhibitor, topoisomerase inhibitor	TOP2A	98.31	98.02	62.7	97.57	97.96	98.31	96.08	98.38	98.41	95.93	89.07	98.27	96.83	98.31	96.79	90.69	-36.23	98.41	96.31	98.38	62.21	98.48	97.11	75.61	43.21	97.28	98.34	61.45	90.93	94.5	96	97.46	22	0
BRD-A73909368	dactinomycin	DNA directed RNA polymerase inhibitor, nucleic acid syntheis inhibitor, protein synthesis inhibitor	POLR2A	98.27	98.27	95.37	97.82	96.32	97.55	98.17	97.78	98.24	96.38	64.59	98.13	80.05	96.69	95.62	97.69	-49.75	98.38	96.69	97.89	28.42	98.2	94.69	90.65	15.42	96.69	98.17	34.31	95.77	90.63	93	98.27	22	0
BRD-K13390322	AT-7519	CDK inhibitor, cell cycle inhibitor	CDK2, CDK5, CDK1, CDK4, CDK6, CDK9	98.24	97.58	74.98	97.71	97.82	92.47	97.96	98.06	98.41	96.72	69.12	97.92	97.53	98.03	98.17	98.1	-97.18	98.06	95.43	98.17	75.56	98.19	92.07	93.2	69.72	94.97	97.96	83.21	77.48	98.31	97.44	97.79	21	1
BRD-K83794624	pirarubicin	topoisomerase inhibitor	TOP2A	97.96	95.17	78.24	96.97	97.78	94.02	97.89	91.37	98.38	72.16	70.31	97.53	97.84	98.27	96.77	98.2	-71.01	97.74	96.3	98.38	32.37	97.99	97.67	97.74	59.71	97.56	97.89	68.38	88.28	88.81	97.99	97.78	21	0
BRD-K99545815	PF-562271	focal adhesion kinase inhibitor, angiogenesis inhibitor, apoptosis stimulant	PTK2, PTK2B	98.24	97.85	94.41	96.8	98.1	97.96	96.79	97.32	98.24	93.38	61.17	98.17	98.1	97.24	97.64	97.82	-97.53	98.2	97.53	98.13	-18.18	98.2	97.82	83.35	16.5	98.1	98.1	40.59	90.31	78.76	87.67	97.43	21	1
BRD-K38615104	A-443644	AKT inhibitor	AKT1, AKT2, AKT3, CDC42BPB, GSK3B, PHKG1, PKIA, PRKACA	97.99	97.36	84.24	88.64	97.82	97.89	97.32	98.34	98.34	85	53.38	95.81	96.87	97.82	96.88	98.24	-23.99	98.34	98.06	98.34	62.63	98.38	97.66	82.05	42.49	97.89	96.9	91.73	78.77	94.75	97.25	97.36	21	0
BRD-K04546108	JAK3-inhibitor-VI	JAK inhibitor	JAK3	93.3	99.15	92.75	83.7	79.99	97.53	89.66	93.55	98.27	80.08	-99.61	79.33	97.4	95.7	98.48	97.46	91.54	92.53	97.68	97.03	99.13	98.31	96.05	97.89	98.48	97.39	98.44	98.52	95.7	98.56	97.99	96.9	21	1
BRD-K70549064	staurosporine	PKC inhibitor, AKT inhibitor, BMX inhibitor, CDK inhibitor, CHK inhibitor, G protein coupled receptor agonist, glycogen synthase kinase inhibitor, leucine rich repeat kinase inhibitor, ribosomal protein inhibitor, sodium/hydrogen exchanger inhibitor	CDK2, GSK3B, CAMK2B, CDK1, CDK5, CHEK1, CHRM1, CHRM2, CHRM4, CSK, DAPK1, GPR35, IKBKB, ITK, LCK, LRRK2, MAP2K4, MAP2K6, MAPKAPK2, PAK2, PDPK1, PHKG2, PIK3CG, PIM1, PKN1, PRKACB, PRKCI, PRKCQ, RPS6KA1, STK3, SYK, TNIK, ZAP70	98.31	96.72	89.66	96.67	98.24	98.27	98.2	98.17	98.38	76.25	67.07	98.2	97.64	96.69	97.48	98.34	-18.85	98.27	98.24	98.06	29.64	98.2	87.34	79.94	16.38	97.71	97.81	81.98	89.81	95.1	82.34	96.04	21	0
BRD-K55696337	topotecan	topoisomerase inhibitor	TOP1, TOP1MT	97.85	95.84	87.64	49.7	97.04	97.5	92.77	95.76	98.2	72.77	-88.38	97.96	88.74	99.08	97.86	80.32	97.96	94.92	95.84	98.13	97.74	97.22	92.99	74.1	98.41	96.05	97.36	97.39	89.59	97.78	98.13	96.26	21	0
BRD-M16762496	PIK-75	DNA protein kinase inhibitor, P110 inhibitor, Phosphatidylinositol 3-kinase (PI3K) inhibitor, PI3K inhibitor	PIK3CA, PIK3CB, PIK3CD, PIK3CG, PRKDC	98.45	95.81	97.52	97.76	98.31	97.6	96.61	96.13	98.1	89.92	90.98	97.77	97.75	96.9	98.2	94.67	-80.73	98.24	96.55	98.2	-21.78	98.06	95.91	75.05	-21.29	96.34	97.96	35.67	91.45	97.29	68.1	94.67	21	0
BRD-A59985574	topotecan	topoisomerase inhibitor	TOP1, TOP1MT	97.96	97.53	94.15	89.83	97.57	97.96	97.89	97.43	98.1	89.61	-34.45	93.54	88.2	98.87	98.48	92.82	97.53	96.26	97.43	98.03	94.47	98.17	90.95	95.16	97.74	96.83	97.93	89.29	91.06	92.6	97.89	97.05	20	0
BRD-K21680192	mitoxantrone	topoisomerase inhibitor, DNA intercalating drug, HCV inhibitor, immunosuppressant, Pim kinase inhibitor	TOP2A, PIM1	98.13	92.1	84.49	89	92.32	98.06	97.4	97.46	97.99	94.65	82.19	97.92	96.62	98.2	97.92	97.67	22.74	98.24	95.74	98.1	94.29	98.34	98.12	52.62	96.83	95.74	97.11	89.39	83.81	83.47	97.92	97.64	20	0
BRD-K43389675	daunorubicin	RNA synthesis inhibitor, topoisomerase inhibitor, DNA synthesis inhibitor, radical formation stimulant	TOP2A, TOP2B	98.38	96.61	62.87	89.71	98.17	97.85	98.27	97.92	98.45	87.55	79.06	98.2	93.94	97.96	98.2	98.27	-30.59	98.38	93.86	98.41	28.1	98.41	95.21	72.45	32.29	95.31	97.71	30.36	74.56	97.16	96.72	97.71	20	0
BRD-K04548931	pidorubicine	topoisomerase inhibitor, DNA intercalating drug	TOP2A	97.92	97.18	81.57	94.29	96.81	98.13	98.27	97.64	98.13	76.52	64.49	97.16	96.74	98.31	97.6	93.74	-54.9	98.27	97.15	98.24	36.76	98.2	98.06	93.2	23.02	97.03	96.82	22.58	84.05	94.14	96.83	97.6	20	0
BRD-K64800655	PHA-793887	CDK inhibitor	CDK1, CDK2, CDK4, CDK5, CCND1, CCNE1, CDK7, CDK9	97.85	97.39	75.86	96.72	97.73	94.78	97.29	97.93	97.97	94.89	-84.15	97.64	97.71	96.8	96.39	96.13	-24.62	96.81	96.74	98.06	16.57	98.03	68.01	90.63	28.65	97.39	98.13	94.97	60.9	87.26	97.46	95.74	20	0
BRD-K19220233	JNK-9L	JNK inhibitor	MAPK8	98.2	96.44	95.87	98.24	98.2	96.05	97.99	97.39	98.41	98.27	76.93	96.23	94.4	89.35	98.06	96.23	-55.49	98.27	97.89	98.17	13.89	97.99	95.87	78.02	-33.94	96.42	98.17	66.7	89.27	89.21	79.53	92.17	20	0
BRD-K17210248	daunorubicin	RNA synthesis inhibitor, topoisomerase inhibitor, DNA synthesis inhibitor, radical formation stimulant	TOP2A, TOP2B	98.34	96.97	82.17	92.8	97.67	98.27	98.1	98.2	98.34	96.83	91.84	98.27	94.79	97.43	98.34	91.54	-85.23	98.17	96.83	98.38	41.17	98.27	96.58	72.03	19.3	90.31	97.48	38.83	63.05	94.02	97.61	98.24	19	0
BRD-K72238567	fludarabine	DNA synthesis inhibitor, DNA repair enzyme inhibitor, purine antagonist, ribonucleotide reductase inhibitor	ADA, DCK, POLA1, RRM1, RRM2	96.69	97.13	97.18	72.26	98.17	96.69	94.63	96.34	98.31	89.46	68.51	98.34	93.91	95.79	90.8	95.74	22.69	96.97	97.6	98.56	74.72	98.41	98.13	66.1	56.13	96.9	98.41	56.09	94.87	86.96	96.44	95.65	19	0
BRD-K58299615	RO-90-7501	amyloid precursor protein inhibitor, beta amyloid aggregation inhibitor	APP	98.94	99.01	99.54	56.66	80.12	98.19	98.75	99.93	75.97	68.56	99.33	99.58	98.21	99.16	62.66	94.55	-37.23	99.86	95.79	91.25	68.32	94.93	98.27	-29.25	29.07	99.89	99.51	63.68	97.18	72.34	99.82	99.93	18	0
BRD-A37052580	physostigmine	acetylcholinesterase inhibitor, cholinesterase inhibitor	ACHE, BCHE	91.59	99.93	99.54	-81.56	17.26	99.86	-88.95	99.61	93.1	54.02	99.22	-99.75	99.79	92.59	93.71	96.3	93.27	99.55	99.54	99.61	94.59	99.05	96.96	-99.54	88.22	99.93	99.58	96.18	98.13	84.82	99.89	99.72	18	2
BRD-K40992116	parachlorophenol	disinfectant		89.15	99.08	52.76	85.16	70.86	98.77	80.76	96.63	90.85	49.8	74.83	77.48	98.88	29.85	91.04	97.64	98.77	94.58	99.65	98.81	98.34	99.3	99.65	74.51	99.86	99.3	98.47	96.44	96.13	84.23	99.4	98.31	18	0
BRD-K51313569	palbociclib	CDK inhibitor	CDK4, CDK6, CCND3	98.67	68.76	69.75	97.87	89.72	83.5	95.18	82	82.7	98.67	-88.27	99.08	98.98	98.02	80.14	99.05	96.12	72.86	96.56	48.55	99.22	85.18	88.61	99.75	98.48	97.5	90.29	97.74	99.12	94.14	96.58	98.63	18	0
BRD-K77681376	BRD-K77681376	casein kinase inhibitor, FLT3 inhibitor		98.24	97.85	90.67	96.02	97.96	98.17	98.2	98.06	98.2	74.59	26.88	96.38	75.28	98.34	98.17	93.84	-16.67	98.13	92.59	98.24	45	98.34	94.47	90.7	95.53	97.22	89.1	89.64	90.33	96.02	95.41	84.62	18	0
BRD-A13122391	triptolide	RNA polymerase inhibitor	CYP2C19, RELA	97.43	97.11	44.96	94.93	97.64	96.75	95.32	96.5	98.24	79.44	56.88	81.35	95.92	98.24	97.99	94.93	-51.75	98.31	97.32	98.24	68.15	98.31	96.47	83.65	85.3	97.22	98.17	87.82	74.73	76.88	94.93	95.45	18	0
BRD-K23192422	lestaurtinib	FLT3 inhibitor, growth factor receptor inhibitor, JAK inhibitor, apoptosis stimulant	FLT3, NTRK1, JAK2, NTRK2, NTRK3	97.6	84.21	96.02	46.54	95.35	97.29	96.51	97.6	97.01	77.38	-84.28	97.74	95.91	97.89	95.24	92.16	-95.89	96.69	97	93.49	-16.56	98.03	92.95	70.23	-16.48	97.46	98.1	76.48	71.56	82.95	97.46	95.73	18	1
BRD-K54233340	dorsomorphin	AMPK inhibitor, DNA damaging, TGF beta receptor inhibitor	ACVR1, BMPR1A, BMPR1B, EPHA2, FKBP1A, FLT1, FLT3, KDR, LCK, MKNK1, PRKAA1, RPS6KA1, SRC	95.67	94.79	95.88	94.41	96.79	97.24	88.71	96.3	96.75	94.34	-71.05	92.44	95.03	98.24	97.39	92.85	78.31	96.83	94.34	97.04	89.07	96.44	97.57	87.37	43.93	95.73	97.92	95.6	90.92	97.57	95.35	93.28	18	0
BRD-K61691971	avrainvillamide-analog-1	nucleophosmin inhibitor	NPM1	98.84	95.4	-95.91	95.88	98.1	76.65	91.73	94.85	90.46	95.35	99.12	97.18	65.04	99.08	99.15	95.79	98.2	83.15	94.87	98	99.08	52.79	96.48	47.32	98.2	95.15	95.48	88.49	98.92	89.18	50.58	49.38	18	1
BRD-K79877282	PF-543	sphingosine kinase inhibitor	SPHK1	99.19	97.81	91.28	42.68	97.36	98.34	89.08	90.78	98.56	24.01	93.43	66.86	98.34	82.69	54.62	98.7	98.52	98.98	98.27	99.22	69.36	98.94	98.56	84.62	99.44	91.54	98.73	84.75	98.5	51.44	95.19	75.72	17	0
BRD-A18497530	5-iodotubercidin	adenosine kinase inhibitor, nucleoside transporter inhibitor	MAPK3, ADK, CSNK1G2, GSG2, LRRK2	98.24	93.05	77.43	90.37	94.5	97.39	98.31	97.67	98.17	77.79	54.67	97.46	93.52	97.89	98.2	97.36	-46.26	97.36	96.31	97.6	49.55	98.2	77.99	95.2	21.27	86.27	95.81	52.74	97.43	86.04	94.63	97.14	17	0
BRD-K29313308	HDAC3-selective	HDAC inhibitor	HDAC3	93.06	98.55	98.52	99.47	78.63	98.98	96.98	84.72	98.98	99.51	94.36	67.76	95.11	77.56	99.26	96.71	91.37	98.98	99.3	99.26	86.09	88.31	72.27	93.65	24.59	99.47	88.22	97.29	95.22	97.67	29.51	-33.24	17	0
BRD-K06543683	bisindolylmaleimide-ix	PKC inhibitor, glycogen synthase kinase inhibitor, leucine rich repeat kinase inhibitor, SIRT inhibitor	SIRT1, AKT1, GSK3B, LCK, LRRK2, MAPK1, MAPK11, MAPK12, MAPK14, MAPK8, PRKCA, ROCK1, RPS6KB1, SIRT2	98.34	94.86	94.26	95.95	98.34	95.1	97.89	97.74	97.92	94.26	31.29	97.92	86.34	95.1	95.1	94.51	-25.69	98.34	96.45	98.13	31.25	98.31	94.86	87.78	29.46	97.14	97.74	59.62	64.36	91.11	91.51	97.79	17	0
BRD-K69650333	idarubicin	topoisomerase inhibitor, radical formation stimulant, RNA synthesis inhibitor	TOP2A	98.34	97.02	92.26	97.32	98.34	97.29	98.04	97.85	98.31	76.46	82.6	96.86	92.61	91.52	92.19	94.65	-40.26	98.38	91.84	97.58	29.42	98.27	62.64	54.46	20.58	97.19	97.25	23.22	92.15	78.37	96.41	97.22	16	0
BRD-K17953061	staurosporine	PKC inhibitor, AKT inhibitor, BMX inhibitor, CDK inhibitor, CHK inhibitor, G protein coupled receptor agonist, glycogen synthase kinase inhibitor, leucine rich repeat kinase inhibitor, ribosomal protein inhibitor, sodium/hydrogen exchanger inhibitor	CDK2, GSK3B, CAMK2B, CDK1, CDK5, CHEK1, CHRM1, CHRM2, CHRM4, CSK, DAPK1, GPR35, IKBKB, ITK, LCK, LRRK2, MAP2K4, MAP2K6, MAPKAPK2, PAK2, PDPK1, PHKG2, PIK3CG, PIM1, PKN1, PRKACB, PRKCI, PRKCQ, RPS6KA1, STK3, SYK, TNIK, ZAP70	96.49	96.09	95.79	91.62	92.97	96.37	96.65	96.38	95.64	72.35	-87.72	91.08	93.65	94.46	82.9	96.09	-13.07	98.2	97.43	96.59	93.48	98.49	97.53	87.95	78.24	96.86	96.51	33.48	83.02	61.7	76.78	97.57	16	0
BRD-A94709349	metaxalone	muscle relaxant		95.34	99.37	81.84	87.71	67.76	99.44	98.17	95.6	54.94	-23.06	99.15	47.74	99.61	-22.14	87.62	99.68	39.2	72.8	99.75	80.38	86.28	97.61	90.27	40.89	81.23	99.75	98.58	98.79	99.54	44.78	98.8	98.63	16	0
BRD-K40902647	vincamine	adrenergic receptor antagonist	CHRM1, CHRM2, CHRM3, CHRM4	99.01	87.79	94.74	50.92	98.84	96.67	56.36	67.28	63.23	14.92	95.76	94.76	99.3	96.62	94.22	97.92	-11.2	98	97.18	75.44	44.59	96.62	99.15	86.03	7.43	97.14	97.53	78.52	95.56	3.66	78.31	96.62	15	0
BRD-K53780220	BRD-K53780220	casein kinase inhibitor, FLT3 inhibitor		97.89	95.6	73.04	92.16	96.84	96.9	97.43	97.43	98.1	95.29	28.14	80.3	69.34	98.27	93.84	88.39	-35.77	96.96	90.31	96.91	36.66	98.06	98.06	97.46	13.39	94.16	90.56	20	70.31	91.11	94.3	96.23	15	0
BRD-A45889380	mepacrine	NFkB pathway inhibitor, cytokine production inhibitor, TP53 expression enhancer, acetylcholinesterase inhibitor, AKT inhibitor, apoptosis stimulant, DNA inhibitor, mTOR inhibitor, phospholipase inhibitor, PI3K inhibitor, secretory phospholipase inhibitor, TP53 activator	TP53, AKT1, MTOR, NFKB1, PLA2G1B, PLA2G2A, PLA2G2D, PLA2G4A, PLA2G6, PLCL1	96.34	97.78	-34.25	87.71	83.27	96.09	90.22	94.01	98.27	97.43	-70.86	96.55	95.88	99.47	93.1	95.68	-90.55	98.53	89.73	98.04	94.17	95.67	98.06	93.98	94.07	97.53	97.57	80.64	56.51	89.47	86.73	83.79	15	0
BRD-A11702965	chromomycin-a3	DNA binding		98.27	91.08	94.78	95.98	98.1	90.2	97.89	95.9	98.24	82.01	72.05	98.03	85.82	98.27	98.2	89.67	-35.41	97.99	97.43	98.27	34.64	97.96	90.87	80.99	45.79	65.32	92.77	50.61	88.12	92.91	96.86	95.61	15	0
BRD-K02407574	parbendazole	tubulin inhibitor	TUBB	73.86	97.89	97.82	97.53	36.5	99.3	93.71	98.41	38.09	96.13	99.51	96.29	84.92	91	29.02	96.08	92.23	99.33	68.92	-67.68	99.51	84.91	55.94	63.38	93.75	99.51	96.41	99.47	88.79	47.61	22.53	99.3	15	0
BRD-A17535965	gelsemine	acetylcholine receptor antagonist, glycine receptor antagonist	GLRA3	98.41	97.5	84.14	79.61	71.88	98.56	94.95	99.4	62.05	94.96	71.79	86.92	94.22	99.19	99.3	98.73	88.65	97.86	99.15	93.4	74.93	79.03	97.46	45.75	70.56	97.53	97.88	87.23	89.69	71.2	97.53	98.12	14	0
BRD-K11373525	ZD-7155	angiotensin receptor antagonist	AGTR1	94.14	98.91	45.76	91.43	86.16	91.28	95.55	92.86	93.03	31.71	98.63	93.17	93.73	99.57	95.35	99.37	-17.53	95.33	98.19	99.15	51.73	96.44	96.2	-20.31	71.23	97.36	94.11	83.03	90.96	86.11	98.66	97.52	14	0
BRD-K79090631	CGP-60474	CDK inhibitor, PKC inhibitor	CDK1, CDK2	98.24	95.11	70.68	78.36	98.27	91.6	98.2	98.06	98.2	90.3	34.33	97.92	88.82	97.55	97.78	92.45	-98.1	97.79	83.96	98.24	40.93	98.24	94.22	45.99	-37.98	72.5	82.68	24.49	87.87	97.32	96.46	94.71	14	1
BRD-K70578146	dactinomycin	DNA directed RNA polymerase inhibitor, nucleic acid syntheis inhibitor, protein synthesis inhibitor	POLR2A	95.69	95.05	85.45	92.37	96.7	91.14	96.45	96.65	93.09	95.67	62.44	97.67	86.79	98.06	93.21	95.2	-96.59	98.03	95.06	97.99	39.94	97.84	78.99	61.15	-39.14	82.36	89.36	42.14	91.29	92.41	95.43	89.62	14	1
BRD-K67868012	PI-103	PI3K inhibitor, mTOR inhibitor	PIK3CA, PIK3CG, MTOR, PIK3CB, PIK3CD, PRKDC	94.09	96.49	80.58	85.95	57.14	97.15	97.92	96.88	95.21	97.23	79.14	78.2	92.63	96.16	95.37	90.35	-53.35	97.8	97.08	92.74	-28.2	81.3	96.97	-5.55	-49.93	97.08	96.99	62.72	97.37	34.32	60.66	90.99	14	0
BRD-K92093830	doxorubicin	topoisomerase inhibitor, DNA intercalating drug	TOP2A	95.56	96.86	77.05	68.64	89.79	92.97	97.36	95.56	97.89	86.42	-53.62	97.85	94.12	97.85	88.89	69.03	-92.97	97.78	90.5	98.03	25.5	97.74	97.85	69.84	26.07	95.46	90.71	31.76	41.69	91.5	96.81	96.54	14	0
BRD-A31007383	SDZ-WAG-994	adenosine receptor agonist	ADORA1	95.28	88.8	56.24	92.03	45.3	96.23	96.48	88.72	96.48	97.72	90.08	73.17	94.08	97.67	91.63	83.04	46.81	96.48	96.4	99.58	74.45	87.81	52.84	55.11	42.76	95.67	97.37	88.09	98.34	81.68	98.59	97.67	14	0
BRD-K77908580	entinostat	HDAC inhibitor, cell cycle inhibitor	HDAC1, HDAC2, HDAC3, HDAC9	47.81	97.53	95.49	98.94	87.63	98.78	70.3	96.25	99.08	99.12	90.62	50.45	87.85	92.92	97.75	65.23	32.85	97.44	81.41	98.91	65.13	90.31	96.74	98.56	-87.07	98.73	54.27	93.33	80.14	98.66	66.52	49.74	14	0
BRD-K21853356	RG-14620	EGFR inhibitor	EGFR	94.15	86.44	99.72	57.37	62.55	89.35	60.75	99.54	62.69	46.07	97.46	60.84	94.94	98.83	83.86	88.45	60.76	99.51	99.51	71.46	83.56	98.17	99.82	79.92	86.36	97.93	99.47	99.02	98.63	97.15	98.66	88.08	14	0
BRD-A80960055	celastrol	anti-inflammatory agent, antioxidant, HSP90 Inhibitor, NFKB pathway inhibitor, topoisomerase inhibitor	IL1B, TNF	97.69	98.06	71.27	19.83	89.56	99.27	58.55	99.16	98.17	55.69	-33.2	96.17	93.65	99.89	98.24	93.04	18.84	98.03	97.89	25.08	41.2	99.4	22.1	51.01	64.22	96.51	78.94	46.64	46.49	67.06	99.22	98.94	14	0
BRD-U66370498	androstanol	constitutive androstane receptor (CAR) inhibitor	NR1I3	99.01	80.82	95.49	59.42	84.94	94.48	-76.3	99.08	89.84	94.43	93.36	96.8	99.51	-43.76	48.03	94.65	98.5	96.58	99.01	58.68	98.24	91.52	-41.26	67.13	99.4	95.7	99.54	97.83	74.15	74.58	58.33	90.83	13	0
BRD-K13261168	LY-16350	dopamine receptor agonist, dopamine receptor antagonist	DRD2, DRD3	98.87	99.72	90.65	83.11	86.01	96.72	93.16	94.3	94.36	94.35	98.03	15.57	80.81	97.53	98.05	96.92	57.19	98.8	93	98.55	96.15	96.45	37.36	66.29	41.22	88.76	92.12	79.99	96.28	95.6	93.01	89.67	13	0
BRD-K93331255	lypressin	vasopressin receptor agonist	AVPR1A, AVPR1B, AVPR2	73.67	99.4	64.67	97.71	50.35	91.94	71.67	24.58	94.82	98.34	76.96	38.61	92.06	97.36	96.24	96.91	96.36	54.38	99.79	97.16	30.85	96.2	74.02	99.33	57.59	99.86	80.03	83.8	99.33	76.81	91.16	92.67	13	0
BRD-K96362535	tubaic-acid	mitochondrial complex I inhibitor, NADH-ubiquinone oxidoreductase (Complex I) inhibitor	MT-ND1	72.31	96.27	85.76	84.41	97.57	99.29	67.39	99.18	95.85	96.64	92.77	80.45	99.45	99.29	53.09	87.91	35.66	99.86	97.36	90	85.66	93.9	79.28	68.44	78.33	99.68	97.22	96.68	90.89	52.44	89.7	94.9	13	0
BRD-A79237180	ascorbic-acid	vitamin C, antioxidant	AKR1B1	99.39	98.48	98.37	-23.14	93.45	95.84	82.09	63.2	68.68	-85.7	36.72	99	95.9	88.51	81.64	69.11	95.14	98.48	88.78	90.3	86.92	99.82	84.44	8.46	89.79	96.76	99.82	89.25	89.9	65.12	99.72	99.68	13	0
BRD-K52313696	tacedinaline	HDAC inhibitor, cell cycle inhibitor	HDAC1	86.69	98.8	95.87	88.7	-96.93	98.87	66.97	93.04	96.17	87.94	96.09	94.72	96.81	98.34	95.67	84.48	-34.21	95.61	90.71	98.48	70.69	13.05	87.95	98.81	-23.44	99.3	-60.49	-63.75	78.27	98.79	-26.56	-17.9	13	1
BRD-K03440695	boldine	acetylcholine receptor inhibitor, dopamine receptor antagonist	CHRNA4, CHRNB2, DRD1, DRD2	98.87	95.18	-48.3	47.89	74.99	34.34	56.68	64.01	80.44	56.51	58.55	98.3	88.67	80.41	99.37	95.93	99.15	58.68	84.62	-12.36	90.68	95.39	57.36	58.94	96.26	88.69	89.05	99.26	99.08	98.66	98.35	98.66	13	0
BRD-A17664363	BRD-A17664363	steroidogenic factor antagonist	NR5A1	99.75	64.48	97.53	97.2	54.55	67.32	99.75	96.44	95.41	91.49	65.37	74.69	93.9	61.91	61.52	43.1	48.06	43.91	81.72	42.83	98.52	99.12	79.26	81.51	98.62	80.22	96.69	96.21	99.75	-7.27	58.14	99.26	13	0
BRD-K71534238	GW-9508	Free Fatty Acid Receptor 1 (FFAR1; GPR40) Agonists, G protein coupled receptor agonist, G-protein coupled receptor agonist	FFAR4, FFAR1	99.54	95.24	95.69	28.57	45.85	68.82	85.9	99.93	45.73	20.26	80.83	70.32	79.8	87.39	30.69	99.57	35.89	99.89	99.46	13.64	99.22	99.02	95.61	71.07	98.76	95.01	99.75	56.68	79.86	63.39	79.81	78.47	13	0
BRD-K07403598	CAY-10470	NFKB pathway inhibitor	NFKB1, TNF	90.71	92.15	69	99.52	28.05	95.04	86.27	97.97	97.25	97	20.78	59.99	81.24	12.19	93.12	81.96	93.98	85.72	98.33	95.56	97.29	96.76	97.5	80.01	94.5	98.59	93.4	96.67	92.14	70.02	71.65	88	12	0
BRD-K00673382	famotidine	histamine receptor antagonist	HRH2	94.26	89.79	96.73	58.64	73.26	82.41	62.76	81.62	95.74	25.67	92.76	69.78	97.6	76.49	95.84	95.6	91.51	97.79	99.3	91.57	96.12	96.94	88.82	67.77	96.25	98.98	87.23	91.04	94.83	88.16	95.65	91.89	12	0
BRD-K96778649	tyrphostin-47	EGFR inhibitor, epidermal growth factor receptor (EGFR) inhibitor	EGFR	98.8	91.78	99.22	98.4	91.81	52.21	40.71	29.64	91.35	95.93	60.74	71.5	74.1	96.44	93.01	91.53	26.89	45.97	50.11	27.81	84.33	83.1	3.24	49.84	99.86	97.29	96.44	99.86	95.19	98.64	96.9	69.55	12	0
BRD-A16998493	etodolac	cyclooxygenase inhibitor, TRPV agonist	PTGS2, PTGS1, RXRA, TRPV1	95.54	96.99	48.04	89.95	97.67	73.96	80.32	86.33	96.32	96.43	78.87	91.9	96.25	99.82	89.32	93.94	21.55	89.75	76.96	87.82	39.94	96.26	99.37	66.98	22.48	91.72	94.64	81.51	95.14	60.37	99.75	97.2	12	0
BRD-A02333338	cyclopamine	smoothened receptor antagonist, hedgehog pathway inhibitor	SMO, DHH, IHH, PTCH1	98.45	69.22	63.12	76.96	89.86	89.3	92.67	98.1	96.02	89.36	26.57	81.66	97.85	98.45	97.04	93.96	-32.35	97.89	89.07	97.82	29.96	98.38	89.45	40.41	-19.84	42.33	95.23	23.43	88.66	97.89	98.31	92.97	12	0
BRD-A61470182	n-formylmethionylalanine	macrophage activator		88.98	74.74	95.39	-11.63	96.41	85.53	88.85	93.42	57.18	19.27	65.36	95.6	95.84	99.68	86.52	99.3	82.86	99.44	95.6	95.42	42.74	98.48	78.69	-43.79	7.4	84.03	98.03	94.57	99.06	83.64	71.81	94.19	12	0
BRD-A91452556	estradiol-cypionate	estrogen receptor agonist	ESR1	98.8	90.34	52.23	95.17	92.6	97.5	96.9	91.01	84.79	86.99	79.02	98.29	99.86	57.4	98.35	99.65	-45.02	99.15	99.58	98.13	70.45	79.51	78.02	19.16	2.42	55.05	93.16	45.55	83.23	86.17	98.54	83.58	12	0
BRD-K06335600	tizanidine	adrenergic receptor agonist	ADRA2A, ADRA2B, ADRA2C, CYP1A2, NISCH	97.34	96.23	67.6	48.95	93.89	97.78	94.93	99.37	96.22	53.52	58.5	95.1	90.86	99.4	94.09	87.09	77.66	66.27	97.75	58.36	94.95	93.2	50.83	22.99	41.12	97.74	92.99	99.53	86.68	71.97	97.78	84.65	11	0
BRD-K94144010	cotinine	nicotine metabolite		84.83	96.42	24.51	70.11	40.6	87.6	62.27	92.78	94.75	93.7	57.77	95.3	97.22	95.86	96.16	87.48	72.92	93.58	90.63	95.7	83.01	97.18	89.96	36.29	92.12	92.83	97.11	92.29	97.52	95.09	98.39	90.82	11	0
BRD-K66896231	BRD-K66896231	acetylcholinesterase inhibitor	ACHE	91.62	91.88	70.94	80.16	-17.99	90.1	80.56	91.01	91.5	70.14	94.83	96.69	98.87	95.15	95.46	80.77	97.29	91.63	96.28	97.64	97.29	90.74	96.23	82.86	94.51	96.55	88.16	96.67	87.96	94.79	88.51	33.1	11	0
BRD-K66296774	fluvastatin	HMGCR inhibitor	HMGCR, CYP2C8	96.54	83.13	76.64	75.87	95.29	99.16	96.28	98.99	73.19	81.86	20.88	71.27	85.47	93.29	66.71	94.54	62.1	45.96	92.61	81.44	95.41	97.6	67.05	76.03	98.98	98.06	94.08	97.77	99.75	72.94	93.94	90.62	11	0
BRD-K30097969	pitavastatin	HMGCR inhibitor, apolipoprotein expression enhancer, osteopontin expression inhibitor	HMGCR, APOA1, CYP2C8	86.78	98.66	61.57	56.78	98.7	95.55	95.88	85.9	49.39	23.17	27.84	91.78	95.75	99.61	87.12	93.47	89.84	87.23	95.52	86.06	83.04	88.45	94.05	68.66	97.85	98.2	95.05	94.45	85.08	79.46	94.84	95.33	11	0
BRD-K39484304	triptolide	RNA polymerase inhibitor	CYP2C19, RELA	98.38	81.34	88.17	76.29	96.44	93.83	87.89	96.89	98.41	71.33	40.14	96.55	85.15	91.57	95.62	92.39	-47.39	97.78	94.31	98.38	46.68	98.38	97.04	62.22	42.91	89.43	98.06	69.66	75.8	71.47	91.96	86.68	11	0
BRD-K50140147	NVP-TAE684	ALK tyrosine kinase receptor inhibitor, ALK tyrosine kinase receptor mutant inhibitor, leucine rich repeat kinase inhibitor	ALK, INSR	91.79	96.22	90.1	35.64	88.05	97.05	91.37	96.22	45.65	58.76	-80.18	95.02	90.61	70.87	81.13	96.32	5.64	74.83	88.5	88.87	15.25	84.52	95.68	53.21	33.12	97.06	97	47.95	95.24	94.75	98.31	98.2	11	0
BRD-K63265447	docetaxel	tubulin inhibitor, microtubule depolymerization inhibitor, microtubule stabilizing agent, microtubule stimulant, taxane	TUBB, BCL2, MAP2, MAP4, MAPT, NR1I2, TUBB1	94.81	97.46	98.06	65.42	-79.85	96.5	40.64	88.82	-99.08	73.52	90.04	91.22	84.42	82.63	-92.78	98.48	99.58	97	-99.08	92.76	75.63	99.3	96.37	-97.36	55.07	98.87	98.55	-88.05	97.57	-26.96	-85.33	94.05	11	3
BRD-K15592317	CP466722	ATM kinase inhibitor	ATM	92.88	89.67	93.84	81.68	75.4	96.9	77.39	97.71	84.93	83.65	24.73	96.77	97.64	34.5	91.28	96.86	37.3	90.55	95.04	97.42	46.94	84.11	96.97	-23.39	35.53	96.62	88.56	48.1	99.79	78.05	80.6	97.22	11	0
BRD-K51671335	sulpiride	carbonic anhydrase inhibitor, dopamine receptor, dopamine receptor antagonist	DRD2, CA7, DRD3, CA1, CA12	95.45	65.27	65.25	42.28	41.38	79.32	35.42	60.62	97.71	-13.65	36.24	62.94	97.89	94.62	95.31	90.07	52.75	96.22	95.11	99.72	92.68	97.32	95.98	61.79	87.66	49.96	94.93	95.24	82.21	98.05	94.9	80.78	11	0
BRD-A92161634	scopoline	acetylcholine receptor antagonist		91.59	55.78	98.73	88.53	55.22	49.32	91.59	96.41	37.28	54.07	17.21	98.11	88.04	42.13	69.76	98.56	-66.71	95.4	92.45	11.78	70.19	89.02	48.27	-22.95	-49.88	53.89	98.39	95.72	99.79	96.58	99.86	99.37	11	0
BRD-K73196317	urapidil	adrenergic receptor antagonist, serotonin receptor agonist	HTR1A	97.98	95.87	95.28	72.42	39.34	74.93	86.29	50.07	71.28	61.13	49.52	89.61	83.83	95.49	97.1	88.12	-28.92	93.49	97.13	23.63	-14.16	95.13	77.64	61.15	23.1	91.81	95.85	98.47	93.75	88.22	95.11	99.19	11	0
BRD-K88568253	iproniazid	monoamine oxidase inhibitor	MAOA, MAOB	95.22	99.08	91.08	82.27	90.68	98.7	63.65	99.79	89.35	98.85	89.46	99.4	-77.7	86.62	93.94	-95.81	-59.77	69.2	54.12	86.79	55.39	99.79	97	-99.75	-29.58	99.79	82.87	-96.41	97.6	-88.71	64.93	99.15	11	3
BRD-U82589721	HG-5-113-01	protein kinase inhibitor	ABL1, LTK, STK10	48.17	95.6	82.88	-56.3	96.9	85.23	73	68.59	92.27	-32.97	-94.25	89.56	91.88	97.89	96.52	80.6	66.35	9.49	95.04	99.58	76.67	95.7	96.56	43.38	69.28	50.97	95.29	93.96	44.49	96.59	89.23	96.76	11	0
BRD-K72676686	fluvoxamine	selective serotonin reuptake inhibitor (SSRI), serotonin reuptake inhibitor, serotonin uptake inhibitor	SLC6A4, CYP2C19	52.47	99.37	96.86	55.27	56.66	93.91	79.02	97.1	95.34	61.92	82.75	87.65	91.82	99.82	86.57	99.79	60.21	79.6	99.89	53.5	60.42	98.77	32.72	21.56	96.65	99.32	90.73	78.25	99.19	58.46	70.03	88.57	11	0
BRD-A99571536	dubinidine	anticonvulsant that reduces motor activity		96.94	-72.03	85.32	-81.79	91.28	-50.82	95.21	-33.03	50.7	-85.63	29.44	61.01	90.83	94.81	97.81	85.79	95.15	63.03	82.55	-49.71	97.65	90.36	96.48	84.55	98.77	-40.92	86.34	98.27	98.17	65.76	96.55	97.34	11	0
BRD-A29082194	gitoxigenin	ATPase inhibitor	ATP1A1	94.81	98.03	50.93	99.01	-67.25	98.87	61.65	98.31	98.73	99.01	47.64	95.49	98.19	83.87	82.4	92.42	64.63	86.23	96.72	67.21	69.44	66.39	50.62	-72.55	51.63	90.11	98.63	85.5	98.94	42.59	91.05	53.99	11	0
BRD-K49945136	GR-113808	serotonin receptor antagonist	HTR4	99.82	95.91	83.67	67.77	99.13	65.91	25.78	53.37	-92.79	-65.18	82.61	75.23	87.38	99.08	97.09	60.3	61.78	81.68	91.72	-98.82	97.55	87.64	87.76	89.65	73.99	97.68	99.54	71.74	98.71	38.93	99.33	99.79	11	1
BRD-K00615600	AG-14361	PARP inhibitor	PARP1	55.76	85.09	57.74	90.39	97.79	46.48	-88.65	79.82	97.71	95.24	-37.18	97.38	89.63	98.06	97.89	89.63	-7.66	-32.5	60.65	21.32	80.77	97.33	-48.25	96.08	14.96	96.44	98.27	68.19	-47.08	95.68	71.08	79.54	11	0
BRD-A74904029	EI-231	casein kinase inhibitor	CSNK2A1, CSNK2A2, CSNK2B	91.54	61.46	64.41	-28.54	47.4	47.47	-30.22	47.66	92.49	31.36	-14.52	96.34	97.57	99.37	99.26	95.68	99.37	10.15	53	43.73	89.42	56.09	37.84	71.68	95.9	72.47	96.95	95.74	52.22	15.88	98.84	97.53	11	0
BRD-A71262238	nafadotride	dopamine receptor antagonist	DRD3, DRD2, HTR1A	99.54	88.38	69.45	83.81	99.05	99.05	98.41	93.98	50.17	54.48	96.96	97.54	96.47	86.85	93.33	93.53	94.97	93.97	92.79	69.93	72.74	80.14	25.32	-19.68	80.12	93.22	98.89	98.1	83.77	17.1	95.6	89.36	10	0
BRD-A27489425	rolitetracycline	antibiotic		99.19	85.8	63.86	38.77	99.22	72.36	63.63	77.21	69.36	-6.31	88.85	86.66	99.54	99.79	91.19	96.38	48.48	92.24	93.55	92.03	91.2	99.26	94.26	76.29	89.15	86.52	97.49	94.33	98.84	24.34	97.89	95.49	10	0
BRD-K48029790	OBAA	phospholipase inhibitor	PLA2G1B	96.28	98.77	70.14	45.58	66.33	98.8	86.69	97.92	92.35	33.43	97.11	98.7	95.78	94.41	60.91	68.96	-8.46	90.95	91.18	94.53	81.17	55.63	98.02	9.52	67.43	94.32	96.41	67.85	96.44	25.98	80.4	90.91	10	0
BRD-K19796430	erismodegib	hedgehog pathway inhibitor, smoothened receptor antagonist	SMO	91.65	59.84	85.6	-39.89	90.71	74.3	71.38	92.53	71.23	56.87	61.47	70.76	99.37	98.48	95.04	99.72	70.36	91.18	92.44	-22.98	99.68	98.7	88.18	60.22	99.33	55.8	97.43	99.83	91.03	-73.56	97.67	94.45	10	0
BRD-K71059170	cefixime	cell wall synthesis inhibitor		99.86	90.26	95.19	73.17	99.89	89.59	48.47	80.66	62.41	29.27	82.65	81.12	98.95	98.24	53.54	91.33	90.27	94.91	91.31	84.42	73.43	95.12	86.97	75.2	97.92	90	96.16	93.18	95.52	46.88	98.74	94.96	10	0
BRD-A43849199	karakoline	phytotoxin		73.96	-72.57	91.36	-57.39	89.03	51.4	-33.05	95.09	36.87	-16.52	90.68	82.49	96.19	98.77	97.36	72.88	91.86	94.54	97.37	91.78	76.33	96.07	99.54	91.97	62.58	85.16	95.17	55.25	95.66	-33	88.51	98.63	10	0
BRD-A15079084	phorbol-12-myristate-13-acetate	PKC activator, CD antagonist	CD4, KCNT2, PRKCA, TRPV4	92.21	-23.15	39.71	99.93	46.7	64.87	49.99	-84.85	94.29	99.93	-93.61	-47.99	94.05	79.6	95.84	97.5	99.58	75.79	91.37	85.82	99.58	78.41	72.81	73.67	97.23	-20.53	87.85	99.86	98.04	98.68	92.85	92.31	10	0
BRD-K23383398	T-0901317	LXR agonist, ABC transporter expression enhancer, ROR inverse agonist	NR1H3, NR1H2, ABCA1, NCOA1, NCOA2, NR1I2, RORA, RORC, RXRB	99.82	86.89	93.25	66.68	32.32	96.19	89.02	98.8	71.67	73.02	61.66	19.34	99.3	77.1	83.94	92.46	97.84	88.3	98.84	86.98	89.87	77.54	88.21	88.52	86.17	86.57	98.27	97.99	97.73	40.72	94.17	99.26	10	0
BRD-K52397688	amperozide	dopamine receptor antagonist, FAAH inhibitor, serotonin receptor antagonist	HTR2A, DRD2, FAAH	86.49	95	99.58	48.38	82.82	75.9	-38.64	85.98	88.76	77.67	76.38	36.86	87.2	88.72	97.57	98.88	96.53	88.95	99.55	66.1	99.79	99.15	86.31	34.95	99.93	89.58	99.61	99.75	78.33	90.82	39.92	87.7	10	0
BRD-A70449690	forskolin	adenylyl cyclase activator, Adenylate cyclase stimulant, growth hormone receptor agonist, phosphokinase stimulant	ADCY2, ADCY5, GNAS	53.26	94.77	-12.62	-91.77	38.26	99.12	90.82	99.15	66.55	-34.87	99.08	99.4	93.61	-51.21	-58.69	97.38	89.83	88.47	50.27	81.52	87.15	95.77	95.29	51.52	95.56	78.12	98.84	79.87	72.15	45.19	95.02	89.96	10	0
BRD-K55191674	benzylpenicillin	PBP3 inhibitor		97.67	53.64	79.9	-30.13	98.07	83.5	-42.49	88.76	34.38	-66.8	86.81	92.42	88.43	95.7	98.34	56.34	89.14	-10.89	96.69	-46.87	95.89	97.96	91.52	67.14	97.39	79.08	59.42	80.58	93.57	42.52	98.24	98.29	10	0
BRD-A55913614	primaquine	antimalarial agent, DNA inhibitor	KRT7, NQO2	99.75	22.42	97.08	89.82	50.49	24	44.82	17.67	98.59	98.45	-8.78	88.54	58.02	92.87	98.25	72.13	97.02	49.78	44.38	84.57	99.26	78.93	-35.21	47.33	89.62	24.3	71.09	99.44	88.82	88.17	95.92	95.76	10	0
BRD-K67860401	AR-A014418	glycogen synthase kinase inhibitor	GSK3B	81.95	97.64	86.2	36.41	37.47	89.9	48.8	99.47	97.89	82.57	-48.6	86.45	87.3	61.35	80.42	97.59	75.05	94.32	97.67	63.62	98.94	93.4	55.65	23.91	96.49	93.44	97.89	86.16	77.17	50.94	97.74	99.3	10	0
BRD-K30743633	TCPOBOP	constitutive androstane receptor (CAR) agonist	NR1I3	93.84	99.58	70.61	64.88	55.75	97.02	89.57	98.04	-15.5	86.56	68.37	94.5	51.87	70.87	97.32	76.39	60.63	80.7	95.4	-84.05	-16.84	85.05	99.55	99.5	75.79	99.68	96.13	11.86	72.95	94.36	87.03	98.34	10	0
BRD-K17674993	diflorasone	corticosteroid agonist, cytochrome P450 inhibitor, glucocorticoid receptor agonist, immunosuppressant	NR3C1, PLA2G1B	85.84	98.24	59.99	69.92	97.46	98.13	95.08	96.16	54.5	77.64	93.38	62.78	75.89	97.6	77.92	75.97	61.63	69.98	97.57	63.62	91.54	94.54	56.09	-69.65	79.55	97.74	96.68	85.08	92.68	60.48	91.57	96.16	10	0
BRD-A88254928	salbutamol	adrenergic receptor agonist	ADRB2, ADRB1	99.19	70.43	98.95	51.81	28.38	92.72	12.09	92.5	79.58	16.84	70.17	80.18	97.72	79.94	98.03	99.68	80.92	98.03	98.1	92.79	74.6	97.79	84.1	93.45	92.23	78.91	99.26	84.25	69.91	71.97	86.59	96.43	10	0
BRD-K82381502	acetylcholine	neurotransmitter of the peripheral and central nervous systems	ACHE, CHRM1, CHRM2, CHRM3, CHRM4, CHRM5, CHRNA2	98.8	86.72	87.89	79.73	80.78	77.87	97.78	48.57	88.24	87.79	66.32	73.2	80.89	50.4	97.74	96.14	11.8	71.33	95.88	41.76	97.89	62.57	17.31	84.63	98.98	62.96	99	97.19	85.04	51.21	99.05	93.04	10	0
BRD-K22193694	dioxybenzone	topical sunscreen agent		99.93	78.32	33.53	55.48	59.67	63.82	65.1	87.34	66.27	78.24	-20.42	83.12	85.94	96.02	98.1	61.69	58.79	94.65	95.32	29.07	99.72	87.36	88.14	-56.37	89.52	71.78	99.33	99.47	97.88	18.35	98.17	99.05	10	0
BRD-K71726959	BRD-K71726959	CDK inhibitor	CDK1, CDK5	74.89	58.58	35.48	73.33	98.43	94.96	57.49	90.25	99.4	97.11	-85.08	92.47	94.82	95.5	97.66	95.37	-98.17	96.56	65.93	12.01	-47.42	98.44	-37.79	-15.57	-72.69	69.49	98.07	-91.84	92.95	97.21	88.57	79.98	10	1
BRD-A42423104	benproperine	anti-tussive		97.46	81.17	96.33	32.06	93.81	60.26	-74.43	-41.37	78	38.07	63.82	78.87	-81.11	86.2	95.13	98.94	96.07	-88.76	95.87	67.76	96.05	91.72	32.88	97.08	99.22	76.74	89.3	89.56	98.52	67.57	81.37	90.03	10	0
BRD-A28422330	BRD-A28422330	CDC inhibitor		98.76	98.94	92.49	57.95	98.59	83.49	56.49	98.45	81.53	67.23	-8.11	99.72	71.47	57.49	69.13	74.96	70.48	93.61	96.77	55.82	98.04	69.28	99.61	89.19	80.57	86.25	98.03	55.32	86.41	-87.29	95.49	83.48	10	0
BRD-K48869804	icilin	TRPA1 agonist, TRPM8 agonist	TRPA1, TRPM8	86.02	97.39	24.87	69.22	94.44	82.12	73.71	95.6	28.08	-80.9	79.94	88.07	79.82	84.26	68.77	97.17	6.37	60.57	97.8	81.93	44.42	99.47	93.26	-40.87	98.85	97.04	94.5	64.13	95.03	43.69	98.32	97.81	10	0
BRD-K53665955	MK-5108	Aurora kinase inhibitor	AURKA, AURKB, AURKC	84.3	95.25	91.17	97.71	95.98	-18.7	64.13	72.76	96.11	98.03	98.17	86.81	-96.93	98.41	75.28	89.97	86.65	45.61	65.79	81.48	97.38	-85.41	-68.05	-75.61	96.5	79.41	27.92	95.35	78.04	-63.58	-33.05	-86.43	10	1
BRD-K47323024	methapyrilene	histamine receptor antagonist		33.27	17.54	92.67	65.68	15.47	60.44	67.21	97.85	41.29	-6.06	20.61	95.98	95.56	13.6	52.05	95.54	97.16	85.46	99.58	87.09	75.82	54.6	96.09	93.63	39.01	48.49	99.47	98.21	79.5	99.26	19.05	89.15	10	0
BRD-K91623615	ABT-751	tubulin inhibitor, dihydropteroate synthase inhibitor, microtubule inhibitor, PABA antagonist, tubulin polymerisation inhibitor	TUBB	-95.22	-82.89	-91.21	96.16	-98.1	-97.46	-96.79	-89.88	-69.4	98.66	-96.58	-92.14	-96.28	-38.09	-92.35	-96.31	95.27	-98.52	-94.51	-98.34	98.45	-96.05	-98.56	-70.59	78.68	-92.14	-69.5	97.78	-82.93	-87.46	-96.76	73.78	5	12
BRD-K59184148	SB-216763	glycogen synthase kinase inhibitor	GSK3B, CCNA2, CDK2, GSK3A	-94.59	-98.59	15.39	-98.87	-94.5	-99.22	-99.15	-98.91	-94.4	-96.01	-99.61	-23.25	-93.21	-98.31	-86.39	23.17	95.31	-98.71	-75.79	-98.34	43.34	-69.91	-99.12	97.25	98.17	-98.87	-60.7	98.34	-96.36	-95.01	-80.44	-58.75	4	14
BRD-K85133207	HDAC1-selective	HDAC inhibitor		-94.88	-99.47	-90.58	-95.45	53.02	-99.4	47.12	-92.62	61.78	-95.64	-85.24	-76.71	-98.92	-48.54	92.57	-78.89	99.3	-99.15	-83.86	-96.26	99.01	-99.19	-67.14	-83.4	84.33	-99.58	-99.19	99.54	-72.13	-78.73	-93.07	-99.51	3	11
BRD-K79131256	albendazole	tubulin inhibitor, acetylcholinesterase inhibitor, microtubule inhibitor	CYP1A2, CYP2J2, TUBA1A, TUBB, TUBB4B	-93.31	-47.84	61.43	97.55	-95	-94.5	-96.83	-95.24	-94.72	98.59	-80.5	-92.61	-98.48	-97.18	-50.56	-97.18	17.26	-96.41	67.93	-98.84	89.74	-94.57	-98.41	-97.23	32.18	-30.64	-82.86	98.24	-98.38	-88.37	-99.15	-98.04	3	12
BRD-K28120222	parthenolide	NFkB pathway inhibitor, adiponectin receptor agonist	ADIPOR2, IKBKB, RELA	-63.25	-95.27	-88.54	-95.77	-82.81	-97.51	-94.27	-96.68	-97.32	-96.59	-91.64	-94.71	-79.91	-49.82	-93.83	-87.74	97.91	-78.2	-97.43	-96.67	72.62	-95.98	-96.07	-97.99	95.79	-97.59	-90.78	68.53	-48.9	91.89	-67.85	-76.93	2	12
BRD-K37846922	3,3'-diindolylmethane	androgen receptor antagonist, aryl hydrocarbon receptor agonist, beta glucuronidase inhibitor, CHK inhibitor, cytochrome P450 activator, indoleamine 2,3-dioxygenase inhibitor	AHR, AR, CYP1A2, GUSB, IDO1	-60.58	-99.75	-98.4	-99.75	-87.45	-99.93	-97.85	-98.8	-95.78	-94.5	-95.11	-92.01	-78.91	-40.7	64.32	-89.6	99.82	-94.1	-98.03	-98.52	98.66	-92.39	-97.5	-81.15	84.86	-99.93	-98.7	-51.76	-51.53	-57.38	-91.73	-95.82	2	14
BRD-K63630713	etacrynic-acid	not applicable, sodium/potassium/chloride transporter inhibitor	SLC12A1, ATP1A1, SLC12A2	-75.94	-98.8	-96.12	-87.63	-95.87	-96.12	-98.16	-94.57	-99.72	-93.35	-99.65	-93.52	-71.98	49.05	-62.57	-71.18	19.59	-93.88	-99.47	-29.67	-86.67	-92.74	-46.87	-82.51	87.81	-99.26	-59.61	-87.31	-95.91	-62.97	96.18	-60.67	1	10
BRD-A32836748	leu-enkephalin	opioid receptor agonist	OPRD1, OPRM1	65.85	-93.92	-94.65	-95.4	-82.93	-96.37	-86.34	-96.83	-88.23	-96.12	-87.01	-84	-31.57	-71.98	58.36	-70.13	90.06	-96.26	-95.88	-99.19	95.8	-83.62	-58.55	-53.63	90.56	-95.91	-94.12	83.56	-93.2	-96.54	-97.11	-97.11	1	11
BRD-A06390036	hydroquinidine	anti-arrhythmia agent		-93.09	-18.33	-97.9	-32.93	-97.96	-56.88	-57.15	-98.63	-65.32	-93.06	99.26	-99.73	-52.31	-35.08	-38.59	-90.56	-99.43	-46.45	-97.48	-59.62	-98.19	-90.52	-98.88	-98.87	-98.54	-37.33	-83.31	-69.62	-89.82	-45.7	-86.46	-98.59	1	11
BRD-K07996107	harpagoside	acetylcholinesterase inhibitor	ACHE	-86.89	-99.79	-99.47	-77.65	-95.96	-97.75	-96.37	-96.22	-95.98	-51.91	-49.67	-86.21	-78.48	-95.86	-57.26	-80.99	-75.6	-89.49	-93.21	-52.1	71.15	-98.17	-26.01	-62.81	98.81	-96.51	-75.56	-98.4	-89.57	-93.87	-98.24	-86.05	1	12
BRD-K63915849	AS-604850	Phosphatidylinositol 3-kinase (PI3K) inhibitor, PI3K inhibitor	PIK3CG, PIK3CA	-69.59	-99.35	-78.81	-93.07	-62.63	-99.79	-52.4	-99.51	-97.37	-63.01	-30.66	-96.19	-91.63	-99.93	-58.96	-77.71	97.36	-99.65	-90.72	-99.89	-23.5	-93.99	-97.61	36.15	20.13	-99.54	-94.88	-30.63	-81.84	54.38	-85.92	-92.74	1	10
BRD-K73824630	skatole	thrombin inhibitor	F2	-96.65	-97.42	-99.65	-97.29	-80	-96.47	-46.69	-90.49	-98.24	-89.33	-47.9	49.22	-74.63	80.97	59.77	-97.12	87.72	-98.17	87.5	-98.21	-75.53	-94.83	-77.94	-88.48	99.65	-77.86	-95.74	69.19	93.51	-89.44	-93.51	-94.72	1	10
BRD-K09900591	caffeic-acid	lipoxygenase inhibitor, HIV integrase inhibitor, NFkB pathway inhibitor, nitric oxide production inhibitor, PPAR receptor modulator, tumor necrosis factor production inhibitor	ALOX5, MIF, RELA, TNF	-59.88	-99.89	74.14	-94.29	-92.95	-99.3	-76.42	-98.13	-79.62	-70.95	-74.93	-74.92	-83.41	-97.69	-96.98	-88.75	99.47	-73.03	-95.45	-87.18	-99.86	-99.14	-94.66	55.27	-91.38	-98.77	-69.18	-95.76	-40.16	57.42	-93.27	-96.99	1	11
BRD-K32107296	temozolomide	DNA alkylating drug, DNA damage inducer, DNA inhibitor, topoisomerase inhibitor	TOP2A	-74.95	-99.86	-99.08	-98.03	-85.61	-87.05	-99.75	-87.78	-99.86	-98.92	-80.56	-67.81	-65.74	-92.99	-59.17	-73.51	73.1	-98.35	-98.17	-99.68	24.12	-96.51	-88.76	-92.39	99.7	-99.75	-32.63	55.67	-96.73	-99.75	-83.31	-98.97	1	14
BRD-K15402119	huperzine-a	acetylcholinesterase inhibitor, glutamate receptor antagonist	ACHE	-40.23	-99.61	-77.48	-98.02	-90.33	-99.75	-98.14	-99.86	-99.7	-61.1	-88.66	-89.79	-89.51	-95.25	16.89	-91.03	98.98	-99.58	-98.03	-96.07	-53.07	-91.17	-92.6	-92.61	83.32	-99.54	-54.89	17.58	-42.71	-95.83	-91.22	-96.93	1	13
BRD-K82143716	flucytosine	pyrimidine analog, inhibits fungal DNA synthesis	DNMT1	93.73	-89.96	-33.38	-61.29	-90.1	-96.38	-82.73	-99.79	-92.52	-55.86	-97.8	-93.99	-97.94	-24.59	99.65	-89.01	-70.5	-87.66	-94.04	-96.55	-98.51	-97.82	-97.04	-92.38	-76.96	-96.97	87.59	-82.29	-29.06	-96.23	-97.65	-96.26	1	12
BRD-K37456065	VU-0365114-2	acetylcholine receptor allosteric modulator, M5 modulator	CHRM5	-98.31	-92.06	-26.8	37.65	-97.53	-90.71	-98.63	-96.65	-77.22	97.53	-92.89	-97.45	-98.03	-92.04	-92.07	-96.35	81.15	-97.11	-96.08	-91.24	32.62	-97.64	-94.42	-93.88	-67.47	-97.66	-73.78	33.16	-83.58	-95.88	-98.41	-87.62	1	13
BRD-K82846253	repaglinide	insulin secretagogue, ATP-sensitive potassium channel antagonist, cytochrome P450 inhibitor, meglitinide	ABCC8, CYP2C8, CYP3A5, INS, KCNJ11, PPARG	-97.46	-70.65	-91.86	-97.21	-51.39	34.02	-94.72	-67.62	-74.23	-90.97	63.35	-95.26	-80.51	76.23	-97.04	-76.22	-98.94	-94.56	-97.93	-82.27	-99.93	-80.19	-99.93	-94.11	-99.89	-59.92	-99.79	-94.72	97.25	-63.96	-96.71	-97.07	1	12
BRD-K28428262	brivanib	alcohol dehydrogenase inhibitor, FGFR inhibitor, fibroblast growth factor receptor (FGFR) inhibitor, vascular endothelial growth factor receptor (VEGFR) inhibitor, VEGFR inhibitor	FGFR1, KDR, FLT1, CYP3A4, FGFR2, FGFR3, FLT4, KCNH2	-74.46	-99.15	-87.21	-99.63	-80.38	-99.37	59.67	-82.16	-99.68	-98.85	-90.53	-51.45	-76.47	-99.15	-81.26	-98.27	-59.1	-99.65	-75.73	-76.5	-99.25	-96.31	-98.45	68.77	-98.49	-98.91	-65.6	-99.51	-97.54	-98.63	99.15	60.76	1	16
BRD-K35687265	ON-01910	PLK inhibitor, cell cycle inhibitor, MCL1 inhibitor, protein kinase inhibitor	CDK1, FLT1, FYN, MCL1, PDGFRA, PLK1, PLK2, SRC	-94.64	-98.29	-87.36	67.59	-78.9	-98.34	-96.6	-98.31	-96.5	98.56	-94.1	-96.75	-81.67	-73.12	-78.43	-95.6	-23.18	-97.03	-97.64	-98.34	72.59	-97.82	-98.69	-68.26	-91.54	-98.03	-97.64	-56.62	-74.75	-98.13	-97.89	-97.39	1	17
BRD-K89152108	liothyronine	thyroid hormone function stimulant	THRA, THRB	-75.64	-96.58	-99.37	-69.91	-95.3	-91.46	50.28	-80.15	-86.22	-26.71	-48.6	-98.17	-90.1	-76.98	-98.86	-94.32	-54.04	-60.79	-97.62	-20.63	-96.11	-76.18	-67.89	-62.82	-84.82	-95.84	-57.15	-95.33	-5.05	23.28	-70.46	-98.25	0	10
BRD-A97104540	fenoterol	adrenergic receptor agonist	ADRB2, ADRB1, ADRB3	-71.54	-98.1	-74.88	-74.83	-89.53	-56.55	-34.63	-99.47	-95.04	-69.61	-27.35	-58.74	-72.33	-99.16	-35.64	-87.35	37.48	-61.61	-99.33	-88.48	-75.01	-97.08	-99.79	-95.88	-73.88	-91.83	-85.45	-56.08	-54.94	-93.86	-96.37	-97.35	0	10
BRD-A07395371	esmolol	adrenergic receptor antagonist	ADRB1	-66.16	-24.62	-81.97	-65.72	-88.04	-64.09	-60.92	-53.19	-95.8	-82.33	-40.75	-50.54	-95.98	-99.25	-40.27	-99.47	-83.37	-95.01	-60.97	-92.19	-99.93	-80.84	-96.54	-99.72	-77.82	-36.52	-92.9	-96.55	-99.89	-82.59	78.53	-73.03	0	10
BRD-K57569181	pentoxifylline	phosphodiesterase inhibitor, acetylcholinesterase inhibitor, chitinase inhibitor, tumor necrosis factor production inhibitor	TNF, ACHE, ADORA1, ADORA2A, ADRA2B, CHIA, NT5E, PDE4A, PDE4B, PDE5A	-99.75	-75.69	-43.43	-19.67	-33.31	-98.91	-92.09	-89.94	-99.3	21.01	-65.08	61.98	66.77	-94.12	-46.57	-98.7	-65.47	-78.29	-93.45	-79.12	-98.27	-98.92	-97.87	-50.88	-97.5	-70.31	88.87	-98.66	-99.72	-33.73	-93.88	-87.43	0	10
BRD-K23913458	coumarin	vitamin antagonist	CA1, CA12, CA14, CA2, CA4, CA6, CA9, CYP2A6	-93.59	-88.16	-89.93	-49.01	-83.14	-78.58	-98.45	-79.67	-83.7	-16.18	49.14	-86.61	-75.93	-97.96	32.3	-99.75	-83.33	-81.14	-98.28	-43.4	-79.81	-98.52	-98.16	-98.89	-98.72	-66.74	-94.68	-99.68	-56.04	-79.79	-96.05	78.62	0	10
BRD-K55591206	epigallocatechin	AP inhibitor, aromatase inhibitor, bacterial efflux pump inhibitor, beta amyloid aggregation inhibitor, beta amyloid protein neurotoxicity inhibitor, beta secretase inhibitor, DNA gyrase inhibitor, dual specificity tyrosine-(Y)-phosphorylation regulated kinase inhibitor, enoyl-(acyl-carrier protein) reductase Fabl inhibitor, fatty acid synthase inhibitor, HCV inhibitor, indoleamine 2,3-dioxygenas…	FASN, APP, BACE1, CYP19A1, DYRK1A, ELANE, ENOX2, EP300, IDO1, KAT2B, KDR, MMP14, MMP2, PPARA, PREP, SLC5A1	-99.79	84.77	-92.69	-48.42	-83.22	65.19	-74.63	54.07	-92.05	-85.46	-96.96	-91.69	-94.03	-96.72	-80.57	-98.89	-99.93	-29.54	-96.13	-62.32	-97.63	-78.25	-46.82	-97.89	-99.82	84.96	-56.58	-79.13	-35.17	-30.17	-99.93	-99.93	0	11
BRD-K99260425	etodolac	cyclooxygenase inhibitor, TRPV agonist	PTGS2, PTGS1, RXRA, TRPV1	-95.58	-99.93	-29.88	-70.3	-84.47	-98.91	-33.07	-86.11	-99.33	-95.08	-17.78	-43.15	-53.32	-97.04	-94.38	-69.16	-15.01	-98.23	-81.57	-99.82	-44.18	-93.84	-91.82	-85.4	-63.84	-97.67	-82.32	-65.47	-62.35	-84.31	-97.99	-99.33	0	11
BRD-K04170657	psoromic-acid	Rab-Prenylation Inhibitor		-96.75	-98.28	-82.63	-59.71	-76.68	-91.9	-95.02	-81.3	-83.57	29.02	-28.56	-94.78	-85.38	-96.27	-69.56	-82.28	37.99	-98.08	-98.46	-75.51	-67.82	-98.07	-93.06	-70.63	-49.68	-85.4	-95.79	-90.01	-91.35	-75.01	-97.43	-95.46	0	10
BRD-K40227168	vinburnine	adrenergic receptor antagonist	CHRM1, CHRM2, CHRM3, CHRM4	-55.61	-87.63	-73.59	-17.87	-74.38	-98.45	-98.69	-85.93	-83.39	-68.68	62.41	-99.72	-95.29	-97.3	-66.49	-79.22	19.83	-95.26	-97.66	-90.93	-86.17	-97.78	-94.86	-92.67	32.63	-96.77	-75.57	-14.9	-90.64	-45.27	-75.86	-98.45	0	10
BRD-A61899133	catechin	beta secretase inhibitor, fatty acid synthase inhibitor, free radical scavenger, immunostimulant, LDL antioxidants, quorum sensing signaling modulator, reducing agent, sodium channel blocker	BACE1, CA1, CA12, CA14, CA2, CA4, CA6, CA9, FASN, PTGS1, SCN5A	-95.78	-95.25	-98.82	-97.27	-96.21	-94.73	-79.04	12.96	62.31	-71.97	-66.09	55.8	-71.95	93.99	67.51	-96.1	-86.24	-96.85	-95.6	-32.82	-62.97	-96.46	-39.7	-95.13	-85.44	-98.43	-86.01	-98.07	-92.12	-94.4	8.33	-55.25	0	12
BRD-K98521173	desoxycortone	mineralocorticoid receptor agonist	NR3C1, NR3C2	-85.8	-99.93	-88.39	-79.07	-86.62	-98.94	-77.87	-99.3	-90.59	-70.04	-62.13	-99.75	-98.16	-71.25	-81.53	-44.71	32.57	-99.3	-99.89	-99.58	-46.03	-93.97	-71.9	-34.05	-60.6	-99.75	-95.71	-34.6	-63.86	-80.18	-99.75	-99.58	0	12
BRD-A55815733	phylloquinone	antifibrinolytic agent, gamma carboxylase enzyme	BGLAP, GGCX	-98.87	-25.89	-62.01	26.86	-54.48	58.8	-95.36	36.11	-86.28	-96.15	65.07	-85.06	34.89	-99.93	-85.86	74.61	-97.04	-85.63	55.19	-95.28	-98.28	-93.69	48.12	-91.63	-99.86	82.23	-99.55	-97.23	-98.68	-86.25	-99.75	-91.39	0	12
BRD-K66093087	FGIN-1-43	benzodiazepine receptor ligand	TSPO	-98.49	-74.36	-55.06	-35.04	-98.52	-55.78	-54.67	-86.76	-95.38	-78.86	-19.88	-38.51	-82.91	-91.59	-95.84	-98.44	-99.3	-97.33	-84.62	-95.98	-98.73	-99.37	-91.45	-57.41	-99.79	-40.41	-93.44	-99.12	-59.51	-83.69	-63.13	-85.83	0	12
BRD-K56614220	clofazimine	GK0582 inhibitor		-54.35	-99.93	-99.89	-93.56	-82.22	-99.93	-80.57	-74.5	-99.93	-18.35	-65.88	-95.58	-95.63	-91.14	-93.84	-99.86	-81.77	-93.19	-98.54	-95.49	-53.86	-77.98	-82.6	-96.48	37.62	-99.93	-99.08	45.16	-77.82	-68.81	-74.27	-52.11	0	12
BRD-K51318897	fenbendazole	cytochrome P450 inhibitor, tubulin inhibitor	CYP2C19, CYP2D6, CYP2J2, CYP3A4, TUBB	-50.92	-73.35	-61.53	-76.31	-79.32	-97.99	-35.19	-94.84	-97.6	-53.1	-84.31	-96.33	-98.91	-93.65	-87.54	-75.98	85.43	-98.8	-95.46	-99.12	54.59	-95.27	-93.62	-65.65	51.78	-86.21	-96.03	61.62	-70.43	-96.15	-95.14	-87.93	0	11
BRD-K45542189	diethylcarbamazine	lipoxygenase inhibitor	ALOX5, PTGS1	-81.45	49.83	-95.59	-88.06	-80	-95.8	20.89	-98.21	-85.27	-98.73	-64.49	-86.03	-91.89	-91.77	-95.68	-79.14	-30.59	-99.05	-82.48	-95.67	-83.45	-98.73	-62.58	-97.45	-95.62	-71.19	-95.75	-16.6	-99.51	42.18	-83.1	-93.89	0	12
BRD-A68631409	evodiamine	ATPase inhibitor, TRPV agonist	TRPV1	-32.47	-99.15	-72.11	-83.13	-92.73	-97.06	-28.98	-32.56	-98.7	-95.3	45.7	-33.19	-98.43	-89.66	-61.73	-84.92	33.99	-54.97	-98.77	-99.4	-92.57	-97.02	-99.15	-48.17	-59.43	-97.17	-91.97	-95.28	-95.95	-78.56	-76	-79.22	0	12
BRD-M47937986	cefatrizine	cell wall synthesis inhibitor		-80.25	-96.44	-73.11	-98.52	-99.89	-94.14	-61.42	-90.93	-99.61	-98.25	-82.97	-85.99	-92.88	-28.13	-84.96	-97.15	40.43	-76.97	-73.86	-98.98	-46.89	-94.88	-89.26	-99.68	-65.91	-99.57	-85.21	-99.03	-48.92	-88.75	-83.6	-68.77	0	10
BRD-K91900765	VX-745	p38 MAPK inhibitor	MAPK14, MAPK11, MAPK12	-90.68	-98.8	-80.45	-95.05	-62.56	-57.55	-51.55	-68.24	-89.72	-80.77	-45.77	-53.81	-70.41	-97.49	-84.88	-55.51	-76.75	-95.38	-90.95	-88.49	-91.66	-99.68	-99.26	-80.52	-86.1	-99.86	-76.43	-86.3	-95.34	-99.22	-90.84	-95.38	0	10
BRD-K27351809	nomegestrol	progesterone receptor agonist	PGR	-94.64	-89.31	-99.19	-39.79	-98.8	-91.92	25.99	-87.31	-72.81	-87.93	-32.85	-56.22	-97.41	-99.01	-63.51	-99.51	-71.07	-99.54	-82.13	-64.99	-94.64	-99.47	-97.96	-91.06	-49.68	-99.44	-67.67	-55.34	-99.44	-83.38	-60.39	-58.12	0	10
BRD-K34415467	trimethobenzamide	histamine receptor antagonist	DRD2	-89.8	-75.47	-32.22	-37.92	55.97	-94.37	19.81	-93.86	-95.95	-99.05	-88.43	-20.15	-22.63	-99.66	-59.3	-98.69	-87.2	-89.13	-95.32	-82.88	-83.28	-99.73	-56.44	-71.94	-94.65	-97.1	-61.85	-98.6	-84.74	-82.73	-97.64	-97.64	0	10
BRD-A50157456	terbutaline	adrenergic receptor agonist	ADRB2	-96.11	-98.84	-41.79	-55.88	-72.37	-97.15	-96.53	-98.94	-93.09	-48.37	-37.6	-51.24	-88.56	-97.82	-98.63	-78.82	-84.56	-95.13	-82.56	-78.99	-95.09	-95.93	-96.36	-80.96	-87.43	-98.7	-93.91	-83.06	-51.73	-70.43	-95.21	-78.76	0	13
BRD-A31800922	procyclidine	anticholinergic	CHRM1, CHRM2, CHRM3, CHRM4	-87.22	-99.19	-96.65	-96.46	-98.1	-87.86	-62.68	-71.86	-88.27	-97.03	-58.67	-99.44	-52	-79.9	-84.44	-93.01	-96.89	-99.68	-99.68	-34.68	-85.19	-94.35	-63.38	-95.17	-87.42	-98.14	-93	-40.52	-68.57	-76.76	-97.78	-37.76	0	12
BRD-K72816382	cinalukast	leukotriene receptor antagonist	CYSLTR1	-55.48	-94.6	-95.23	-94.57	-98.59	-98.24	-68.11	-99.54	-84.28	-98.27	-68.99	-44.69	-82.66	-97.54	-44.92	-96.51	-51.5	-97.82	-91.91	-61.82	-73.51	-99.61	-98.7	-82.62	-25.11	-99.4	-96.43	-72.45	-80.49	-93.94	-45.75	-76.21	0	12
BRD-K33396764	alpha-linolenic-acid	omega-3 fatty acid	ELOVL4, FADS1, FADS2, FFAR1, FFAR4, PTGS2, SLC8A1, TRPV1	-46.41	-91.5	-82.35	-96.51	-81.02	-99.65	-76.73	-95.14	-98.7	-66.41	-40.61	-69.49	-76.32	-98.49	-49.05	-74.26	-94.99	-79.59	-58.55	-99.58	-97.32	-97.18	-99.61	-92.27	-91.45	-98.84	-70.38	-82.67	-54.64	-84.77	-97.67	-96.68	0	12
BRD-K55703048	latrepirdine	glutamate receptor antagonist, histamine receptor antagonist, serotonin receptor antagonist	HTR6, GRIN2B, HRH1	-96.56	-58.54	-91.22	-23.53	-99.86	-87.52	-93.59	-44.1	-96.32	23.27	-34.37	-96.17	-97.96	-99.89	-78.39	-88.55	13.3	-92.48	-87.8	-57.53	-26.74	-99.29	-92.24	-64.84	-82.83	-56.81	-98.59	-94.8	-82.88	-83.78	-99.93	-99.79	0	10
BRD-K74236984	UNC-0321	histone lyinse methyltransferase inhibitor, histone lysine methyltransferase inhibitor	EHMT2	-72.72	-96.13	-89.39	-96.18	-82.07	-90.8	-75.01	-23.24	16.56	-99.47	18.48	57.5	-94.21	-31.49	-94.6	-66.52	-97.92	-97.5	-96.17	-80.2	-88.68	-44.06	-95.37	60.5	-64.38	-85.24	-99.19	-87.96	-97.66	-96.03	-43.99	-97.95	0	11
BRD-M07438658	lapatinib	EGFR inhibitor, EGFR antagonist, epidermal growth factor receptor (EGFR) inhibitor, receptor tyrosine protein kinase inhibitor, tyrosine kinase inhibitor	EGFR, ERBB2, CYP3A5	-99.68	-99.26	-89.69	-75.91	-84.57	-99.79	-63.21	-99.79	-62.62	-87.41	-82.44	-97.26	-86.89	-99.18	-80.97	-86.71	89.44	-99.47	-99.72	-98.63	-39.23	-99.89	-99.68	-31.1	-70.15	-99.75	-97.74	-58.27	-45.28	-84.99	-99.47	-99.75	0	15
BRD-K04833372	GSK-1904529A	insulin growth factor receptor inhibitor, insulin receptor ligand	IGF1R, INSR	-82.75	-98.8	-95.63	-45.69	-89.65	-99.54	-97.45	-99.57	-65.28	-32.61	-92.81	-95.58	-84.6	-61.47	62.77	-96.65	-13.45	-93.96	-87.55	-97	-9.47	-98.98	-98.56	-60.9	-6.12	-99.63	-89.72	-15.94	-51.78	-69.15	-98.44	-86.76	0	12
BRD-K74284736	L-689560	glutamate receptor antagonist	GRIN1, GRIN2A, GRIN2B, GRIN2C, GRIN2D	-98.13	-92.75	-82.34	-96.86	-86.53	-98.44	-55.6	-91.69	-99.49	-18.53	-41.05	-83.8	-99.51	-45.19	-76.7	-88.63	-95.92	-96.88	-76.65	-99.51	-65.88	-80.09	-98.34	-22.82	-88.65	-99.54	-92.51	-77	-89.83	-78.66	-94.73	-81.69	0	10
BRD-K08109516	L-701324	glutamate receptor antagonist	GRIN1, GRIN2A, GRIN2B, GRIN2C, GRIN2D	-87.7	-97.29	-79.32	-33.9	-84.87	-85.99	-99.15	-98.37	-94.84	7.3	-87.23	-48.96	-96.09	-79.65	-96.75	-34.3	36.54	-98.98	-98.73	-71.12	-38.27	-98.89	-98.43	-79.12	-68.03	-95.49	-37.6	-89.66	-97.59	-90.2	-99.65	-99.15	0	13
BRD-K88560311	rucaparib	PARP inhibitor	PARP1, PARP2	-86.79	-99.79	-69.11	-72.18	-83.59	-93.3	-99.19	-90.33	-91.53	26.52	-99.86	-44.79	-85.64	-99.89	-37.65	-77.2	-87.33	-86.3	-94.36	-99.51	-94.12	-98.22	-99.06	-19.15	-97.99	-72.37	-34.91	-97.52	-86.27	-84.53	-98.3	-99.4	0	11
BRD-K32830106	guanfacine	adrenergic receptor agonist, HCN (hyperpolarization activated cyclic nucleotide gated) channel blocker	ADRA2A, ADRA2B, ADRA2C, CYP3A5, HCN1, HCN2, HCN3, HCN4	-92.64	-99.89	-99.2	-36.96	-79.16	-99.82	-90.71	-95.62	-95.09	-63.16	-74.08	-68.32	-84.73	-99.63	-84.86	-60.94	-35.03	-96.72	-99.75	-99.93	-87.91	-89.93	-99.82	-98.56	-80.75	-99.86	-77.64	-43.72	-57.97	-70.08	-97.63	-50.8	0	13
BRD-K57886322	fluocinonide	corticosteroid agonist, corticosteroid hormone receptor agonist	NR3C1, SERPINA6, SMO	-88.21	-95.72	-96.86	-96.56	-61.68	-95.09	-80.68	-96.27	-90.31	-92.11	-85.5	-95.83	-90.76	-54.78	-68.58	-84.06	34.49	-91.41	-72.99	-98.31	-24.16	-83.77	-62.84	-74.24	-27.23	-95.95	-94.39	-84.54	-97.99	-98.52	-98.56	-84.32	0	11
BRD-K85242180	beta-CCP	indoleamine 2,3-dioxygenase inhibitor	GABRA1, GABRG2, IDO1	-89.03	-28.01	-65.99	-96.91	-78.5	-94.26	-84.58	-43	-82.2	-97.82	-54.04	25.6	-91.66	-97.75	-97.84	-86.56	-96.34	-96.13	-91.05	-89.51	-57.87	-97.09	-57.77	-82.74	-97.65	-92.87	-76.91	-96.16	-97.22	-96.59	-84.3	-21.49	0	11
BRD-A29426959	carbinoxamine	histamine receptor antagonist, L-type calcium channel blocker	HRH1	-84.86	-99.4	-86.21	-88.26	-88.41	-98.71	-82.89	-98.75	-93.34	-64.96	-54.51	-92.79	-91.02	-98.9	-80.9	-83.29	-23.82	-99.19	-92.02	-84.14	-41.75	-99.79	-98.46	-42.53	-28.94	-99.75	-90.6	35.86	-93.44	-53.39	-98.45	-98.45	0	10
BRD-K17349619	HLI-373	MDM inhibitor	MDM2	-79.38	-99.12	-91.71	-98.94	-30.87	-98.1	-89.73	-24.63	-95.84	-96.41	-93.01	-71.82	-26.02	9.58	-42.47	-60.36	-99.05	-97.44	-88.33	-96.41	-89.44	-97.12	-75.65	39.48	-97.39	-96.41	-63.13	-97.04	-48.24	-61.29	-89.47	-95.02	0	13
BRD-K49685476	TTNPB	RAR agonist, retinoid receptor agonist	RARB, RARA, RARG	-99.3	-98.88	-93.13	-74.2	-61.96	-95.45	-99.82	-98.11	-96.17	-95.39	-34.47	-87.92	-86.01	-99.93	-96.61	-76.56	-85.86	-99.3	-98.03	-82.57	-75.58	-87.67	-86.11	-68.91	-87	-64.14	-93.53	-64.21	-71.36	-91.36	-99.75	-99.79	0	13
BRD-A34255068	rolipram	phosphodiesterase inhibitor, interleukin receptor antagonist	PDE4A, PDE4B, PDE4D, PDE4C, PDE5A	-76.1	-39.28	-98.07	-99.86	-33.34	-70.73	-98.84	-88.47	-99.38	-96.61	-61.18	60.57	-98.26	-94.67	-60.69	-99.86	-81.39	-99.56	-88.96	-64.45	-99.89	-98.19	-97.38	-94.29	-87.71	-30.06	31.99	-90.54	-98.42	-99.86	-19.18	-81.85	0	13
BRD-K13819402	desoxypeganine	acetylcholinesterase inhibitor, monoamine oxidase inhibitor	ACHE, MAOA	-77.03	-98.09	-80.24	-59.41	-75.22	-87.45	-97.88	-96.02	-99.79	-91.64	-44.68	-92.56	-99.3	-99.93	-88.75	-90.78	-40.44	-87.08	-86.82	-81.28	-48.51	-98.96	-97.04	32.97	39.09	-96.3	-98.84	-53.16	-98.71	-84.1	-99.89	-99.89	0	13
BRD-K01638814	rilmenidine	adrenergic receptor agonist, imidazoline receptor agonist	NISCH	-92.21	-80.76	-82.17	-81.7	-97.92	-96.55	-91.54	-60.49	-98.62	-87.08	29.26	-88.09	-99.08	-96.99	-66.46	-89.17	-81.8	-91.6	-98.32	-97.66	-70.16	-90.38	-96.91	-80.87	-61.28	-81.42	-99.22	-85.84	-98.16	-60.72	-98.92	-99.37	0	12
BRD-A43930669	L-368899	oxytocin receptor antagonist	OXTR, AVPR1A, AVPR2, OXT	-96.37	-93.49	-89.95	-83.9	-94.92	-98.61	-72.67	-96.38	-88.12	-62.52	-97.15	-44.69	-70.46	-99.26	-57.23	-94.25	83.79	-91.65	-93.58	-69.7	-73.34	-85.78	-99.79	-35.82	-33.41	-96.51	-99.41	46.35	-96.12	-16.51	-89.99	-98.31	0	10
BRD-A56359832	zileuton	leukotriene synthesis inhibitor, lipoxygenase inhibitor	ALOX5	-91.73	-99.4	-98.23	-94.67	-95.47	-99.93	-99.68	-98.41	-50	-78.44	-76.35	-55.11	-96.37	-98.49	-42.99	-46.01	-62.9	-99.93	-95.5	-88.25	-60.53	-86.86	-95.05	-74.17	-46.91	-99.71	-73.49	-39.55	-72.85	-84.54	-97.72	-99.86	0	14
BRD-A80383043	BRD-A80383043	glutamate receptor agonist, glutamate receptor antagonist	GRM1, GRM2	-81.39	-99.93	-84.86	-93.76	-84.06	-99.68	-75.93	-99.46	-90.07	-73.46	-54.27	-88.39	-90.55	-99.07	-46.67	-98.82	27.94	-97.68	-98.11	-96.11	-81.97	-95.63	-98.82	-74.66	-85.39	-99.93	-96.97	-51.28	-56.98	-99.19	-63.55	-90.75	0	13
BRD-A24514565	warfarin	cytochrome P450 inhibitor, vitamin inhibitor, vitamin K epoxide reductase inhibitor	VKORC1, CYP2C19, CYP2C8, CYP4F2	-82.16	-99.35	-98.05	-46.96	-60.22	-97.71	-95.21	75.27	-91.07	-26.06	-85.48	59.03	-98.87	-98.59	-98.98	-80.05	-41.99	-98.8	-82.26	-96.14	-99.21	-99.05	-86.14	-84.18	-97.02	-95.11	-75.96	-78.92	-89.71	-74.39	-98.6	-98.63	0	15
BRD-K07872006	BRD-K07872006	lipoxygenase inhibitor		-95.81	-98.8	85.58	-99.37	-92.21	-86.06	-52.73	-53.54	-96.86	-98.1	62.95	-44.7	-92.07	-91.66	-89.85	-95.22	-86.83	-95.36	-91.22	-96.98	-95.68	-82.98	-95.38	-33.7	-97.09	-84.62	-63.56	-97.57	-77.96	-37.86	-35.96	-56.08	0	12
BRD-A48430263	pioglitazone	PPAR receptor agonist, insulin sensitizer, adiponectin expression enhancer, thiazolidinedione	PPARG, INS, TRPM3	-90.91	-96.85	-36.09	-89.13	-53.17	-90.72	-96.56	-86.64	-95.59	-95.53	47.97	-88.8	-97.53	-29.7	-90.5	-75.62	-90.17	91.24	-98.48	-93.11	-94.71	-98.59	-98.91	-55.55	-95.04	-93.11	-57.82	-63.46	-48.21	-91.25	-95.56	-79.77	0	10
BRD-K63089472	farnesylthioacetic-acid	inhibitor of methyl esterification of farnesylated proteins		-96.68	-99.4	-94.29	-62.74	-96.71	-96.72	-76.38	-79.78	-91.16	-88.09	-70.37	-91.31	-88.68	-90.3	-85.45	-66.34	-63.92	-84.37	-92.23	-46.38	-97.09	-99.47	-96.21	-57.24	-78.91	-99.51	-87.55	-94.93	-96.37	-73.26	-99.51	-98.12	0	11
BRD-K73285375	BRD-K73285375	lipoxygenase inhibitor		-89.76	-98.95	-99.65	-88.01	-76.98	-99.08	-97.85	-57.2	-30.05	-52.49	-79.15	-34.71	-94.6	-98.44	26.23	-91.72	-38.78	-99.58	-24.94	-95.77	30.81	-99.37	-99.51	-83.21	89.71	-99.93	-92.77	29.02	-99	-77.85	-99.12	-99.49	0	13
BRD-A51393488	noscapine	bradykinin receptor antagonist, tubulin polymerization inhibitor, apoptosis stimulant, microtubule inhibitor, tubulin inhibitor	BDKRB2, SIGMAR1	-91.16	-99.29	-63.7	-95.36	-91.74	-89.1	-99.16	-90.17	-96.19	-98.1	-84.73	-29.82	-97.33	-93.45	-57.11	-14.84	-40.4	-94.46	-96.83	-99.68	-96.62	-90.94	30.51	-45.44	-98.29	-99.53	-70.79	-86.97	-90.33	-95.09	-44.46	-79.1	0	12
BRD-K22385716	LY-303511	casein kinase inhibitor, mTOR inhibitor, PI3K inhibitor	CSNK2A1, CSNK2A2, CSNK2B, MTOR	-97.93	-89.62	-46.87	-87.42	47.59	-97.85	39.02	-12.07	-97.89	-17.47	-98.48	-38.58	-88.55	-81.3	-93.45	-98.17	-98.38	-50.19	-97.91	-98.24	-98.24	14.07	-94.75	-95	-99.58	-42.05	-88.17	-98.66	-91.76	-91.02	-91.24	-10.37	0	11
BRD-K54462405	doxepin	histamine receptor antagonist, adrenergic transmitter uptake inhibitor, histamine receptor inhibitor, norepinephrine reputake inhibitor, serotonin reuptake inhibitor, tricyclic antidepressant	HRH1, HRH2, SLC6A2, SLC6A4, ADRA1A, ADRA1B, ADRA1D, ADRA2A, ADRA2B, ADRA2C, CHRM1, CHRM2, CHRM3, CHRM4, CHRM5, CYP2C19, DRD2, HRH4, HTR1A, HTR2A, HTR2B, HTR2C, HTR6, KCNH2, SLC6A3	-98.62	-92.04	-90.73	-82.58	-93.08	-96.47	-92.02	-98.73	-95.22	-75.71	-34.91	-67.42	-71.45	-91.84	-77.86	-97.27	-49.11	-98.63	-92.6	-82.63	-96.55	-80.71	-62.49	-75.37	-70.54	-92.59	-97.5	-65.78	-78.65	-17.13	-99.34	-99.51	0	10
BRD-K98372770	L-2167	PPAR receptor agonist	PPARD	-95.18	-96.97	-90.95	-72.74	-81.94	-86.5	-98.41	-57.52	-94.23	-63.57	-24.52	-97.62	-99.12	-79.75	-99.12	-77.84	-98.38	-99.4	-89.36	-91.71	-88.38	-97.58	-79.87	-58.15	-94.29	-94.86	-98.56	-61.96	-99.31	-74.34	-89.31	-99.44	0	12
BRD-K76810206	nicergoline	adrenergic receptor antagonist	ADRA1A	-96.66	-96.55	-44.76	-93.02	-99.58	-33.23	-71.84	-45.23	-99.01	-60.82	-48.04	-61.01	-99.65	-49.34	-99.24	-92.21	-72.27	-52.39	-99.87	-99.56	-94.68	-99.93	-99.93	-78.86	-46.01	-96.42	-53.33	-70.42	-90.7	-73.35	-99.68	-99.65	0	13
BRD-A97701745	pindolol	adrenergic receptor antagonist	ADRB1, ADRB2, HTR1A, HTR1B, HTR2A, HTR2B	-96.68	-97.18	-90.77	-97.74	-76.12	-93.55	-60.09	-92.76	-93.82	-41.6	-45.83	-89.03	-92.3	-93.55	-81.79	-71.89	-23.1	-96.31	-87.22	-84.89	-96.85	-98.35	-99.82	-42.56	-90.69	-99.79	-90.65	-95.35	-46.88	-30.02	-98.64	-99.51	0	11
BRD-K14550461	doxercalciferol	vitamin D receptor agonist	VDR	-76.14	-99.89	-77.69	-66	-99.89	-93.89	-99.75	-99.12	-66.13	-58.59	-61.4	-97.22	-89.64	-90.31	-27.23	-91.72	-26.84	-96.77	-96.98	-91.52	-25.79	-99.86	-98.56	-73.32	-25.17	-98.86	-99.22	-58.78	-99.54	-99.79	-37.92	-98.99	0	14
BRD-K79511609	BRD-K79511609	adenosine receptor agonist	ADORA1, ADORA2A, ADORA2B	-57.07	-96.1	-61.29	-99.72	-94.72	-98.84	-50.23	-67.97	-99.61	-99.68	-25.38	-62.52	-94.78	-96.9	-88.97	-94.01	-10.38	-96.26	-79.95	-96.26	-98.35	-97.04	-92.03	-91.26	-28.59	-97.85	-51.79	-84.41	-79.68	-56.04	-72.75	-94.09	0	11
BRD-K52662033	lidocaine	histamine receptor agonist, voltage-gated sodium channel modulator	SCN5A, EGFR, SCN10A, SCN9A	-99.68	-86.07	-94.22	-88.46	-99.82	-85.55	-71.77	-61.89	-79.41	-80.79	-78.71	-73.18	-88.88	-90.48	-89.27	-98.66	-73.37	-96.56	-99.45	-84.72	-95.92	-99.37	-99.19	-92.9	-74.06	-96.79	-96.59	-74.34	-99.61	-96.3	-99.79	-99.89	0	14
BRD-K90382497	GW-843682X	PLK inhibitor	PLK1, PLK3	-85.79	-99.47	-58.95	-96.24	-99.22	-98.41	-99.08	-94.91	-96.89	-85.13	-80.86	-19.98	-54.14	-97.04	-77.6	-97.57	-87.6	-70.95	-89.05	-91.93	-78.94	-99.58	-99.61	-98.87	-91.49	-99.51	-98.66	-93.04	-33.55	-87.32	-89.21	-53.87	0	13
BRD-K31920458	mestranol	estrogen receptor agonist	ESR1	-86.13	-77.07	-93.89	-98.73	-98.92	-98.89	-33.44	-73.26	-73.02	-91.01	-62.64	-55.17	-88.66	-99.89	-99.72	-82.34	-98.06	-95.97	-99.68	-77.95	-97.44	-75.75	-99.86	-95.96	-71.99	-99.2	-61.45	-99.05	-90.35	-97.71	-92.82	-17	0	14
BRD-K19360254	ergocornine	dopamine receptor agonist	DRD2	-98.56	-98.4	-93.61	-77.64	-97.15	-99.22	-58.09	-98.79	-96.86	-90.73	25.44	-90.19	-98.73	-86.07	-90.91	-95.08	-14.31	-90.4	-97.83	-36.09	-95.45	-99.79	-98.85	-19.12	-78.32	-99.82	-98.6	-76.59	-59.37	-55.99	-99.65	-76.96	0	15
BRD-A91699651	chloroquine	antimalarial agent	CYP2C8, GSTA2, MRGPRX1, TLR9, TNF	-92.97	-90.62	-98.98	-76.43	-95.06	-89.9	-99.44	-95.13	-96.4	-65.27	-41.36	-92.22	-91.57	-99.85	-85.63	-97.82	-83.7	-89	-96.55	-82.29	-85.96	-96.19	-82.91	-71.99	-33.23	-92.41	-95.5	-98.03	-98.22	-89.5	-99.93	-96.85	0	14
BRD-K15107389	BRD-K15107389	ribosomal protein inhibitor	RPS6KA1, RPS6KA2, RPS6KA3	-99.51	-97.53	-56.37	-60.33	-90.12	-52.78	-90.13	-98.35	-89.48	-48.08	-66.13	-58.02	-98.85	-98.34	-87.46	-99.54	-43	-81.88	-95.85	-96.93	-85.85	-96.36	-99.82	-48.71	-75.52	-94.91	-99.75	-95.67	-79.63	-95.83	-99.33	-99.22	0	15
BRD-A75552914	isoxicam	cyclooxygenase inhibitor	PTGS1, PTGS2	-88.42	-89.16	-99.3	-92.17	-91.33	-91.49	-90.38	-99.24	-85.71	-95.9	-20.4	-89.5	-93.1	-99.86	-99.08	-67.5	-34.88	-97.76	-94.07	-94.77	-88.49	-98.21	-67.07	-77.8	-93.75	-99.26	-99.3	-93.27	-92	-78.1	-96.6	-99.86	0	11
BRD-A10523515	GSK-429286A	ROCK inhibitor	ROCK1	-92.2	-83.35	-94.94	-98.48	-52.2	-99.08	-60.75	-71.48	-92.79	-99.05	-65.77	-98.05	-67.16	-66.99	-57.21	-98.41	-74.71	-98.07	-96.52	-99.08	-89.52	-92.5	-99.72	-38.65	-53.22	-99.79	-96.8	-94.41	-58.91	-95.12	-62.97	-99.19	0	13
BRD-K01624546	docosatrienoic-acid	inhibitor of LTB4 binding to neutrophils		-95.99	-97.14	-86.47	-95.67	-98.59	-96.93	-69.65	-97.06	-91.24	-93.86	-66.81	-86.29	-89.79	-75.02	-92.81	-84.44	-73.59	-98.17	-60.05	-96.33	-93.44	-94.99	-96.4	-69.69	-84.86	-99.01	-70.15	-95.86	-75.15	-50.08	-98.81	-92.76	0	12
BRD-K96670504	lonidamine	glucokinase inhibitor, protein synthesis inhibitor	GCK	-96.21	-91.63	-60.44	-85.89	-86.08	-92.45	-85.92	-81.83	-97.02	-47.36	-30.96	-72.23	-93.04	-90.95	-48.09	-99.86	-97.07	-88.29	-99.93	-87.5	-95.98	-96.44	-95.74	-90.07	-92.75	-94.94	-92.91	-98.32	-99.51	-93.11	-98.48	-93.2	0	11
BRD-K98426715	tubacin	HDAC inhibitor	HDAC6	-98.73	-98.37	-69.18	-93.03	-92.57	-98.35	-66.61	-98.7	-98.24	-98.39	-88.13	-76.29	-70.87	-92.21	-81.29	-86.51	-95.38	-92	-97.85	-92.72	-99.12	-98.32	-86.54	-79.94	-95.7	-98.28	-92.59	-98.73	-83.13	-98.24	-93.94	-33.07	0	14
BRD-K90885812	propantheline	acetylcholine receptor antagonist	CHRM1, CHRM2, CHRM3, CHRM4	-95.16	-99.79	-73.4	75.01	-75.58	-96.55	-64.36	-83.3	-95.95	-93.85	-33.47	-93.02	-97.29	-92.75	26.59	-97.41	-56.17	-73.42	-99.83	-83.36	-86.59	-99.03	-96.35	-91.56	-96.89	-99.51	-97.89	-61.75	-76.51	-54.6	-99.68	-98.77	0	14
BRD-K84085265	CG-930	JNK inhibitor	MAPK8	-70.64	-93.28	-84.33	-99.58	21.48	-94.52	-49.76	-81.94	-92.51	-99.93	14.06	-88.67	-68.68	-42.58	-87.94	-95.52	-84.67	-98.27	-98.36	-97.52	-97.02	-96.24	-99.78	-77.18	-98.37	-98.31	-98.27	-97.05	-19.28	-99.55	-89.14	-69.87	0	14
BRD-K66876909	linezolid	50S ribosomal subunit inhibitor, protein synthesis inhibitor, monoamine oxidase inhibitor	MAOA	-99.58	-86.12	-89.25	-74.37	-96.15	-65.75	-91.9	-95.6	-95.81	-68.57	-94.48	-87.94	-96.04	-97.64	-63.86	-94.55	-95.43	-97.34	-88.05	-98.51	-81.14	-99.54	-74.26	-93.96	-89.7	-95.93	-91.52	-82.85	-99.72	-85.43	-70.29	-99.06	0	13
BRD-K55462201	AM-404	FAAH transport inhibitor, anandamide transport inhibitor, nucelar factor of activated T-cells inhibitor, TRPV agonist	TRPV1, CNR1, CNR2, FAAH	-76.89	-99.19	-99.63	-77.84	-97.34	-99.89	-99.54	-89.08	-85.97	-92.9	-80.47	-76.54	-71.37	-89.81	-98.78	-99.26	-71.33	-98.44	-97.29	-88.23	-80.74	-93	-97.81	-99.51	-64.32	-99.26	-94.85	-48.96	-89.56	-85.59	-97.39	-99.93	0	14
BRD-A48809242	IB-MECA	adenosine receptor agonist, granulocyte colony stimulating factor agonist	ADORA3, ADORA1, ADORA2A, ADORA2B	-97.5	-92.71	-68.97	-97.63	27.03	-92.16	-95.72	-39.44	-97.91	-93.31	-78.55	-28.56	-49.51	-75.08	-68.93	-99.72	-80.71	-75.15	-99.44	-99.75	-99.65	-99.75	-99.01	-22.93	-97.82	-94.53	-85.22	-99.72	-97.36	-68.92	-85.56	-98.56	0	14
BRD-A39268308	epibatidine	acetylcholine receptor agonist	CHRFAM7A, CHRNA2, CHRNA3, CHRNA4, CHRNA7	-85.6	-97.77	-63.45	-48.61	-62.27	-93.4	-94.82	-92.81	-53.59	-51.55	-42.26	-52.41	-98.8	-32.64	-98.38	-89.91	-96.46	-95.18	-96.98	-73.33	-84.01	-98.06	-99.41	-81.04	-97.83	-98.91	-99.61	-99.15	-98.8	-75.76	-91.59	-99.86	0	14
BRD-A92537424	danazol	estrogen receptor antagonist, luteinizing hormone releasing hormone antagonist, progesterone receptor agonist, steroid derivative with antigonadotropic and anti-estrogenic activities, tumor necrosis factor modulator	ESR1, GNRHR, AR, CCL2, CYP2C8, GNRHR2, PGR, TNF	-91.01	-45.31	-86.37	-93.07	-88.62	-89.23	-72.7	-54.19	-96.07	-36.3	-91.49	-90.83	-98.27	-97.68	-93.54	-96.84	-87.73	-90.64	-99.12	-99.33	-99.05	-99.33	-99.15	33.92	-98.2	-61.33	-99.59	-70.34	-96.66	-95.73	-97.01	-98.01	0	15
BRD-A36010170	amcinonide	corticosteroid agonist, cytochrome P450 inhibitor, glucocorticoid receptor agonist, immunosuppressant	NR3C1, ANXA1	-93.86	-96.75	-71.77	-95.45	-77.43	-97	-93.84	-97.99	-82.23	-94.81	-95.74	-96.83	-83.25	-91.4	-90.15	-77.89	-66.1	-97.85	-97.67	-92.66	-58.56	-97	-92.78	-58.14	-25.26	-94.58	-96.42	-65.48	-71.72	-89.68	-96.16	-95.45	0	12
BRD-K26979635	NS-3694	glutamate receptor antagonist	GRIK1	-93.12	-99.86	-95.48	-97.23	-78.46	-88.47	-88.35	-55.03	-79	-44.75	-57.11	-98.87	-94.39	-92.3	-75.3	-98.91	-78.37	-98.32	-99.68	-98.52	-92.08	-88.56	-99.86	-89.4	-86.86	-99.72	-99.93	-85.13	-93.63	-96.72	-95.22	-99.01	0	14
BRD-K41260949	valproic-acid	HDAC inhibitor, ABAT inhibitor, GABA receptor agonist, GABAergic transmission enhancer, voltage-gated sodium channel blocker	ABAT, HDAC1, SCN1A, SCN3A, ACADSB, ALDH5A1, HDAC2, HDAC9, OGDH, SCN10A, SCN11A, SCN1B, SCN2A, SCN2B, SCN3B, SCN4A, SCN4B, SCN5A, SCN7A, SCN8A, SCN9A	-79.42	-99.88	-65.31	-74.33	-99.68	-99.01	-98.98	-92.97	-98.63	-80.94	29.75	-99.05	-66.59	-94.54	-84.3	-92.72	-75.09	-97.89	-88.37	-63.45	-97.63	-90.04	-99.08	-48.78	-68.29	-99.38	-93.83	-98.77	-99.65	-78.67	-97.85	-99.93	0	14
BRD-K33204703	AG-370	PDGFR tyrosine kinase receptor inhibitor, tyrosine kinase inhibitor	PDGFRB	-99.05	-65.57	-76.98	-91.33	-93.84	-87.62	-93.24	-96.65	-98.41	-98.94	-52.87	61.45	-97.36	-45.3	-32.1	-99.54	-79.86	-34.81	-99.37	-98.87	-96.65	-99.79	-83.35	-62.77	-95.88	-80.07	-22.46	-99.05	-98.31	-69.51	-93.67	-97.82	0	14
BRD-K91485395	BRD-K91485395	dual specificity protein phosphatase inhibitors		-74.25	-93.19	-74.97	-32.08	-84.97	-97.61	-45.06	-99.65	-98.91	-88.15	-43.01	-98.38	-74.28	-99.93	-87.68	-93.76	12.94	-98.03	-89.63	-71.14	-98.7	-98.7	-99.93	-96.09	-66.81	-96.7	-99.49	-94.67	-59.05	-51.33	-98.73	-99.72	0	14
BRD-K47659338	EMD-386088	serotonin receptor agonist	HTR6	-93.63	-94.63	-70.75	-97.51	-86.61	-92.45	-76.39	-70.63	-97.37	-98.59	-98.38	81.14	-84.42	-58.72	-62.47	-74.58	-98.77	-96.59	-95.01	-93.33	-99.93	-99.51	-88.87	-39.54	-99.93	-96.3	-85.18	-99.93	-66.98	-97.96	-36.45	-97.72	0	14
BRD-K41143549	BRD-K41143549	glutamate receptor antagonist		-96	-73.75	-95.53	-68.77	-98.03	-72.85	-66.32	-98.38	-94.97	-63.19	-49.35	42.96	-97.57	-99.24	-97.6	58.23	-96.32	63.63	-92.93	-63.69	-98.7	-95.04	-94.61	-70.7	-99.02	-71.78	-91.16	-98.02	-52.98	-80.43	-94.28	-99.58	0	13
BRD-A65615053	zacopride	serotonin receptor antagonist, serotonin receptor agonist	HTR3A, HTR4, HTR3B, HTR5A	-97.7	-98.66	-99.47	-24.33	-63.69	-99.79	-69.49	-96.5	-88.07	-35.71	-58.5	-96.66	-99.51	-27.58	-99.59	-57.15	-99.93	-85.32	-99.86	-94.75	-98.83	-92.6	-99.79	-86.96	-99.54	-97.53	-89.49	-64.41	-90.89	-73.66	-65.37	-98.36	0	15
BRD-K64785675	TG100-115	PI3K inhibitor	PIK3CG, PIK3CA, PIK3CB, PIK3CD	-95.99	-99.79	-47.35	-99.54	-99.19	-99.65	-87.36	-98.1	-96.77	-92.78	80.41	-97.78	-93.94	-91.2	43.92	-98	-16	-99.15	-98.1	-99.61	-59.69	-97.79	-98.45	-93.43	-72.13	-99.72	-80.65	-71.05	-53.65	-90.53	-76.26	-84.77	0	15
BRD-K70241288	L-692585	growth hormone releasing peptide ligand agonist, growth hormone secretagogue	GH1, GHSR	-97.71	-93.71	-98.99	-74.3	-97.6	-98.06	-96.76	-90.66	-93.91	-75	-42.7	-83.56	-74.16	-77.13	-53.81	-94	40.75	-93.71	-93.67	-98.02	-58.04	-97.57	-95.98	-79.77	-96.02	-96.98	-68.07	-48.17	-54.86	-96.1	-52.56	-95.16	0	12
BRD-K46862739	metyrapone	cytochrome P450 inhibitor, 11-beta hydroxysteroid dehydrogenase inhibitor, mineralocorticoid receptor antagonist	CYP11B1, HSD11B1, NR3C2	-94.56	-47.08	-58.05	20.69	-97.75	-95.09	-68.07	-97.76	-96.65	-19.31	-35.97	-75.29	-96.13	-93.7	-38.46	-93.8	-43.5	-99.21	-96.8	-93.33	-88.47	-98.77	-82.89	-36.78	-85.12	-98.2	-99.34	-91	-99.55	-94.21	-99.93	-99.93	0	13
BRD-K36324071	NF-449	purinergic receptor antagonist	P2RX1	-98.11	-92.29	-89.81	-97.11	-94.85	-94.59	-98.84	-87.44	-73.45	-98.98	-41.33	-38.08	-97.86	-95.45	-8.33	-94.69	-92.14	-99.86	-92.13	-95.45	-94.68	-96.18	-87	-70.51	-98.87	-93.22	-99.86	-92.19	-58.2	-98.38	-85.27	-36.91	0	12
BRD-A93048969	BRD-A93048969	acetylcholine receptor antagonist	CHRM2, CHRM1, CHRM3, CHRM4, CHRM5, SI	-58.25	-99.37	-60.94	67.03	-98.94	-99.08	-96.72	-99.21	-99	36.34	-63.28	-97.09	-63.29	-99.93	-95.09	-60.51	13.37	-99.79	-96.95	-86.2	-15.57	-98.59	-96.72	-94.01	-5.57	-93.87	-93.67	-43.11	-92.88	-47.35	-96.39	-96.63	0	15
BRD-A14985772	ascorbyl-palmitate	antioxidant		-90.89	-93.11	-31.49	-73.57	-95.01	-95.75	-22.95	-66.59	-97	-94.08	-71.13	-73.07	-96.37	-97.98	-94.15	-80.01	-94.06	-77.02	-69.47	-83.48	-95.4	-97.5	-47.67	-83.11	-99.05	-98.87	-75.44	-97.36	-95.1	-95.38	-96.51	-93.89	0	13
BRD-A02180903	betamethasone	corticosteroid agonist, glucocorticoid receptor agonist	NR3C1	-91.43	-97.24	-90.04	-93.99	-86.26	-84.69	-73.68	-81.7	-87.23	-61.24	-91.34	-94.12	-95.67	-97.32	-94.93	-94.03	-21.1	-95.63	-91.65	-67.01	-92.42	-96.69	-97.46	-85.37	-94.86	-94.76	-95.98	-96.37	-96.37	-83.15	-96.34	-96.34	0	11
BRD-A22380646	pantoprazole	ATPase inhibitor	ATP4A, CYP2C19, CYP3A4	-89.07	-99.21	-82.91	-46.55	-83.41	-92.16	-99.75	-86.35	-89.46	-93.69	-79.32	41.77	-98.91	-96.91	-76.73	-70.25	-99.44	-98.24	-96.01	-97.69	-99.75	-63.2	-89.58	-99.01	-99.86	-97.54	-82.46	-97.53	-98.91	46.16	-98.01	-94.4	0	15
BRD-K46068882	eugenitol	androgen receptor (AR) inhibitor, free radical scavenger, monoamine oxidase inhibitor, quorum sensing signaling modulator	AR, MAOA	-98.13	-99.85	-92.63	-95.84	-99.75	-91.25	-98.56	-94.66	-60.63	-84.12	-71.86	-67.95	-99.81	-97.79	-48.59	-98.87	-13.11	-95.08	-98.26	-63.68	-90.43	-99.4	-88.12	-91.1	-95.15	-99.05	-93.59	-92.92	-99.19	-85.58	-99.44	-93.6	0	15
BRD-K70751730	BRD-K70751730	histone lysine demethylase inhibitor	EGLN1, KDM3A, KDM4A, KDM4C, KDM6B	-98.54	-98.35	-75.73	-75.11	-99.82	-98.03	-97.57	-98.95	-47.63	-30.18	-49.06	-94.64	-93.99	-66.09	-97.2	-94.26	-79.3	-95.42	-93.32	-99.22	-99.44	-98.33	-99.82	-37.52	-99.4	-93.88	-97.08	-85.38	-84.09	-81.73	-88.19	-98.59	0	15
BRD-K97564742	mepyramine	histamine receptor antagonist	HRH1	-96.32	-86.19	-97.78	-92.54	-99.61	-98.65	-51.31	-99.33	-99.82	-78.17	-24.83	-82.5	-87.29	-84.39	-96.72	73.69	-92.95	-96.59	-94.23	-82.99	-95.11	-98	-99.19	47.78	-58.14	-97.23	-91.93	-95.91	-97.64	-99.68	-99.51	-58.24	0	16
BRD-K50720187	flupirtine	glutamate receptor antagonist, apoptosis inhibitor, opioid receptor agonist, potassium channel agonist	KCNQ2, ADRA2A, KCNQ1, KCNQ3	-92.34	-99.65	-92.62	-98.63	-99.56	-99.68	-95.77	-99.12	-89.85	-80.44	-83.9	-97.92	-94.19	-89.28	-52.56	-98.77	-40.98	-99.18	-99.57	-97.05	-87.34	-99.61	-99.65	-75.68	-81.26	-99.79	-99.01	-88.23	-89.33	-92.27	-94.18	-99.65	0	16
BRD-K08924299	palonosetron	serotonin receptor antagonist	HTR3A	-95.92	-98.77	-67.53	-75.4	-75.5	-84.34	18.64	-14.73	-99.68	-84.73	-74.16	-94.41	-99.15	-98.06	-91.92	-99.44	-99.54	-82.24	-96.58	-97.84	-99.89	-99.61	-55.54	-91.27	-99.93	-88.53	-97.31	-99.87	-66.99	-99.44	-85.51	-95.78	0	16
BRD-K24994810	androstenol	GABA receptor modulator	NR1I3	-90.53	-94.3	-67.16	-71.76	-73.22	-99.72	-96.7	-98.7	-94.92	-97.08	-78.87	-90.97	-99.33	-98.42	-86.26	-35.42	-69.59	-98.63	-90.58	-99.72	-97.23	-81.24	-99.75	47.77	-96.48	-99.72	-90.68	-99.3	-89.63	-95.39	-95.92	-99.33	0	16
BRD-K09859624	methantheline	acetylcholine receptor antagonist	CHRM1, HRH2	-94.2	-98.34	-98.92	-70.38	-99.12	-99.19	-85.97	-98.84	-69	-90.88	-44.79	-81.01	-99.67	-98.84	-82.43	-80.6	-81.25	-87.1	-94.79	-99.72	-99.93	-89.16	-95.55	-56.15	-99.86	-99.82	-97.67	-99.75	-95.78	-70.13	-99.15	-93.29	0	16
BRD-A29731977	17-hydroxyprogesterone-caproate	progesterone receptor agonist	CYP1A2, CYP2B6, CYP3A5, PGR	-98.8	-89.62	-93.35	-83.15	-89.82	-91.39	-97.57	66.94	-98.15	-95.37	-34.5	-91.09	-98.43	-99.16	-99.33	-98.59	-97.6	-98.24	-42.21	-77.9	-99.68	-83.19	-34.63	-76.13	-99.89	-98.61	-95.01	-99.82	-99.61	28.54	-99.93	-94.3	0	17
BRD-A23637604	oxymetholone	androgen receptor agonist, synthetic hormone with anabolic and androgenic properties	AR	-96.65	-67.85	-91.29	-90.81	-98.84	-94.17	-65.57	-81.19	-99.79	-97.95	-79.71	-72.3	-99.86	-99.82	-73.83	-97.89	-75.3	-99.44	-99.61	-88.52	-99.68	-97.3	-61.72	-98.16	-82.2	-90.84	-98.34	-99.54	-98.49	-86.51	-90.75	-97.93	0	16
BRD-K59222562	BRD-K59222562	CLK inhibitor, dual specificity tyrosine-(Y)-phosphorylation regulated kinase inhibitor, dual-specificity tyrosine-(Y)-phosphorylation regulated kinase 1B inhibitor	CLK1, CLK4, DYRK1A, DYRK1B	-99.47	-87.08	-99.01	-98.87	-74.4	-99.65	-91.27	-99.82	-99.89	-75.6	-99.01	-88.96	-97.69	-99.79	-86.55	-99.37	-66.86	-99.86	-99.44	-83.89	-96.16	-98.69	-93.58	-84.87	-63.45	-94.82	-74.78	-94.08	-99.58	-97.89	-95.21	-93.93	0	17
BRD-K01779529	fluoropyruvate	PDH inhibitor		-94.46	-99.12	-90.53	-94.61	-99.26	-95.04	-94.83	-94.54	-96.83	-94.21	-49.85	-94.66	-97.48	-98.71	-40.08	-96.83	-21.43	-99.01	-98.94	-80.82	-82.62	-99.82	-96.36	-72.14	-75.25	-99.52	-98.48	-93.78	-97.64	-96.64	-99.51	-99.79	0	17
BRD-K88742110	BRD-K88742110	HDAC inhibitor, interleukin synthesis inhibitor	HDAC8, IL1B	-96.86	-99.55	-98.43	-20.71	-98.19	-96.89	-52.28	-95.24	-99.26	-77.27	77.36	-98.34	-88.12	-99.54	-98.16	-97.1	-78.35	-99.58	-94.2	-47.29	46.97	-98.73	-95.7	-99.22	-92.49	-99.37	-88.02	-67.66	-82.86	-87.23	-95.89	-99.58	0	18
BRD-K05395900	nicotine	acetylcholine receptor agonist	CHRNA10, CHRNA9, AOX1, CHAT, CHRNA2, CHRNA3, CHRNA4, CHRNA5, CHRNA6, CHRNA7, CHRNB2, CHRNB3, CHRNB4, CYP19A1, CYP2B6, TBXAS1, TRPA1	-93.07	-96.22	40.65	-68.47	-95.5	-99.93	21.58	-99.82	-72.77	-84.11	-60.75	-83.38	-97.34	-99.05	-72.08	-64.76	-99.93	-32.55	-56.23	-99.93	-99.68	-96.53	-49.34	-24.78	-96.22	-70.43	-98.17	-99.68	-98.07	-99.93	-99.93	-99.49	0	17
BRD-K87426499	BRD-K87426499	caspase inhibitor	CASP3	-96.16	-98.45	-74.39	-93.43	-96.74	-96.44	-53.1	-99.79	-97.87	-76.15	-77	-91.45	-98.91	-99.19	-87.49	-98.98	-64.3	-90.45	-97.85	-99.26	-89.3	-98.3	-94.69	-81.42	-95.6	-99.51	-98.97	-92.27	-99.58	-18.09	-99.37	-94.4	0	17
BRD-K31699485	DMEOB	glutamate receptor modulator		-99.86	-98.22	-92.01	-83.62	-96.97	-97.43	-99.31	-73.9	-94.04	-86.87	-41.18	-79.91	-98.64	-96.97	-91.1	-92.73	-55.42	-99.12	-98.73	-59.42	-99.12	-99.58	-78.25	-94.99	-97.39	-85.57	-99.22	-89.22	-99.47	-82.76	-98.38	-99.72	0	16
BRD-K06878038	deferiprone	chelating agent, cytochrome P450 inhibitor, iron absorption inhibitor, reducing agent	CYP4F2	-75.53	-94.18	-99.12	-89.02	-72.45	-99.68	-99.72	-99.37	-91.72	-98.24	-66.04	-94.2	-95.76	-66.69	-96.2	-97.45	61.07	-99.79	-98.94	-99.61	-99.82	-97.63	-94.57	-97.08	79.18	-95.41	-79.71	-90.84	-99.68	-99.61	-87.47	-98.24	0	18
BRD-K15262564	mupirocin	isoleucyl-tRNA synthetase inhibitor		-97.24	-99.26	-96.27	-89.54	-99.89	-96.01	-55.95	-98.06	-68.02	-96.19	-81.64	-97.22	-97.91	-68.5	-43.67	-91.42	14.74	-99.72	-98.25	-78.69	-52.15	-95.62	-98.91	-13.99	39.9	-99.68	-99.47	-73.51	-98.38	-54.48	-99.26	-96.02	0	18
BRD-K14643723	4-(2-Amino-ethyl)-benzenesulfonamide	carbonic anhydrase inhibitor	CA2, CA1, CA9, CA12, CA14, CA4	-94.85	-99.93	-85.62	-95.76	-99.01	-99.86	-98.87	-99.15	-98.35	-94.75	-75.07	-81.11	-43.85	-93.09	-72.19	-99.83	-60.32	-99.93	-98.41	-99.93	-52.72	-77.47	-99.08	-96.69	-69.55	-99.89	-99.4	-73.95	-99.54	-60.24	-96.33	-71.58	0	17
BRD-K39569857	avrainvillamide-analog-3	nucleophosmin inhibitor	NPM1	-37.63	-97.18	-98.91	-47.53	-57.74	-98.98	-87.2	-95.05	-97.89	83.24	-98.48	-75.63	-98.59	-93.35	-77.93	-85.61	82.36	-98.55	-98.03	-97.89	45.52	-98.63	-98.13	-99.22	52.7	-98.84	-98.47	40.68	-94.33	-93.81	-98.63	-98.24	0	17
BRD-K72264770	QW-BI-011	histone lyinse methyltransferase inhibitor	EHMT2	-99.3	-99.58	-97.5	-83.15	-92.81	-97.64	-99.45	-98.41	-95.28	-72.94	-96.14	-95.23	-94.89	-99.26	-91.54	-97.38	13.45	-96.13	-99.51	-88.83	-74.8	-99.82	-97.87	-95.46	-57.7	-99.58	-98.87	-27	-90.17	-90.56	-98.59	-96.15	0	20
BRD-A49172652	lansoprazole	ATPase inhibitor	ATP4A, CYP2C19, CYP3A4, CYP3A5	-95.81	-99.15	-99.12	-66.01	-98.16	-99.12	-62.56	-99.12	-95.53	30.79	-98.31	-74.81	-99.12	-96.44	-95.84	-98.17	-10.67	-92.59	-99.86	-99.51	-88.73	-99.65	-99.15	-69.31	-79.14	-99.54	-98.94	-49.69	-51.79	-38.96	-95.08	-99.36	0	20
BRD-A15493168	tetracycline	30S ribosomal protein inhibitor, 30S ribosomal subunit inhibitor, protein arginine deiminase inhibitor	PRNP	-96.63	-99.93	-98.95	-95.34	-92.64	-99.89	-95.75	-99.68	-70.86	-58.83	-36.94	-97.58	-96.59	-92.1	-42.08	-99.82	-60.59	-99.47	-99.61	-93.32	-97.26	-99.89	-99.54	-49.09	-72.15	-99.93	-99.79	-98.18	-95.4	-32.27	-78.35	-89.55	0	19
BRD-K08703257	3-amino-benzamide	PARP inhibitor	PARP1	-60.03	-97.86	-90.01	-82.5	-96.56	-98.2	-91.65	-63.76	-60.37	-95.97	-26.42	-62.72	-97.25	-98.77	30.51	-98.56	9.77	-99.23	-97.92	-96.21	-98.38	-70.31	-99.68	-69.94	-71.9	-98.56	-99.54	-98.52	-98.5	-97.59	-84.12	-97.11	0	18
BRD-A32161980	carbetocin	analogue of oxytocin	OXTR	-98.45	-99.22	-88.03	-75.21	-97.39	-99.54	-90.84	-99.54	-85.89	85.68	-55	-96.61	-98.31	-58.08	-96.52	-98.98	-80.65	-91.08	-99.53	-90.33	-97.3	-99.79	-99.22	-77.2	-97.53	-99.26	-99.75	-99.54	61.69	-86.73	-95.74	-92.35	0	18
BRD-A37959677	estrone	estrogen receptor agonist, estrogenic hormone	ESR1, ESR2	-96.44	-99.93	-91.06	-99.86	-70.33	-99.33	-97.13	-48.37	-99.93	-98.63	-91.18	-70.73	-99.42	-96.93	-64.7	-88.8	-82.3	-99.44	-99.89	-99.65	-98.52	-87.84	-99.18	-99.93	-74.85	-99.93	-77.26	-86.03	-45.07	-95.48	-76.7	-96.97	0	18
BRD-K43164539	cholic-acid	ferrochelatase inhibitor, unidentified pharmacological activity	CES1, FECH, PLA2G1B, ADH1C, COX4I1, COX5A, COX5B, COX6A2, COX6B1, COX6C, COX7A1, COX7B, COX7C, COX8A, ESRRG, FABP6, GPBAR1, MT-CO1, MT-CO2, MT-CO3	-99.93	-99.79	-99.37	-86.63	-88.5	-91.4	-96.48	-98.82	-94.33	-98.31	-63.4	-98.81	-98.77	-99.93	-90	-87.97	-75.8	-99.82	-93.23	-95.74	-99.93	-99.58	-99.68	-74.19	-73.8	-97	-97.25	-85.85	-95.18	-85.76	-99.5	-99.72	0	19
BRD-A38793261	BRD-A38793261	ROR antagonist	RORC	-99.89	-96.81	-97	-97.67	-79.26	-99.79	-99.65	-99.47	-99.89	-85.26	-69.66	-96.65	-99.54	-79.72	-90.96	-99.26	-14.69	-99.93	-90.87	-82.91	-71.4	-99.93	-93.19	-87.81	-11.85	-99.44	-99.93	-50.38	-44.32	-97.67	-99.5	-98.94	0	18
BRD-A91555231	norepinephrine	adrenergic receptor agonist, DNA inhibitor, free radical scavenger	ADRA1A, ADRA1B, ADRA1D, ADRA2A, ADRA2B, ADRA2C, ADRB1, ADRB3, ADRB2, DRD1, DRD5, PAH, SLC18A1, SLC18A2	-95.93	-99.68	-97.97	-92.03	-97.01	-99.4	-91.44	-97.4	-90.12	-96.98	-70.86	-97.83	-99.3	-95.53	-99.26	-99.58	-33.24	-99.79	-95.81	-91.55	-96.26	-98.72	-99.15	-78.31	-87.66	-99.45	-99.42	-91.24	-96.58	-53.86	-99.26	-99.47	0	22
BRD-K22009844	phenprobamate	skeletal muscle relaxant		-68.64	-77.55	-96.74	-97.41	-74.72	-99.65	-99.82	-99.65	-99.65	-99.33	-86.41	-99.82	-96.76	-83.45	-97.42	-98.85	-92.05	-89.75	-98.95	-97.31	-82.61	-93.83	-65.26	-55.06	-37.91	-91.8	-98.48	-99.61	-99.61	-99.93	-99.93	-91.58	0	18
BRD-K59633790	VU-0420363-1	SARS coronavirus 3C-like protease inhibitor		-86.72	-99.44	-97.5	-95.69	-65.95	-99.6	-87.59	-98.37	-96.82	-87.14	-91.48	-79.92	-99.89	-94.13	-86.66	-96.77	-92.27	-99.28	-99.86	-98.77	-99.14	-99.93	-99.93	-50.43	-86.86	-99.93	-99.79	-99.47	-90.82	-92.24	-99.47	-98.94	0	19
BRD-K61217870	n-(3-acetamidophenyl)-3-chlorobenzamide	glutamate receptor inhibitor	GRM5	-97.57	-99.89	-83.95	-99.61	-94.73	-99.61	-74.47	-99.82	-97.25	-97.57	-84.91	73.19	-96.27	-96.83	-93.55	-99.4	-34.3	-99.89	-99.15	-97.96	-99.07	-96.83	-99.89	-94.48	-78.11	-99.89	-99.54	-99.93	-97.19	-56.14	-94.83	-94.06	0	20
BRD-K22096725	ALW-II-49-7	ephrin inhibitor	DDR1, EPHA2, EPHA4, EPHA7, EPHB2, EPHB4, EPHB6	-99.51	-99.26	-98.95	-75.96	-92.48	-94.86	-97.27	-99.61	-90.96	-42	-90.42	-98.05	-99.01	-97.24	-92.15	-97.9	-28.39	-98.87	-92.87	-94.86	-89.15	-99.3	-99.12	-59.91	-57.22	-99.26	-99.54	-63.01	-98.48	-72.14	-98.77	-99.33	0	17
BRD-K05926469	lenalidomide	angiogenesis inhibitor, cereblon inhibitor, tumor apoptosis inducer, tumor necrosis factor production inhibitor, tumor necrosis factor receptor antagonist	CRBN, TNF, CDH5, PTGS2, TNFSF11	-87.39	-99.65	-99.15	-85.66	-97.89	-97.53	-99.05	-90.09	-96.04	-98.77	-72.22	-60.21	-95.04	-96.35	-93.29	-94.93	-62.77	-97.99	-97.92	-98.87	-96.44	-99.68	-98.6	-89	-91.72	-99.61	-99.27	-99.68	-93.12	-97.36	-99.33	-99.89	0	21
BRD-K91696562	orantinib	PDGFR tyrosine kinase receptor inhibitor, FGFR inhibitor, VEGFR inhibitor, angiogenesis inhibitor, apoptosis stimulant, Aurora kinase inhibitor, FGFR antagonist, fibroblast growth factor receptor (FGFR) antagonist, fibroblast growth factor receptor inhibitor, kinase insert domain receptor inhibitor, platelet-derived growth factor receptor (PDGFR) inhibitor, serine/threonine kinase inhibitor, vasc…	PDGFRB, AURKA, AURKB, KDR, EGFR, FGFR1, FGFR2, PDGFRA, TBK1	-94.13	-99.01	-64.57	-97.85	-92.02	-99.75	-98.04	-99.51	-99.65	-68.12	-99.08	-74.85	-97.43	-89.36	-89.01	-99.05	-75.33	-98.77	-98.98	-99.79	-96.8	-99.75	-99.72	-71.9	-99.22	-99.47	-99.06	-91.02	-67.8	-80.56	-82.47	-97.27	0	19
BRD-A73680854	PT-630	dipeptidyl peptidase inhibitor, fibroblast activation protein inhibitor	DPP4, FAP	-97.69	-99.39	-98.54	-98.55	-94.39	-99.58	-98.12	-91.65	-99.12	-98.87	-84.35	-81.8	-96.52	-99.86	-82.17	-78.53	-91.4	-99.61	-91.91	-99.75	-95.89	-99.75	-99.12	-97.93	-72.11	-95.92	-98.63	-94.01	-83.43	-88.85	-97.62	-98.73	0	20
BRD-K57926513	tyrphostin-AG-1295	FLT3 inhibitor, PDGFR tyrosine kinase receptor inhibitor	FLT3, KDR, PDGFRA, PDGFRB	-98.73	-99.58	-90.35	-96.42	-97.78	-99.75	-99.75	-99.62	-97.67	-96.87	-97.53	-99.26	-99.3	-96.34	45.61	-97.63	92.7	-99.89	-95.53	-99.54	-25.66	-99.58	-98.26	-99.26	91.63	-99.75	-98.11	16.83	-85.99	-77.99	-95.58	-98.9	0	24
BRD-K22429181	retinol	RAR receptor binder	ALDH1A1, ALDH1A2, ALDH1A3, DHRS3, DHRS4, LRAT, NR2C2, RBP1, RBP3, RDH11, RDH12, RDH13, RDH14, RDH5, RDH8, RETSAT, RHO, RLBP1, RXRA, RXRB, RXRG	-94.15	-99.44	-96.69	-98.43	-96.78	-99.68	-98.09	-99.05	-99.33	-77.19	-96.83	-95.45	-97.39	-95.22	-98.41	-99.01	-77.01	-99.47	-99.82	-98.98	-98.52	-99.41	-98.98	-87.14	-96.86	-99.89	-98.68	-93.34	-96.86	-90.09	-81.21	-97.39	0	25
BRD-K55991774	BAS-09104376	HIV integrase inhibitor		-96.12	-99.4	-97	-96.23	-99.15	-98.98	-92.52	-99.75	-97.11	-95.8	-96.79	-98.54	-96.79	-98.13	-91.39	-97.67	-29.05	-99.79	-99.58	-99.51	-89.69	-99.44	-99.86	-82.91	-77.84	-99.72	-99.4	-96.07	-98.13	-66.8	-99.37	-99.01	0	25
BRD-K80527266	triacsin-c	adrenergic receptor antagonist	ACSL1	-98.8	-99.75	-88.66	-99.61	-98.65	-99.86	-99.22	-90.95	-96.43	-98.84	-53.42	-97.71	-95.53	-74.51	-24.24	-99.75	-98.97	-99.54	-99.08	-98.77	-94.02	-97.71	-91.23	-98.38	-97.17	-99.72	-96.62	-96.34	-96.28	-98.76	-88.13	-99.08	0	24
BRD-K51941867	LM-1685	cyclooxygenase inhibitor	PTGS2	-99.72	-99.82	-98.1	-27.42	-89.78	-99.12	-15.46	-98.23	-92.06	-15.81	-89.26	-90.55	-61.97	-81.2	-76.76	-99.68	-99.82	-99.12	-99.82	-98.27	-99.72	-97.99	-99.93	-88.35	-99.89	-98.31	-98.91	-92.53	-42.27	-99.93	-96.96	-68.05	0	18
BRD-A01787639	naftopidil	adrenergic receptor antagonist, calcium channel antagonist	ADRA1A, ADRA1D	-99.79	-98.45	-99.82	-96.3	-97.58	-93.36	-97.97	-99.08	-98.2	-68.1	-51.4	-99.86	-97.7	-99.86	-93.95	-85.88	-97.27	-99.08	-96.56	-37.62	-99.54	-96.9	-99.3	-99.82	-98.26	-99.58	-99.82	-97.82	-99.75	41.73	-98.52	-96.5	0	25
BRD-K93176058	AC-55649	RAR agonist, retinoid receptor agonist	RARB, RARA	-93.79	-97.5	-99.37	-98.61	-98.52	-99.82	-99.86	-93.26	-97.32	-91.31	15.62	-57.07	-95.77	-99.93	-92.53	-99.33	-98.61	-99.82	-99.68	-92.78	-99.82	-97.39	-99.79	-98.2	-95.13	-99.89	-97.64	-98.18	-99.36	-97.67	-96.17	-99.79	0	25
BRD-A18043272	phensuximide	anticonvulsant		-75.45	-98.59	-76.5	-99.51	-90.2	-99.65	-98.17	-98.07	-99.65	-76.77	-96.69	-77.9	-88.03	-98.56	-99.08	-84.44	-38.09	-99.08	-99.18	-98.27	-99.22	-99.26	-99.86	-75.87	-94.68	-93.81	-78.01	-99.65	-95.1	-99.15	-99.27	-98.3	0	20
BRD-K19416115	sitagliptin	dipeptidyl peptidase inhibitor, HMGCR inhibitor, insulin secretagogue, tumor necrosis factor expression inhibitor	DPP4, CYP2C8, FASLG, HMGCR, SLC22A8	-99.15	-99.4	-98.24	-97.74	-99.26	-99.68	-98.63	-99.4	-98.27	-96.3	-93.69	-75.86	-98.7	-98.59	-93.57	-99.79	-99.4	-98.38	-99.72	-99.86	-98.38	-99.86	-99.12	-95.38	-99.65	-99.72	-99.4	-98.34	-97.89	-96.44	-98.34	-97.46	0	29
BRD-K08273968	griseofulvin	microtubule inhibitor, microtubule stabilizing agent, mitosis inhibitor	KRT12	-77.61	-99.54	-98.91	-77.31	-99.72	-99.54	-97.89	-99.19	-97.67	-94.22	-81.96	-99.93	-99.93	-98.87	-77.37	-99.75	-92.61	-99.8	-99.82	-92.9	-96.31	-99.58	-99.72	-98.42	-98.18	-99.72	-98.5	-93.02	-98.54	-96.84	-99.89	-99.54	0	24
BRD-K16618170	BRD-K16618170	lysophospholipid receptor agonist	S1PR4	-99.15	-99.79	-99.27	-98.68	-99.01	-99.82	-94.71	-99.09	-88.21	-94.09	-78.3	-78.52	-99.3	-76.22	28.18	-99.89	-86.26	-99.86	-99.89	-99.44	-96.93	-99.89	-81.88	-98.99	-97.96	-99.75	-99.65	-99.86	-95.99	-98.01	-96.51	-88.33	0	22
BRD-K93095519	SJ-172550	MDM inhibitor	MDM4	-90.17	-98.87	-83.53	-94.91	-93.78	-99.24	-99.75	-96.16	-99.58	-99.79	-66.13	-98.8	-86.62	-99.93	-80.25	-98.96	-68.22	-99.35	-99.15	-99.54	-98.43	-99.75	-99.46	-77	-80.85	-98.41	-99.65	-99.4	-94.43	-71.73	-99.93	-99.68	0	20
BRD-A09472452	flecainide	sodium channel blocker, sodium channel inhibitor, voltage-gated sodium channel blocker	SCN5A, KCNA5, KCNA7, SCN4A	-99.01	-99.79	-98.7	-99.26	-99.93	-99.86	-97.59	-95.64	-99.93	-94.86	-99.44	-98.32	-99.86	-75.45	-98.91	-98.91	-33.6	-99.05	-98.69	-99.12	-92.44	-99.49	-93.67	-33.13	-55.76	-99.61	-99.4	-82.82	-97.74	-97.22	-99.47	-99.12	0	24
BRD-K33483813	actarit	interleukin receptor agonist		-99.89	-99.12	-98.56	-78.12	-91.32	-98.84	-95.89	-88.99	-93.5	-90.36	-89.57	-98.64	-99.86	-99.93	-69.77	-99.89	-93.3	-99.86	-99.93	-89.75	-99.86	-99.86	-97.81	-99.61	-85.46	-99.33	-99.89	-99.93	-99.89	-98.31	-99.89	-99.93	0	22
