# Supplementary material for: Comprehensive Characterization of the Integrin Family Across 32 Cancer Types
Source: Genomics Proteomics Bioinformatics. 2024 May 9;22(4):qzae035. doi: 10.1093/gpbjnl/qzae035 (PMC11849494; doi:10.1093/gpbjnl/qzae035)
Supplement: qzae035_Supplementary_Data [file qzae035_supplementary_data.zip › Supplementary_table9.xlsx]

## Sheet: Table S9
Table S9 Normalized enrichment score (NES) and FDR of 50 hallmarks analyzed by GSEA across 32 cancer types
Hallmark	ACC_NES	ACC_FDR	BLCA_NES	BLCA_FDR	BRCA_NES	BRCA_FDR	CESC_NES	CESC_FDR	CHOL_NES	CHOL_FDR	COADREAD_NES	COADREAD_FDR	DLBC_NES	DLBC_FDR	ESCA_NES	ESCA_FDR	GBM_NES	GBM_FDR	HNSC_NES	HNSC_FDR	KICH_NES	KICH_FDR	KIRC_NES	KIRC_FDR	KIRP_NES	KIRP_FDR	LAML_NES	LAML_FDR	LGG_NES	LGG_FDR	LIHC_NES	LIHC_FDR	LUAD_NES	LUAD_FDR	LUSC_NES	LUSC_FDR	MESO_NES	MESO_FDR	OV_NES	OV_FDR	PAAD_NES	PAAD_FDR	PCPG_NES	PCPG_FDR	PRAD_NES	PRAD_FDR	SARC_NES	SARC_FDR	SKCM_NES
EPITHELIAL_MESENCHYMAL_TRANSITION	1.26362	0.107182	3.48327	4.51128e-10	2.77522	7.36842e-10	3.86865	3.50877e-10	1.13429	0.171992	2.76823	1.47368e-10	-2.57766	1.89474e-09	0.728819	0.629684	3.10319	2e-10	NA	NA	2.75213	6.57895e-10	NA	NA	2.47144	2.2843e-10	1.46221	0.00724805	2.70166	1.75439e-10	2.46599	4.42105e-10	2.76409	2.98246e-10	2.74882	2.33918e-10	1.9876	7.10526e-10	3.49377	1.72249e-10	3.1247	2.85714e-10	-1.29985	0.228404	2.86473	8.15789e-10	1.08161	0.37485	-2.34081
APICAL_JUNCTION	0.993693	0.456005	2.32767	4.51128e-10	0.967461	0.465512	2.10242	3.50877e-10	0.923499	0.446537	2.44515	1.47368e-10	-1.35019	0.0287024	0.87785	0.603702	1.93205	2.73457e-07	NA	NA	1.53413	0.00145266	NA	NA	1.86268	6.95178e-08	1.41669	0.00840945	1.39558	0.0050967	1.84203	2.75897e-06	1.66749	4.22479e-05	2.16587	2.33918e-10	1.62518	3.04542e-05	2.51606	1.72249e-10	2.02705	5.79109e-08	0.72313	0.863158	1.9485	1.81839e-06	-1.01267	0.465068	-1.28467
UV_RESPONSE_DN	1.22468	0.156741	2.60104	4.51128e-10	2.38321	7.36842e-10	3.04158	3.50877e-10	0.672927	0.610526	2.11163	1.47368e-10	-1.61156	0.00237197	0.648688	0.629684	2.25106	1.12406e-09	NA	NA	1.85209	1.1693e-05	NA	NA	1.99901	1.74983e-08	0.928985	0.292667	1.70788	0.000150829	1.73143	0.000191259	1.593	0.000959458	2.01696	2.82345e-08	1.54752	0.00141697	2.53366	1.72249e-10	1.87075	2.28454e-05	-1.24094	0.287323	2.56738	8.15789e-10	-0.551185	0.673684	-1.56573
MYOGENESIS	1.21204	0.149969	2.57043	4.51128e-10	1.19961	0.099238	1.79441	9.54566e-07	1.0451	0.280096	2.40881	1.47368e-10	-1.89059	1.0732e-05	1.52112	0.000121531	1.53911	0.000932913	NA	NA	1.49299	0.00201492	0.866585	0.92504	1.77304	1.81509e-06	1.78608	0.000188219	1.48969	0.00218776	1.12907	0.131907	-1.01825	0.198125	1.96083	1.10811e-08	1.98383	7.10526e-10	1.85042	5.32496e-07	1.2259	0.032078	-1.26753	0.228404	2.50337	8.15789e-10	-1.58781	0.000627854	-1.13352
KRAS_SIGNALING_UP	-1.39762	0.0360438	2.47467	4.51128e-10	-1.19421	0.109907	1.65771	1.39817e-05	-1.05721	0.261222	2.38446	1.47368e-10	-1.76332	0.000159743	1.1156	0.250895	2.15347	4.66509e-10	-0.848967	0.809717	1.83796	4.20532e-06	NA	NA	2.13885	2.2843e-10	2.2407	3.53616e-09	2.07037	1.75439e-10	1.56141	0.000848712	1.59561	0.00013764	2.30522	2.33918e-10	1.3258	0.0347676	2.64759	1.72249e-10	1.98314	6.38253e-08	-1.64005	0.00409469	1.89568	5.48195e-06	-1.51179	0.00157562	-2.17199
INFLAMMATORY_RESPONSE	-1.61457	0.00210683	2.40625	4.51128e-10	-1.86461	3.86742e-06	1.63486	2.9071e-05	-1.96499	9.81749e-07	2.54901	1.47368e-10	-1.98799	1.39584e-06	1.11329	0.250895	2.91883	2e-10	-0.936478	0.809717	2.04352	5.59309e-09	NA	NA	2.39588	2.2843e-10	2.24415	8.90851e-10	2.56103	1.75439e-10	1.71635	6.68694e-05	-0.966734	0.245241	2.31031	2.33918e-10	NA	NA	2.9457	1.72249e-10	2.75743	2.85714e-10	-1.69424	0.00345656	1.78148	9.93386e-06	-2.70596	5.61404e-10	-2.54405
IL2_STAT5_SIGNALING	-1.22329	0.107182	2.24864	4.51128e-10	-1.5219	0.00402001	1.16562	0.0425781	-1.7594	0.000124135	2.04803	1.47368e-10	-1.185	0.0777653	0.879597	0.603702	2.30684	2e-10	-0.820457	0.809717	1.90268	8.73952e-07	NA	NA	1.8891	2.90156e-08	1.7871	0.000151907	2.35444	1.75439e-10	1.1324	0.131482	-0.868798	0.308138	1.85925	6.56948e-07	0.873514	0.660955	2.55165	1.72249e-10	1.97137	1.6913e-07	-0.848902	0.863158	1.39987	0.0173047	-1.79334	1.97457e-06	-1.94122
TNFA_SIGNALING_VIA_NFKB	0.754648	0.694737	2.12746	6.07447e-10	-1.40587	0.0163144	2.7617	3.50877e-10	-1.37523	0.027109	2.11955	1.47368e-10	-2.02099	3.25964e-07	NA	NA	2.92467	2e-10	NA	NA	1.73202	2.17988e-05	NA	NA	2.14618	2.2843e-10	2.37561	7.01754e-10	2.5788	1.75439e-10	1.76218	1.54006e-05	1.6262	0.000123853	1.96239	1.72657e-08	NA	NA	2.87169	1.72249e-10	2.91524	2.85714e-10	-1.2184	0.282575	1.80864	9.93386e-06	-2.26688	5.61404e-10	-1.92935
ALLOGRAFT_REJECTION	-2.38416	1.15789e-09	1.92732	1.9219e-07	-2.99621	7.36842e-10	-1.66391	1.39817e-05	-2.74556	1.2433e-09	2.48549	1.47368e-10	-0.843968	0.32078	1.51679	0.000121531	2.55676	2e-10	-1.45018	3.1163e-05	1.82493	4.88948e-06	NA	NA	2.19832	2.2843e-10	2.24699	8.90851e-10	2.6766	1.75439e-10	0.755899	0.442105	-1.94703	1.23289e-08	2.00251	3.39474e-09	NA	NA	2.64557	1.72249e-10	2.81857	2.85714e-10	-0.74693	0.863158	0.637407	0.652632	-3.03269	5.61404e-10	-2.53458
ANGIOGENESIS	-1.16689	0.241471	2.38343	5.13642e-07	1.7537	0.00906594	2.50711	2.65709e-07	1.28232	0.139888	2.10933	1.9572e-06	-1.86044	0.00103219	1.31842	0.120837	2.06225	4.38416e-05	1.70302	0.0564397	1.88407	0.000308019	0.813287	0.92504	1.69564	0.00157596	1.45531	0.0399481	2.2215	8.4978e-08	1.46349	0.0345347	1.59427	0.011342	2.05012	1.88545e-05	1.42579	0.085277	2.25834	1.96373e-06	1.49213	0.0273217	1.00516	0.684655	2.09828	0.000313942	0.728954	0.673684	-1.52447
COMPLEMENT	-1.27811	0.0802976	1.87705	1.3784e-06	-1.65019	0.000530535	-0.801749	0.421053	-1.19926	0.104726	2.29496	1.47368e-10	-1.63171	0.000943167	1.09893	0.276842	2.2126	2e-10	-0.912609	0.809717	1.69835	3.50504e-05	0.840287	0.92504	1.95092	1.37977e-09	2.45574	7.01754e-10	2.21218	1.75439e-10	0.881553	0.403458	0.943549	0.280959	1.83569	4.3779e-07	NA	NA	2.1838	1.72249e-10	1.78169	4.3239e-06	0.663879	0.863158	1.48519	0.00257549	-2.41156	5.61404e-10	-1.8738
MITOTIC_SPINDLE	1.4958	0.0211727	1.81532	2.81815e-06	1.18427	0.099238	2.2517	3.50877e-10	0.820171	0.574283	1.01753	0.244626	-1.07059	0.150454	NA	NA	0.931034	0.325282	NA	NA	2.15957	6.57895e-10	NA	NA	1.69154	1.36934e-05	1.13085	0.102862	1.39401	0.00847895	2.00335	2.49001e-08	1.9646	1.13494e-07	0.863258	0.378923	1.42629	0.00737925	2.28805	1.72249e-10	1.99132	7.47995e-08	-0.699611	0.863158	2.54713	8.15789e-10	-0.687405	0.673684	-0.883583
HYPOXIA	1.03801	0.389606	1.79985	4.82631e-06	0.927813	0.506335	2.17887	3.50877e-10	1.27874	0.0827832	1.86535	1.82611e-08	-1.88644	1.0732e-05	NA	NA	2.00157	3.01837e-08	NA	NA	1.55113	0.000948904	0.670748	0.92504	1.88578	8.85845e-08	1.65148	0.000482777	1.98493	3.88891e-09	1.41098	0.00907898	2.10812	2.14993e-09	1.24676	0.052639	0.895413	0.660955	1.90127	3.88484e-07	1.58121	0.000423333	1.37379	0.115363	1.407	0.0136513	-0.962458	0.585487	-1.09866
COAGULATION	1.18232	0.205	1.84509	1.54142e-05	1.14187	0.168637	1.72165	6.26088e-05	1.96393	4.01429e-05	2.04463	2.95211e-09	-2.04096	7.10988e-06	1.41324	0.0107017	2.16975	4.38364e-09	NA	NA	1.9585	4.20077e-06	1.04272	0.92504	1.73845	3.83536e-05	1.92205	2.49545e-05	2.23258	1.75439e-10	-1.69976	0.000306635	1.83453	2.90981e-05	1.82611	5.40342e-06	1.33226	0.0595548	2.10813	2.389e-08	1.58336	0.00150229	-1.11222	0.526437	1.50028	0.015784	-1.4405	0.0121765	-1.2881
HEDGEHOG_SIGNALING	1.39568	0.111158	2.15057	5.37558e-05	1.3903	0.097567	1.55682	0.019094	1.27456	0.139888	1.84181	0.000735399	-0.841966	0.279987	0.752039	0.611821	1.09928	0.168281	-0.682391	0.809717	0.733463	0.524248	-1.95253	0.00825235	1.64903	0.00242202	-1.0629	0.17398	0.930262	0.260181	1.79362	0.00126411	-0.762866	0.32247	1.74857	0.00250325	1.70296	0.00462823	1.75359	0.00255137	-1.36153	0.0468872	-1.02125	0.673603	2.06007	0.000488008	1.40198	0.1167	-1.28464
IL6_JAK_STAT3_SIGNALING	-1.57847	0.0211727	1.83034	0.000200881	-2.06969	3.763e-06	1.32081	0.0361582	-1.79467	0.0010177	2.23404	1.47368e-10	-1.60569	0.0103377	1.00321	0.483003	2.48148	2e-10	-0.844723	0.809717	1.96726	1.27926e-05	NA	NA	2.05296	1.84219e-07	2.11556	2.94487e-05	2.43156	1.75439e-10	1.28447	0.0669552	-1.12658	0.134252	2.02528	1.23786e-06	-1.37693	0.0235056	2.67813	1.72249e-10	2.53601	2.85714e-10	-1.32399	0.282575	0.954569	0.56411	-2.27911	1.32458e-08	-2.07141
TGF_BETA_SIGNALING	1.42351	0.0951074	1.78133	0.00114179	1.86941	0.000628785	2.60899	2.99373e-09	1.06616	0.273686	1.60588	0.0051829	-0.973781	0.211098	-1.19602	0.189491	1.55514	0.00688752	NA	NA	0.683638	0.526316	-2.34119	3.53363e-06	1.64632	0.00236108	1.19537	0.1034	1.34645	0.0470733	1.63286	0.00591876	1.62882	0.00835728	1.81033	0.00037868	1.2499	0.203539	2.22129	4.01874e-07	2.16506	6.90598e-06	-1.31208	0.369764	1.77739	0.00341247	0.784903	0.673684	-1.5519
APOPTOSIS	-0.886209	0.694737	1.37675	0.0153322	-1.037	0.346957	1.76515	8.06218e-06	-0.845311	0.552668	1.75969	5.3632e-06	-1.69249	0.000559242	NA	NA	1.83429	5.76055e-06	NA	NA	1.18543	0.111055	0.57199	0.92504	1.64934	0.000104373	1.56581	0.00357263	2.13653	1.75439e-10	0.862199	0.403458	1.43518	0.00457347	1.24009	0.0573364	-1.03003	0.660955	2.00352	1.21274e-07	1.90193	5.52934e-06	-1.11128	0.525081	0.686746	0.652632	-1.64541	0.00013509	-1.4163
UV_RESPONSE_UP	1.33308	0.0802976	1.38526	0.0315239	-1.14956	0.168637	1.19887	0.0244021	1.38463	0.0604086	1.30298	0.0428006	-1.55697	0.0053898	NA	NA	0.891356	0.340582	-0.459258	0.809717	1.20021	0.0986674	0.588761	0.92504	1.49258	0.00206548	1.66821	0.000689363	1.31514	0.0354763	0.922241	0.361722	1.36304	0.0132573	0.797467	0.405672	0.81434	0.660955	1.21097	0.0494312	-0.916472	0.314385	-1.09808	0.526437	-0.537621	0.652632	0.812572	0.673684	-0.862333
HEME_METABOLISM	-0.758289	0.694737	1.22415	0.0725376	-0.636938	0.589474	0.77897	0.421053	1.0038	0.340327	1.48046	0.00274271	-0.952307	0.235033	0.667581	0.629684	1.01707	0.189844	-0.487935	0.809717	0.895873	0.442266	NA	NA	1.14936	0.088281	1.49981	0.00544429	0.965439	0.260181	-0.864436	0.427797	0.858375	0.330677	0.863577	0.378923	0.651012	0.660955	1.56071	0.000321499	-0.673275	0.4	-0.677668	0.863158	0.876673	0.652632	0.6716	0.673684	0.880326
WNT_BETA_CATENIN_SIGNALING	1.4971	0.106537	1.43835	0.0728778	-0.736132	0.589474	1.4043	0.0339867	1.06516	0.290657	1.3877	0.0460996	1.14868	0.111698	-0.926358	0.554332	0.909675	0.300716	1.30944	0.45076	1.0479	0.297679	-1.54377	0.129817	1.62938	0.00333564	1.1762	0.118835	0.623379	0.421053	1.47741	0.026452	1.45512	0.0210283	1.23179	0.116577	1.30183	0.164406	1.5404	0.0129923	1.10116	0.147541	-0.657863	0.863158	1.14494	0.310063	1.39895	0.102546	-0.673705
APICAL_SURFACE	1.05026	0.389606	1.43757	0.0728778	-0.915702	0.485626	-0.904547	0.312579	-0.865528	0.468348	1.76537	0.000782663	-1.02478	0.177279	1.32693	0.120837	1.27302	0.0696961	-0.832474	0.809717	0.888105	0.42245	1.10148	0.92504	1.82633	0.000315628	1.40698	0.0420757	1.38325	0.0357768	1.4933	0.0345347	1.39071	0.0313121	1.29831	0.0791703	1.0065	0.54384	1.51084	0.0129923	1.95168	0.000179104	-0.960593	0.726215	0.907559	0.593301	-1.02236	0.465068	1.15602
PEROXISOME	0.844908	0.66336	-1.32039	0.0849063	-0.950875	0.47822	-0.96248	0.296367	1.71001	0.00450908	-0.712778	0.442105	-1.04495	0.171942	1.47489	0.0113491	-0.712214	0.4	-1.1233	0.453348	-0.976035	0.356484	1.0108	0.92504	0.811285	0.297585	1.17146	0.0981453	1.13415	0.133509	-1.53785	0.00497708	-0.849767	0.308138	-1.55937	0.00190797	-0.908292	0.660955	-0.951595	0.239589	-1.11344	0.147541	-0.587172	0.863158	-0.67378	0.652632	0.917898	0.635777	0.799049
KRAS_SIGNALING_DN	1.38262	0.067496	-1.23686	0.092237	-1.35688	0.0447932	-1.28092	0.027819	1.28481	0.0772703	2.08903	1.47368e-10	-1.33241	0.0287931	1.49212	0.000182529	1.10299	0.119403	-1.21088	0.121983	1.02923	0.297679	1.30072	0.0722612	2.03297	2.2843e-10	1.36708	0.0316016	1.11926	0.133509	1.63996	0.000306635	-0.955186	0.246192	1.31633	0.0275498	1.65611	2.59642e-05	-0.971575	0.225006	1.21673	0.0300262	-1.71494	0.00345656	1.41747	0.0189728	1.65204	0.000132845	1.64164
ADIPOGENESIS	0.564881	0.694737	1.19098	0.111092	-0.66714	0.589474	-0.654408	0.421053	1.7183	0.00052453	1.72156	1.17753e-05	-1.40208	0.014957	0.948557	0.554332	-0.710675	0.4	-0.67474	0.809717	0.609284	0.526316	0.645671	0.92504	0.859578	0.290967	1.69528	0.000252527	1.17034	0.0936231	-2.02018	3.6243e-08	1.26561	0.0152213	0.752267	0.421053	0.880957	0.660955	1.25928	0.0193583	0.552486	0.4	-1.12869	0.452097	-1.01142	0.490746	-1.17972	0.102546	1.15905
INTERFERON_GAMMA_RESPONSE	-2.03645	3.38111e-08	1.1757	0.115282	-2.52174	7.36842e-10	-1.14771	0.10271	-2.28029	1.2433e-09	2.36731	1.47368e-10	-1.05132	0.156472	0.556581	0.629684	2.4062	2e-10	-0.768275	0.809717	1.1232	0.161863	NA	NA	1.89727	1.74983e-08	2.44841	7.01754e-10	2.78677	1.75439e-10	-1.28929	0.0306635	-1.02263	0.198125	1.85229	5.39831e-07	NA	NA	2.13705	2.18042e-10	3.08801	2.85714e-10	-1.00496	0.684655	0.842527	0.652632	-3.0518	5.61404e-10	-2.32067
OXIDATIVE_PHOSPHORYLATION	-1.56185	0.0027127	-1.16091	0.17116	-1.99213	6.04638e-07	-1.31288	0.0211281	2.27446	1.2433e-09	-2.1702	1.47368e-10	-1.52077	0.00579549	NA	NA	-2.37068	2e-10	NA	NA	-1.41519	0.00696801	1.13049	0.742065	-2.58046	2.2843e-10	2.12162	5.86991e-08	-0.956506	0.283947	-2.6766	4.42105e-10	2.21109	4.22597e-10	-3.1382	2.33918e-10	-2.58375	7.10526e-10	-2.03204	2.21614e-05	-1.51751	0.00243019	1.17116	0.410063	-1.85914	0.00257549	-0.699401	0.673684	2.48783
PANCREAS_BETA_CELLS	1.53351	0.0802976	-1.24112	0.172382	1.3695	0.0905211	1.52791	0.0148226	1.57036	0.0480602	1.51329	0.0164631	-1.10249	0.151777	1.6769	0.00281756	-1.4115	0.0338133	-1.32115	0.162792	-2.12972	3.06625e-05	1.1145	0.92504	1.45995	0.0169041	1.19511	0.11742	-1.40219	0.0333341	1.06305	0.226445	-1.83832	0.000293547	1.11469	0.171411	1.6342	0.0173738	-1.27769	0.0695489	-2.34177	4.38256e-09	-1.08922	0.591097	1.11537	0.319388	1.59516	0.0155203	-1.37058
ESTROGEN_RESPONSE_EARLY	1.33749	0.0802976	1.11918	0.183892	1.33558	0.0230668	1.31798	0.00918271	1.34888	0.0604086	1.62035	7.83873e-05	-1.60276	0.00107451	NA	NA	2.11045	1.5616e-09	-0.733428	0.809717	1.12688	0.162796	0.703367	0.92504	1.7851	1.32053e-06	1.43765	0.0062015	1.3991	0.00847895	1.81826	5.42113e-06	1.6025	0.000244473	1.23257	0.0557175	0.775612	0.660955	1.68715	4.63887e-05	1.31571	0.0110569	-1.29407	0.228404	0.902637	0.652632	0.925828	0.635777	1.29145
XENOBIOTIC_METABOLISM	0.985977	0.456005	-1.1458	0.187598	-0.910171	0.506335	-1.2951	0.0246364	2.19268	3.62693e-08	1.17351	0.0885096	-1.42879	0.0120705	1.04486	0.3989	1.1791	0.0604283	-1.24112	0.0564397	1.20482	0.0954768	1.11303	0.758039	1.25909	0.0336422	2.06071	3.29682e-07	1.55422	0.000956257	-2.55064	4.42105e-10	1.36549	0.00695265	-1.35718	0.00580736	0.72931	0.660955	1.35391	0.00396271	-1.01528	0.23899	-1.26545	0.228404	-0.739236	0.652632	-1.13453	0.225852	1.0429
NOTCH_SIGNALING	1.08251	0.370888	1.20578	0.209168	0.988017	0.41966	1.35001	0.0425781	0.981402	0.348365	1.30073	0.0737742	-1.13617	0.13967	-0.872091	0.603702	0.988907	0.239478	1.30511	0.162792	1.80765	0.00197639	-1.42558	0.416137	1.33452	0.0458863	1.43201	0.0433323	1.14225	0.144431	1.52351	0.0242336	1.14678	0.129378	1.04295	0.21097	1.12902	0.401463	1.64459	0.00805701	1.7278	0.00392311	0.49316	0.863158	1.23099	0.231908	0.991187	0.52262	-0.799837
INTERFERON_ALPHA_RESPONSE	-1.71982	0.0027127	-1.13509	0.222931	-2.27141	2.46535e-08	-1.36155	0.0322379	-1.81094	0.00052453	2.05415	4.09773e-08	-0.690727	0.369869	-2.15028	3.78899e-07	1.84106	7.24979e-05	NA	NA	0.504024	0.526316	NA	NA	1.45031	0.0149995	2.12348	1.81767e-05	2.54729	1.75439e-10	-1.67753	0.00126411	-0.329306	0.357895	1.49676	0.00873936	-3.62802	7.10526e-10	1.10005	0.115295	2.75666	2.85714e-10	-0.834171	0.863158	0.559237	0.652632	-2.79084	5.61404e-10	-1.93149
G2M_CHECKPOINT	2.18897	1.15789e-09	1.06669	0.224428	-0.908791	0.506335	1.50299	0.00101118	1.39487	0.0532973	-0.89336	0.438362	-1.74264	0.000159743	NA	NA	-1.7457	1.22367e-05	NA	NA	2.7021	6.57895e-10	NA	NA	2.01311	2.2843e-10	1.16435	0.0865681	1.96127	4.76096e-09	2.10661	1.27556e-09	2.62134	2.98246e-10	-2.10773	1.61497e-09	1.64965	9.68773e-06	0.617638	0.378947	1.78129	5.51426e-06	0.674098	0.863158	1.74386	0.000119375	1.08962	0.36331	0.586917
ANDROGEN_RESPONSE	0.755092	0.694737	1.10048	0.241301	1.40008	0.0284014	1.67676	0.000548639	1.03023	0.297553	1.27291	0.0679384	-1.36857	0.0287024	-0.987287	0.554332	1.71757	0.000360359	NA	NA	0.909323	0.42245	0.737462	0.92504	1.43047	0.013781	-0.760141	0.397422	1.57588	0.00315308	0.78859	0.427797	1.90013	3.21296e-05	1.0572	0.21097	1.07381	0.467138	1.80037	9.95342e-05	1.4705	0.00680092	-0.973266	0.726215	1.01448	0.490746	-0.890361	0.673684	-1.03018
MYC_TARGETS_V2	1.14311	0.274143	-1.12571	0.241301	-1.73938	0.00402001	0.999165	0.243632	0.56451	0.610526	-1.81366	0.000363793	-1.606	0.00706233	-3.11777	1.10526e-09	-1.49092	0.0136922	NA	NA	1.48389	0.0190382	0.809269	0.92504	0.408265	0.336842	0.888604	0.295492	0.535491	0.421053	-0.775437	0.427797	2.18183	6.67375e-06	-2.70053	1.0871e-09	0.607592	0.660955	-1.00503	0.203008	0.629946	0.4	0.770783	0.863158	-1.364	0.125983	1.36235	0.102546	2.21669
FATTY_ACID_METABOLISM	0.678746	0.694737	-1.05376	0.296758	-0.666991	0.589474	-1.19882	0.0802828	1.95143	1.21044e-05	0.741626	0.442105	-1.26285	0.0573085	0.841439	0.611821	-1.11716	0.121581	-1.04447	0.699779	-0.943708	0.412006	0.778965	0.92504	0.75978	0.324872	1.38092	0.0207032	1.02101	0.215063	-2.38863	4.42105e-10	0.877565	0.32247	-1.69573	5.33419e-05	0.931713	0.660955	-0.597871	0.378947	-0.545671	0.4	-0.698302	0.863158	-1.00501	0.490746	-1.23123	0.0647479	1.38171
MYC_TARGETS_V1	1.42026	0.0402664	-1.05428	0.296758	-1.90682	2.19244e-06	0.747406	0.390418	1.15205	0.166941	-2.20342	1.47368e-10	-1.78427	0.000101985	NA	NA	-2.29656	2e-10	NA	NA	1.70661	4.05024e-05	0.483238	0.92504	-0.714107	0.336842	1.32111	0.031063	0.405598	0.421053	-0.628982	0.442105	2.69793	2.98246e-10	-3.17014	2.33918e-10	NA	NA	-1.77029	0.000668492	-0.524891	0.4	1.06463	0.57881	-1.47922	0.0359573	1.38452	0.0155203	2.07142
SPERMATOGENESIS	1.21468	0.189037	-1.01288	0.354187	-0.728234	0.589474	-1.08392	0.179088	-0.914331	0.446537	1.20584	0.0885096	-1.36291	0.0287024	1.22007	0.120837	-1.62063	0.00104622	-1.34875	0.0235621	1.62168	0.00199334	1.07746	0.92504	1.63221	0.00034725	-0.858616	0.341287	0.870562	0.339692	1.29694	0.0630337	-0.922082	0.265095	0.770393	0.41078	1.30573	0.085277	-1.27109	0.0512531	-1.60956	0.00130114	-1.03003	0.65714	-0.595165	0.652632	1.59239	0.00374055	-1.25627
GLYCOLYSIS	0.987764	0.456005	0.986088	0.400769	-0.823076	0.589474	1.31983	0.00918271	1.83244	0.000124878	0.811532	0.438362	-1.77397	0.000101985	NA	NA	1.27895	0.0208583	NA	NA	1.28491	0.0466356	0.801862	0.92504	1.44686	0.00302928	1.26479	0.0420757	1.73259	1.7941e-05	1.30724	0.0345347	2.50214	2.98246e-10	-0.892417	0.384034	1.00078	0.590195	1.06101	0.135823	1.1363	0.0831197	1.13683	0.446055	0.656351	0.652632	0.789297	0.673684	-0.79248
MTORC1_SIGNALING	1.27497	0.0951074	0.972394	0.418264	-1.13221	0.174986	1.19995	0.0322379	1.2811	0.0827832	-0.587786	0.442105	-1.78205	0.000101985	NA	NA	-0.592039	0.4	NA	NA	1.72217	3.16441e-05	0.400408	0.92504	1.43234	0.00475856	1.69796	0.000482777	1.52948	0.00159629	0.589355	0.442105	2.35391	2.98246e-10	-2.1569	2.33918e-10	0.743256	0.660955	0.982497	0.225006	1.33884	0.00891431	0.682218	0.863158	0.401411	0.652632	-0.937029	0.637874	-0.764938
UNFOLDED_PROTEIN_RESPONSE	0.871323	0.633856	0.941784	0.478225	-0.923788	0.506335	1.41991	0.0112799	1.19947	0.162598	-0.630398	0.442105	-1.3475	0.0287931	-2.40392	1.10526e-09	-0.888645	0.325282	NA	NA	1.28917	0.0666785	0.564272	0.92504	1.12768	0.103733	1.05845	0.170316	0.988648	0.238312	-0.45858	0.442105	2.21004	2.20173e-07	-1.77098	0.000170378	-0.621934	0.660955	0.650257	0.378947	-0.682363	0.4	0.571045	0.863158	-0.655939	0.652632	0.574644	0.673684	0.996093
E2F_TARGETS	2.17404	1.15789e-09	0.921367	0.537768	-1.56726	0.00270919	0.971646	0.321057	1.33892	0.0579567	-2.06822	3.8463e-10	-2.00655	5.59369e-07	NA	NA	-2.11296	7.78561e-10	NA	NA	2.66583	6.57895e-10	NA	NA	1.56241	0.000505603	1.18756	0.073026	2.0172	5.00005e-09	1.77761	1.36637e-05	2.47678	2.98246e-10	-2.82094	2.33918e-10	1.59871	6.15665e-05	-0.858105	0.318286	1.3119	0.0110569	0.933357	0.861132	0.994391	0.490003	1.34519	0.0455824	0.97306
ESTROGEN_RESPONSE_LATE	1.28239	0.0951074	-0.874838	0.56968	-0.809508	0.589474	1.14526	0.050987	1.68061	0.00111086	1.24142	0.0518285	-1.58785	0.00219707	NA	NA	1.67626	8.9145e-05	-0.740163	0.809717	1.25955	0.0670565	1.04686	0.92504	1.76265	2.18948e-06	1.60896	0.00258309	1.71428	3.29616e-05	1.78707	1.16362e-05	1.82596	2.62813e-06	0.968215	0.289355	0.866605	0.660955	0.993819	0.221163	0.963612	0.304487	-1.33922	0.228404	-0.579676	0.652632	0.877748	0.673684	1.43618
DNA_REPAIR	0.729987	0.694737	-0.831556	0.601063	-1.74228	0.000360422	-0.409712	0.421053	1.23576	0.100409	-1.17166	0.0639587	-1.20854	0.0777653	NA	NA	-1.74094	7.00587e-05	NA	NA	0.662923	0.526316	0.724721	0.92504	-1.03604	0.154772	1.61229	0.00234324	0.765161	0.417579	-0.946578	0.358413	1.70939	0.000126755	-2.33901	2.33918e-10	-1.21942	0.0866229	-1.17492	0.0866955	-0.724813	0.4	1.16771	0.446055	-1.26205	0.166872	0.568656	0.673684	1.8753
REACTIVE_OXYGEN_SPECIES_PATHWAY	-1.09984	0.321924	0.76998	0.611739	-1.66174	0.00906594	-0.689981	0.421053	0.929934	0.393154	0.744529	0.438362	-1.43928	0.0287931	-1.44291	0.0302137	-0.846391	0.325282	-0.487638	0.809717	0.610032	0.526316	0.872741	0.92504	-0.719015	0.324872	1.76575	0.00272144	1.25016	0.0806139	-1.23505	0.0893142	1.48397	0.0132573	-2.02884	0.000106257	-1.31333	0.118533	-0.664405	0.378468	0.696281	0.4	0.699348	0.863158	-1.19763	0.287926	-1.32262	0.120964	1.08377
PROTEIN_SECRETION	0.475542	0.694737	0.769297	0.630482	1.5839	0.00528937	1.68527	0.000701193	1.36405	0.0723495	0.677784	0.442105	-0.649114	0.371194	-2.17554	3.78899e-07	0.493714	0.4	NA	NA	0.582331	0.526316	NA	NA	1.30266	0.0336422	0.873906	0.316365	1.12709	0.133509	0.914692	0.361722	2.27431	8.78644e-08	0.333771	0.421053	0.338726	0.660955	1.71311	0.000359949	-0.336162	0.4	-1.09255	0.526437	1.19214	0.231908	-0.359017	0.673684	-0.400962
BILE_ACID_METABOLISM	0.904389	0.585814	-0.754845	0.630482	-0.706346	0.589474	-1.11477	0.15213	1.6443	0.00803126	1.15469	0.129194	-1.38562	0.0287024	1.62783	0.000188909	1.51541	0.00399769	-1.09962	0.473211	-0.900808	0.442266	0.832734	0.92504	0.983633	0.194143	1.12442	0.120566	1.55425	0.00148672	-2.51085	4.42105e-10	-0.970305	0.231265	-1.03122	0.21097	0.803975	0.660955	0.876063	0.318286	-1.28643	0.0468872	-1.08876	0.526437	1.03713	0.415939	-0.843802	0.673684	0.78265
PI3K_AKT_MTOR_SIGNALING	-0.62342	0.694737	0.745588	0.630482	-1.22013	0.125862	-0.47258	0.421053	-1.10469	0.245042	0.999378	0.266376	-1.07335	0.156472	-1.529	0.0049395	0.745685	0.4	-0.58479	0.809717	1.18491	0.134791	NA	NA	1.25635	0.046575	1.16385	0.0981453	1.53004	0.00390531	0.779343	0.427797	0.870724	0.313001	-0.704704	0.421053	0.429994	0.660955	1.41403	0.0136896	0.992621	0.23899	0.534953	0.863158	0.63533	0.652632	-1.12382	0.231747	-0.769386
P53_PATHWAY	-0.774088	0.694737	-0.56419	0.631579	-1.2431	0.0677426	1.3728	0.0029775	0.893029	0.468348	0.925375	0.348757	-1.33727	0.0287024	NA	NA	1.29938	0.0186277	NA	NA	0.891305	0.442266	0.696863	0.92504	1.04167	0.154772	1.80464	0.000100118	1.69457	2.83189e-05	0.995311	0.274139	1.69485	2.51333e-05	-0.794428	0.421053	NA	NA	1.70491	2.09439e-05	1.50421	0.00130114	0.711933	0.863158	-0.435726	0.652632	-1.10317	0.260643	1.16617
CHOLESTEROL_HOMEOSTASIS	1.66353	0.00917659	-0.578892	0.631579	-0.676894	0.589474	0.765246	0.421053	1.34529	0.0922499	0.468752	0.442105	-1.38431	0.0329187	-2.19273	3.22087e-06	0.69663	0.4	NA	NA	1.09009	0.242693	0.900389	0.92504	1.15752	0.098925	1.52101	0.00840945	1.30721	0.0470733	-1.2821	0.0685379	1.69842	0.00175481	-1.1183	0.146199	0.958146	0.636187	1.29287	0.0551464	0.849903	0.389105	-1.07571	0.556994	-0.5178	0.652632	-0.690834	0.673684	1.06864
Note: NA was caused by unbalanced (positive and negative) gene-level statistic values reported by programme embeded in GSEA. NES, normalized enrichment score; GSEA, gene set enrichment analysis.
[truncated: 15 more columns]
