# Supplementary material for: Comprehensive Characterization of the Integrin Family Across 32 Cancer Types
Source: Genomics Proteomics Bioinformatics. 2024 May 9;22(4):qzae035. doi: 10.1093/gpbjnl/qzae035 (PMC11849494; doi:10.1093/gpbjnl/qzae035)
Supplement: qzae035_Supplementary_Data [file qzae035_supplementary_data.zip › Supplementary_table6.xlsx]

## Sheet: Table S6
Table S6 P value and spearman correlation between miRNA and integrin gene expression in pan-cancer
Pairs	miRNA	Integrin	ACC_cor	ACC_P	BLCA_cor	BLCA_P	BRCA_cor	BRCA_P	CESC_cor	CESC_P	CHOL_cor	CHOL_P	COADREAD_cor	COADREAD_P	DLBC_cor	DLBC_P	ESCA_cor	ESCA_P	GBM_cor	GBM_P	HNSC_cor	HNSC_P	KICH_cor	KICH_P	KIRC_cor	KIRC_P	KIRP_cor	KIRP_P	LAML_cor	LAML_P	LGG_cor	LGG_P	LIHC_cor	LIHC_P	LUAD_cor	LUAD_P	LUSC_cor	LUSC_P	MESO_cor	MESO_P	OV_cor	OV_P	PAAD_cor	PAAD_P	PCPG_cor	PCPG_P	PRAD_cor	PRAD_P	SARC_cor
miR-16-5p−ITGA1	miR-16-5p	ITGA1	-0.0330779	0.776667	-0.276012	1.76591e-08	-0.0823097	0.0071711	-0.226549	8.40817e-05	-0.443744	0.00671032	-0.305179	2.38051e-09	-0.319155	0.0306233	-0.408189	1.55063e-08	NA	NA	-0.110361	0.0125506	-0.0145775	0.908245	-0.0629093	0.163122	-0.014871	0.803646	-0.138692	0.0687916	0.305245	1.37204e-12	0.0203101	0.700142	-0.246899	1.95105e-08	-0.290386	2.27529e-10	-0.0298874	0.78347	-0.00317224	0.948878	-0.26576	0.000336568	0.0672692	0.368246	-0.211485	2.43759e-06	-0.329927
miR-15b-5p−ITGA1	miR-15b-5p	ITGA1	0.141182	0.223792	-0.333563	6.27509e-12	-0.215485	1.15243e-12	-0.12406	0.0328727	-0.379586	0.02241	-0.229829	8.68556e-06	-0.302113	0.0412913	-0.30158	4.29713e-05	NA	NA	-0.135833	0.00208881	-0.0261159	0.836398	-0.145816	0.00116715	0.0404715	0.498475	-0.223377	0.00313499	0.32181	6.75188e-14	-0.0110437	0.834136	-0.197442	7.98467e-06	-0.378903	4.05653e-17	-0.0531765	0.624722	0.057022	0.248733	-0.183	0.014485	-0.0132597	0.85938	-0.311575	1.9045e-12	-0.310668
miR-106b-5p−ITGA1	miR-106b-5p	ITGA1	-0.135258	0.244029	-0.410434	8.29185e-18	-0.358521	1.10557e-33	-0.119088	0.0406108	-0.493211	0.00223989	-0.433241	3.17862e-18	-0.141809	0.347174	-0.326423	8.71743e-06	NA	NA	-0.0825709	0.0621595	-0.0639228	0.612941	-0.239504	7.32944e-08	-0.192495	0.0011597	-0.101934	0.182044	0.145439	0.000921857	0.00431366	0.934814	-0.330321	2.69949e-14	-0.424766	1.56411e-21	-0.116217	0.28374	0.0208392	0.673584	-0.300138	4.69392e-05	0.0185993	0.803735	-0.36832	3.9912e-17	-0.340047
miR-590-5p−ITGA1	miR-590-5p	ITGA1	-0.160946	0.164859	-0.370528	1.46395e-14	-0.15989	1.53745e-07	-0.0883314	0.129457	-0.341014	0.0418166	-0.379179	5.39539e-14	-0.338536	0.0213753	-0.272531	0.000232945	NA	NA	-0.300438	4.04161e-12	-0.0647587	0.608295	-0.153077	0.000648804	-0.114543	0.0546953	0.0108037	0.887811	0.146684	0.00083167	-0.0401269	0.446578	-0.326368	5.66857e-14	-0.291175	2.02395e-10	-0.00127593	0.990642	0.00579718	0.906725	-0.340421	3.32895e-06	0.0220044	0.76874	-0.278688	3.72388e-10	-0.473161
miR-19a-3p−ITGA11	miR-19a-3p	ITGA11	0.120633	0.29926	-0.32426	2.55221e-11	-0.264922	1.4038e-18	-0.149679	0.00991402	-0.00180215	0.991677	-0.331739	7.07536e-11	0.111005	0.462689	-0.201653	0.00695019	NA	NA	-0.452241	3.97737e-27	-0.0582102	0.645092	-0.00990282	0.826396	-0.256322	1.31084e-05	-0.00531739	0.944645	-0.0354504	0.421641	-0.114833	0.0289235	-0.194236	1.12496e-05	-0.318137	2.96408e-12	0.153075	0.156925	-0.0629733	0.202649	-0.217469	0.00354621	-0.0195969	0.793438	-0.270316	1.28298e-09	-0.220988
miR-19b-3p−ITGA11	miR-19b-3p	ITGA11	0.180903	0.117848	-0.356113	1.71011e-13	-0.274789	6.37944e-20	-0.207004	0.000336722	-0.0992533	0.564664	-0.357644	1.62877e-12	0.0464966	0.758963	-0.242456	0.00111109	NA	NA	-0.463405	1.4444e-28	0.0873747	0.488878	0.0402518	0.372485	-0.288327	8.4221e-07	-0.00900012	0.906446	-0.135525	0.00203338	-0.128438	0.01447	-0.248542	1.55965e-08	-0.36204	1.1604e-15	0.108162	0.318663	-0.0683127	0.166876	-0.27508	0.000202302	-0.0838171	0.261945	-0.407538	5.97254e-21	-0.26839
miR-148a-3p−ITGA11	miR-148a-3p	ITGA11	-0.0250617	0.829849	-0.00520375	0.917058	-0.129289	2.29496e-05	0.0215603	0.711821	-0.0197606	0.908929	-0.381607	3.61524e-14	0.292246	0.048744	-0.201907	0.00687796	NA	NA	-0.0381412	0.389571	-0.0304623	0.809644	-0.227692	3.22108e-07	0.0891912	0.135149	-0.130756	0.0863955	0.222934	3.11545e-07	-0.386239	2.51624e-14	-0.044042	0.323758	0.048275	0.302054	-0.515447	3.24262e-07	-0.0917913	0.063005	-0.373206	2.88662e-07	0.186001	0.0121773	-0.34831	2.29667e-15	-0.161827
miR-29b-3p−ITGA11	miR-29b-3p	ITGA11	0.221417	0.0545793	-0.249865	3.74988e-07	-0.256553	1.74912e-17	-0.196924	0.000656562	-0.293595	0.0822225	-0.354489	2.62695e-12	-0.349184	0.0173828	-0.178973	0.016834	NA	NA	-0.362431	2.62363e-17	-0.150283	0.232121	-0.256531	7.54026e-09	0.0614028	0.304177	0.0124029	0.871339	-0.143441	0.00108557	0.051656	0.327048	-0.19701	8.36464e-06	-0.124358	0.00764466	-0.417415	5.76299e-05	-0.0500475	0.31146	-0.369591	3.83131e-07	-0.127451	0.0873063	-0.247678	2.95692e-08	-0.270812
miR-106b-5p−ITGA2	miR-106b-5p	ITGA2	-0.0262785	0.82172	-0.285051	5.68109e-09	-0.32123	5.18859e-27	-0.195946	0.000699342	-0.710682	2.78071e-06	-0.183632	0.000406253	-0.194657	0.19486	-0.209861	0.00493042	NA	NA	0.135613	0.00212437	0.0325792	0.796689	-0.242549	4.94048e-08	-0.312591	8.28023e-08	-0.0622911	0.415552	0.183983	2.60966e-05	0.0117606	0.82354	-0.230908	1.58847e-07	-0.177203	0.000135444	-0.0588763	0.588033	-0.00553514	0.910924	-0.00199015	0.978966	0.0537675	0.472217	-0.350466	1.5045e-15	-0.0769043
miR-590-5p−ITGA2	miR-590-5p	ITGA2	-0.0693323	0.55176	-0.154852	0.001822	-0.216808	8.32648e-13	-0.195478	0.000720682	-0.536268	0.000748147	-0.223923	1.48961e-05	-0.408195	0.00486053	-0.0526263	0.485391	NA	NA	-0.114496	0.00958624	-0.0407068	0.747487	-0.158477	0.000412164	-0.306344	1.53535e-07	-0.0327694	0.668648	0.365422	9.55883e-18	-0.0896126	0.0886569	-0.151584	0.000639346	-0.16579	0.000361146	-0.0574055	0.597406	0.0226687	0.646791	-0.241624	0.00115715	0.108337	0.146583	-0.32498	1.82028e-13	-0.21103
miR-186-5p−ITGA3	miR-186-5p	ITGA3	-0.0697679	0.549258	-0.191683	0.000107941	-0.308543	6.04626e-25	-0.153208	0.00828202	-0.31812	0.0586495	-0.0390745	0.455492	-0.0323207	0.831145	-0.193414	0.00968854	NA	NA	-0.0217874	0.623169	0.0931025	0.460723	0.0838192	0.0629369	-0.466295	1.25047e-16	0.242935	0.00127952	0.0274274	0.534181	-0.0655565	0.213381	-0.178822	5.41031e-05	-0.242183	1.49772e-07	-0.106455	0.326407	0.0254993	0.606231	-0.217393	0.00355803	-0.447312	2.73806e-10	-0.367109	5.14196e-17	-0.329572
miR-30c-5p−ITGA4	miR-30c-5p	ITGA4	0.212342	0.0655425	-0.354271	2.32064e-13	-0.14198	3.25923e-06	-0.133879	0.0212236	-0.151351	0.376804	-0.320587	3.22968e-10	0.126095	0.403705	0.133504	0.0756378	NA	NA	-0.302768	2.70661e-12	-0.207869	0.0965966	-0.0780901	0.0832512	-0.390531	1.03908e-11	0.406501	2.86587e-08	-0.202067	3.71429e-06	-0.0111261	0.832916	-0.0554308	0.214132	-0.121887	0.00894965	0.00977006	0.928436	0.0482796	0.328883	-0.219782	0.00320123	-0.120721	0.105488	-0.39376	1.50919e-19	0.00985186
miR-34a-5p−ITGA5	miR-34a-5p	ITGA5	0.249882	0.029482	-0.40729	1.55142e-17	0.0012972	0.966257	-0.307484	6.69622e-08	-0.162162	0.343338	-0.248519	1.43168e-06	0.211153	0.158943	-0.265846	0.000335011	NA	NA	-0.319695	1.31834e-13	0.0454128	0.719437	0.04324	0.338015	-0.212728	0.000321042	-0.0179023	0.815156	0.230257	1.23007e-07	-0.373802	1.89749e-13	-0.0214058	0.63164	-0.0700458	0.134022	-0.0842641	0.437763	0.295191	1.04269e-09	-0.131454	0.0802802	0.149434	0.0446659	-0.0159144	0.725828	-0.224803
miR-30a-5p−ITGA5	miR-30a-5p	ITGA5	0.11121	0.338866	0.0586027	0.240477	-0.144907	2.02703e-06	-0.0926514	0.111674	-0.141313	0.409556	0.259371	4.69524e-07	-0.246052	0.0992845	-0.0721646	0.338435	NA	NA	-0.0785865	0.0759198	-0.306223	0.0131067	-0.454203	1.82497e-26	-0.310658	1.00386e-07	-0.408584	2.39648e-08	0.218906	5.12554e-07	-0.0320327	0.543511	-0.114606	0.0100243	-0.0131053	0.779464	-0.0959142	0.376843	-0.0189095	0.702297	-0.158629	0.0344405	0.36061	6.1416e-07	-0.0939478	0.0380197	-0.150661
miR-30c-5p−ITGA5	miR-30c-5p	ITGA5	0.0382457	0.742902	-0.442932	8.56661e-21	-0.205721	1.18939e-11	-0.159479	0.00596326	-0.182497	0.285552	-0.343886	1.2605e-11	-0.233737	0.117958	-0.163582	0.0291243	NA	NA	-0.302528	2.82094e-12	-0.310002	0.0119686	-0.291321	4.23697e-11	-0.311835	8.92893e-08	0.25451	0.000727233	0.0822689	0.0618422	0.118089	0.0246473	-0.160012	0.000310231	-0.241132	1.70105e-07	-0.246211	0.0215165	-0.0622209	0.208106	-0.259316	0.000473493	0.0503677	0.500718	-0.141931	0.00167082	-0.365234
miR-92a-3p−ITGA5	miR-92a-3p	ITGA5	-0.0311451	0.789406	-0.370638	1.43619e-14	-0.153523	4.74185e-07	0.0615947	0.290861	-0.365579	0.0283372	-0.449829	1.10663e-19	-0.29914	0.0434319	-0.286337	0.000106736	NA	NA	-0.335106	7.09476e-15	0.0816541	0.517875	0.156867	0.000472564	-0.133391	0.025085	-0.134488	0.0777137	0.0189511	0.667573	0.116355	0.0268507	-0.0127988	0.774394	-0.173482	0.000187752	-0.0500907	0.64498	-0.168087	0.000622426	-0.190328	0.0109372	0.317763	1.30682e-05	-0.397886	5.82946e-20	-0.244839
miR-148b-3p−ITGA5	miR-148b-3p	ITGA5	0.144081	0.214332	-0.556685	3.5823e-34	-0.231652	1.87517e-14	-0.131537	0.0236164	0.0886915	0.606983	-0.210824	4.6835e-05	-0.273496	0.0658964	-0.342136	2.94884e-06	NA	NA	-0.101622	0.0215893	0.261426	0.03542	-0.192324	1.71061e-05	-0.058781	0.325329	0.0528696	0.48967	0.195276	7.89015e-06	0.199173	0.000136341	-0.241906	3.81553e-08	-0.293601	1.40869e-10	-0.515112	3.30998e-07	-0.00462675	0.925496	-0.345842	2.26382e-06	-0.0755108	0.312352	-0.301464	1.03656e-11	-0.241075
miR-183-5p−ITGA5	miR-183-5p	ITGA5	-0.258263	0.024289	-0.56011	1.16846e-34	-0.18544	1.0578e-09	-0.0579966	0.320015	0.0379739	0.825964	-0.309833	1.31796e-09	-0.116453	0.440875	-0.13542	0.071497	NA	NA	-0.146798	0.000873633	-0.00421789	0.973399	-0.104038	0.0208639	-0.0945317	0.113204	-0.336141	6.14129e-06	-0.123245	0.00505504	0.376086	1.31784e-13	-0.225192	3.24281e-07	-0.300472	4.95377e-11	0.0194479	0.858102	-0.0427179	0.387708	-0.281277	0.000142761	0.140213	0.0597533	-0.481219	1.1879e-29	-0.257872
miR-148a-3p−ITGA5	miR-148a-3p	ITGA5	-0.0787035	0.499168	-0.157302	0.00153628	-0.207195	8.4224e-12	-0.110573	0.0574141	-0.113528	0.509725	-0.463542	5.98337e-21	0.0107321	0.943567	-0.317237	1.59875e-05	NA	NA	-0.293953	1.21043e-11	-0.276075	0.0260102	-0.124008	0.00583177	0.00104562	0.986053	-0.283605	0.000156116	0.346224	5.61433e-16	-0.354189	3.8679e-12	-0.200057	6.01263e-06	-0.181901	8.88342e-05	-0.646238	1.38041e-11	-0.0115392	0.815582	-0.463014	7.63968e-11	0.207411	0.00508463	-0.475246	7.27406e-29	-0.387923
miR-30e-3p−ITGA5	miR-30e-3p	ITGA5	-0.0141098	0.903712	-0.506082	1.34658e-27	-0.0215925	0.481283	-0.251364	1.20433e-05	-0.00746509	0.965534	-0.136839	0.00866791	-0.360278	0.0139134	-0.193404	0.00969219	NA	NA	-0.192613	1.16231e-05	-0.230978	0.0641425	-0.341587	6.13819e-15	-0.230561	9.33119e-05	-0.228994	0.0024416	0.207553	1.98297e-06	0.0263185	0.61771	-0.201051	5.39228e-06	-0.222665	1.44965e-06	-0.392129	0.000172478	-0.137742	0.00515301	-0.0909015	0.227535	0.174726	0.0186455	-0.0161965	0.721167	-0.346094
miR-32-5p−ITGA5	miR-32-5p	ITGA5	-0.0942287	0.418138	-0.333161	6.67334e-12	-0.216606	8.75162e-13	-0.0727347	0.212129	-0.0786662	0.648356	-0.395113	3.66732e-15	-0.407944	0.00488929	-0.309312	2.65561e-05	NA	NA	-0.213614	1.09724e-06	0.123732	0.326107	-0.0738088	0.101652	0.0326559	0.585	-0.0223118	0.770765	0.186832	1.94256e-05	-0.211819	4.85757e-05	-0.172167	0.000102505	-0.324794	9.76246e-13	-0.301169	0.00458804	0.0206443	0.676463	-0.315678	1.76857e-05	0.254807	0.000536894	-0.376946	6.36037e-18	-0.33062
miR-25-3p−ITGA5	miR-25-3p	ITGA5	0.182027	0.115544	-0.332639	7.22887e-12	-0.204835	1.46172e-11	-0.211607	0.000245574	-0.356568	0.0327913	-0.300791	4.11816e-09	-0.359608	0.0141047	-0.192982	0.00985506	NA	NA	-0.308618	9.73484e-13	0.302389	0.0143554	0.155127	0.000547064	-0.021366	0.72091	-0.235793	0.00178991	0.291509	1.44845e-11	0.203327	9.78141e-05	-0.0176775	0.692176	-0.316668	3.77313e-12	-0.155346	0.150788	-0.0755596	0.126177	-0.0618549	0.412091	0.30119	3.78705e-05	-0.414795	1.02512e-21	-0.146407
miR-183-5p−ITGA8	miR-183-5p	ITGA8	0.109584	0.34602	-0.0419163	0.401346	-0.168573	3.07568e-08	-0.190102	0.00101324	-0.0186687	0.913941	-0.051091	0.329034	-0.059187	0.696003	-0.431605	1.79919e-09	NA	NA	-0.152617	0.000536582	0.15737	0.210585	-0.316851	5.85566e-13	-0.121075	0.0421902	0.315565	2.34643e-05	0.0960184	0.0291929	0.0196061	0.710058	-0.245538	2.34585e-08	-0.286472	4.04625e-10	-0.00360924	0.973533	-0.0312798	0.52715	-0.370958	3.44378e-07	0.099942	0.180694	-0.329871	7.50289e-14	-0.228413
miR-93-5p−ITGAV	miR-93-5p	ITGAV	0.14184	0.221622	-0.455438	4.95869e-22	-0.33277	5.58918e-29	-0.0818812	0.159981	-0.34524	0.0391862	-0.342251	1.59694e-11	-0.0442882	0.770092	-0.114749	0.127208	NA	NA	-0.204367	3.19726e-06	0.047273	0.708448	0.0822985	0.067883	-0.269773	4.3144e-06	-0.181722	0.0167199	0.00932341	0.83267	-0.0875495	0.0962772	-0.172878	9.58448e-05	-0.211556	4.83253e-06	0.0521764	0.631258	0.117751	0.0169297	0.0201449	0.789546	0.187357	0.0115509	-0.34655	3.23604e-15	-0.0836503
miR-20a-5p−ITGAV	miR-20a-5p	ITGAV	0.07965	0.494005	-0.37697	4.68719e-15	-0.362985	1.52287e-34	-0.106857	0.0663697	-0.23671	0.164534	-0.392346	5.91133e-15	-0.0698865	0.64443	-0.127375	0.0902026	NA	NA	-0.320129	1.21698e-13	0.13535	0.282371	-0.0168385	0.709183	-0.201651	0.000658454	0.130647	0.0866605	-0.126042	0.00413556	-0.225443	1.48851e-05	-0.247643	1.76333e-08	-0.229832	6.44603e-07	0.171944	0.111278	0.0632286	0.20082	-0.149059	0.0470564	0.141038	0.0582515	-0.378202	4.84543e-18	-0.141923
miR-192-5p−ITGAV	miR-192-5p	ITGAV	-0.0962986	0.40794	-0.320718	4.3001e-11	-0.0645352	0.0351369	-0.191129	0.000950066	-0.267345	0.114956	-0.347446	7.4934e-12	-0.41569	0.00406559	-0.327354	8.18846e-06	NA	NA	-0.10122	0.0221147	-0.0228385	0.856697	-0.0310771	0.491176	-0.0399456	0.504077	-0.0223709	0.770175	0.101577	0.021012	-0.356283	2.83106e-12	-0.0740092	0.0969841	-0.169744	0.000258924	-0.392637	0.00016887	0.112976	0.0219786	-0.257244	0.000527477	-0.0503325	0.501017	-0.00437269	0.923244	-0.299339
miR-32-5p−ITGAV	miR-32-5p	ITGAV	-0.00310334	0.978774	-0.266605	5.50772e-08	-0.287984	8.3478e-22	-0.236027	4.10163e-05	-0.435911	0.00787124	-0.486618	3.24632e-23	-0.308867	0.036748	-0.431705	1.78205e-09	NA	NA	-0.148348	0.000768577	0.0670127	0.595843	-0.121973	0.00669814	-0.0291484	0.625965	0.0730488	0.339518	0.00611214	0.889841	-0.230869	9.10179e-06	-0.24089	4.36589e-08	-0.273245	2.65276e-09	-0.390681	0.000183177	0.140927	0.00420137	-0.404063	2.22878e-08	-0.0262622	0.725638	-0.212781	2.10738e-06	-0.344439
miR-194-5p−ITGAV	miR-194-5p	ITGAV	-0.124572	0.28364	-0.33607	4.26425e-12	-0.168993	2.83937e-08	-0.189008	0.0010848	-0.383794	0.0208451	-0.312668	9.1465e-10	-0.182014	0.226029	-0.324441	9.95251e-06	NA	NA	-0.0612632	0.166732	-0.0606683	0.631174	-0.093748	0.0374482	-0.037141	0.534503	0.110005	0.149649	0.0113359	0.797267	-0.424055	3.12e-17	-0.11493	0.00981377	-0.180237	0.000103278	-0.335246	0.0015029	0.148668	0.0025144	-0.222386	0.00284924	-0.127741	0.0865832	-0.0643155	0.156015	-0.331726
miR-29a-3p−ITGB1	miR-29a-3p	ITGB1	-0.176942	0.126246	0.192192	0.000103385	-0.242038	1.12304e-15	-0.0824516	0.15708	-0.187037	0.274704	-0.318212	4.42739e-10	-0.326066	0.0270043	-0.170819	0.0226232	NA	NA	-0.0337845	0.446026	-0.263172	0.0341677	-0.229331	2.63539e-07	-0.176541	0.00293127	-0.0681386	0.373057	-0.107966	0.0141382	0.0077854	0.882645	-0.198258	7.31118e-06	-0.0410613	0.380118	-0.230086	0.0320399	-0.13225	0.00725838	-0.350055	1.66912e-06	-0.0417078	0.577202	-0.0666561	0.14147	-0.357771
miR-106b-5p−ITGB1	miR-106b-5p	ITGB1	0.105699	0.36349	-0.291086	2.60407e-09	-0.264744	1.48266e-18	-0.0328565	0.573404	-0.650193	2.77391e-05	-0.431184	4.75989e-18	-0.115583	0.444322	-0.219236	0.00327971	NA	NA	-0.12171	0.0058728	0.1671	0.183373	-0.22456	4.70728e-07	-0.330797	1.2601e-08	-0.190985	0.0118354	0.19737	6.27146e-06	0.0546739	0.29954	-0.0445378	0.318336	-0.354168	5.19614e-15	-0.151676	0.160793	0.0221686	0.654071	-0.162698	0.0300186	0.0554821	0.458187	-0.335361	2.72264e-14	-0.194452
miR-29c-3p−ITGB1	miR-29c-3p	ITGB1	-0.331841	0.00340665	-0.354764	2.13907e-13	-0.381263	3.25855e-38	-0.345282	1.03403e-09	-0.231675	0.173965	-0.0695446	0.183733	-0.412483	0.00439059	-0.221415	0.00297618	NA	NA	-0.225532	2.57366e-07	-0.157861	0.209148	-0.237153	9.90372e-08	-0.154706	0.00926541	-0.111449	0.144343	-0.102901	0.019387	-0.115057	0.0286112	-0.282254	1.10012e-10	-0.156744	0.00075217	-0.377709	0.000310171	-0.0452658	0.360005	-0.54614	3.15287e-15	-0.0703365	0.346761	-0.241299	6.7856e-08	-0.1657
miR-29b-3p−ITGB1	miR-29b-3p	ITGB1	-0.179242	0.121316	-0.207235	2.75421e-05	-0.293676	1.19535e-22	-0.17176	0.00303048	-0.234923	0.167838	-0.343553	1.32278e-11	-0.215403	0.150529	-0.0813247	0.28052	NA	NA	-0.250533	9.39451e-09	-0.266662	0.0317749	-0.387298	4.32186e-19	-0.318579	4.51945e-08	0.0385282	0.614773	-0.112957	0.0102322	-0.0442959	0.400749	-0.289765	3.31462e-11	-0.213918	3.7609e-06	-0.161613	0.13479	-0.212186	1.43745e-05	-0.472016	2.90683e-11	-0.0907001	0.224635	-0.415971	7.67209e-22	-0.310911
miR-590-5p−ITGB1	miR-590-5p	ITGB1	0.0727616	0.532209	-0.173425	0.000470171	-0.0606552	0.047718	-0.0474316	0.41619	-0.443844	0.00669649	-0.409761	2.71613e-16	-0.263155	0.0772326	-0.177984	0.0174595	NA	NA	-0.192411	1.18765e-05	0.127614	0.311038	-0.167623	0.000184851	-0.333184	9.75359e-09	-0.0501261	0.512507	0.287456	2.83552e-11	-0.0408712	0.438185	-0.0416746	0.350472	-0.245984	9.40351e-08	-0.0470358	0.665295	0.0194657	0.693975	-0.364947	5.48463e-07	-0.125772	0.0915885	-0.356826	4.23894e-16	-0.276221
miR-335-5p−ITGB2	miR-335-5p	ITGB2	-0.123446	0.28805	-0.206019	3.07608e-05	-0.0787254	0.0101307	-0.197098	0.000649237	-0.110474	0.521249	-0.439595	8.97715e-19	-0.39366	0.00679551	-0.203968	0.00631665	NA	NA	0.0182225	0.681109	0.450797	0.000164286	0.0659103	0.143928	0.0525402	0.379407	-0.32048	1.71853e-05	0.0308753	0.484042	0.0601783	0.253435	-0.204809	3.55618e-06	-0.182244	8.61081e-05	-0.142857	0.186838	-0.0425484	0.389595	-0.293721	6.91316e-05	-0.148483	0.0460573	-0.0973377	0.0315668	-0.139225
let-7g-5p−ITGB3	let-7g-5p	ITGB3	0.177998	0.123963	-0.392339	2.79029e-16	-0.105698	0.000546952	-0.21441	0.000201961	-0.389776	0.0187778	-0.286306	2.35825e-08	-0.237327	0.11226	0.0819097	0.277064	NA	NA	0.0664223	0.13375	-0.0521426	0.679965	-0.0643413	0.153736	-0.316809	5.41255e-08	0.00818383	0.914898	0.0277565	0.529285	0.0663416	0.207937	-0.0639483	0.151704	-0.242281	1.47993e-07	-0.0983376	0.364849	0.191641	9.24422e-05	-0.241489	0.00116476	-0.158306	0.0332981	-0.356612	4.42506e-16	-0.26871
let-7d-5p−ITGB3	let-7d-5p	ITGB3	0.238968	0.0376199	-0.336338	4.09076e-12	-0.113266	0.000210824	-0.16114	0.00545581	-0.419365	0.0108974	-0.334185	5.02958e-11	-0.255809	0.0861779	-0.244909	0.000984918	NA	NA	0.012585	0.776563	-0.150481	0.2315	-0.242278	5.11848e-08	-0.287269	9.27409e-07	-0.0419498	0.583688	0.112354	0.0106462	-0.000957095	0.985522	-0.180593	4.54621e-05	-0.309615	1.18055e-11	-0.267359	0.0122993	0.173794	0.000400738	-0.143548	0.0559286	-0.112049	0.133159	-0.35339	8.4337e-16	-0.277196
miR-192-5p−ITGB3	miR-192-5p	ITGB3	0.17335	0.13425	-0.338784	2.79609e-12	-0.165536	5.45268e-08	-0.0315383	0.588891	-0.246025	0.148067	-0.313031	8.72585e-10	-0.288764	0.0516213	0.158807	0.0342368	NA	NA	-0.0314684	0.477836	-0.109639	0.38462	-0.16743	0.000188089	-0.12798	0.0316783	0.277301	0.000221116	0.0783377	0.0754189	0.0257699	0.62506	-0.233151	1.19435e-07	-0.269013	4.74162e-09	-0.441572	1.85767e-05	0.0438027	0.375758	-0.357153	9.88926e-07	0.0560324	0.453734	-0.224481	5.43409e-07	-0.285207
miR-92a-3p−ITGB3	miR-92a-3p	ITGB3	0.201335	0.0811564	-0.332823	7.02808e-12	-0.144668	2.10781e-06	-0.0589314	0.312264	-0.309792	0.0659621	-0.351211	4.29277e-12	-0.151876	0.313653	-0.283627	0.000124812	NA	NA	-0.346531	7.29267e-16	0.102562	0.416229	0.126497	0.00491027	-0.0566216	0.343448	0.0741157	0.332492	0.0442502	0.315752	-0.125224	0.0171393	-0.245112	2.48475e-08	-0.303337	3.17781e-11	0.00576939	0.957704	-0.225626	3.83888e-06	-0.132471	0.0779485	0.265406	0.000305123	-0.448226	1.71636e-25	-0.195901
miR-32-5p−ITGB3	miR-32-5p	ITGB3	0.100623	0.38711	-0.293364	1.93052e-09	-0.2542	3.49712e-17	-0.157688	0.00655751	-0.287315	0.0893031	-0.4568	2.55292e-20	-0.367962	0.0118724	-0.163695	0.0290115	NA	NA	-0.155956	0.000402445	-0.0189395	0.880965	-0.151926	0.000713342	-0.0208425	0.727473	-0.0527316	0.490806	0.216402	6.95188e-07	-0.238817	4.33304e-06	-0.258126	4.09112e-09	-0.296663	8.87216e-11	-0.220469	0.0401716	0.0222291	0.653189	-0.345209	2.36887e-06	0.11261	0.131215	-0.423998	1.03015e-22	-0.401908
miR-25-3p−ITGB3	miR-25-3p	ITGB3	0.356027	0.00159705	-0.252995	2.64635e-07	-0.23919	2.46289e-15	-0.139997	0.0159396	-0.325501	0.0527208	-0.279162	5.38146e-08	-0.343762	0.019329	-0.149918	0.0457849	NA	NA	-0.150769	0.000627623	0.0865626	0.492942	0.0518133	0.250848	-0.365417	2.46174e-10	-0.125408	0.100172	0.27328	2.73275e-10	-0.020118	0.702843	-0.197664	7.79612e-06	-0.328742	4.98695e-13	-0.0477968	0.660211	-0.156699	0.00143846	0.0153371	0.838984	0.210809	0.00439156	-0.450039	1.04142e-25	-0.0434418
Note: GBM samples were too few to calculate P value and correlation. miRNA, microRNA.
[truncated: 17 more columns]
