# Supplementary material for: Comprehensive Characterization of the Integrin Family Across 32 Cancer Types
Source: Genomics Proteomics Bioinformatics. 2024 May 9;22(4):qzae035. doi: 10.1093/gpbjnl/qzae035 (PMC11849494; doi:10.1093/gpbjnl/qzae035)
Supplement: qzae035_Supplementary_Data [file qzae035_supplementary_data.zip › Supplementary_table1.xlsx]

## Sheet: Table S1
Table S1 Abbreviation of 32 cancer types in TCGA
Note: TCGA, The Cancer Genome Atlas.
Cancer study	Abbreviation
Acute myeloid leukemia	LAML
Adrenocortical carcinoma	ACC
Bladder urothelial carcinoma	BLCA
Brain lower grade glioma	LGG
Breast invasive carcinoma	BRCA
Cervical squamous cell carcinoma	CESC
Cholangiocarcinoma	CHOL
Colorectal adenocarcinoma	COADREAD
Diffuse large B-cell lymphoma	DLBC
Esophageal adenocarcinoma	ESCA
Glioblastoma multiforme	GBM
Head and neck squamous cell carcinoma	HNSC
Kidney chromophobe	KICH
Kidney renal clear cell carcinoma	KIRC
Kidney renal papillary cell carcinoma	KIRP
Liver hepatocellular carcinoma	LIHC
Lung adenocarcinoma	LUAD
Lung squamous cell carcinoma	LUSC
Mesothelioma	MESO
Ovarian serous cystadenocarcinoma	OV
Pancreatic adenocarcinoma	PAAD
Pheochromocytoma and paraganglioma	PCPG
Prostate adenocarcinoma	PRAD
Sarcoma	SARC
Skin cutaneous melanoma	SKCM
Stomach adenocarcinoma	STAD
Testicular germ cell tumors	TGCT
Thymoma	THYM
Thyroid carcinoma	THCA
Uterine carcinosarcoma	UCS
Uterine corpus endometrial carcinoma	UCEC
Uveal melanoma	UVM
