# Supplementary material for: Comprehensive Characterization of the Integrin Family Across 32 Cancer Types
Source: Genomics Proteomics Bioinformatics. 2024 May 9;22(4):qzae035. doi: 10.1093/gpbjnl/qzae035 (PMC11849494; doi:10.1093/gpbjnl/qzae035)
Supplement: qzae035_Supplementary_Data [file qzae035_supplementary_data.zip › Supplementary_table4.xlsx]

## Sheet: Table S4
Table S4 Cluster (k = 4) and survival information for TCGA samples
Note: OS, overall survival; PFS, progression-free survival.
Patient ID	Cancer type	PFS_event	PFS_month	OS_event	OS_month	Cluster
TCGA-OR-A5J1	ACC	1	24.7888	1	44.5475	clu_1
TCGA-OR-A5J2	ACC	1	9.50127	1	55.1336	clu_3
TCGA-OR-A5J3	ACC	1	1.74245	0	68.7445	clu_1
TCGA-OR-A5J5	ACC	1	1.64382	1	11.9999	clu_1
TCGA-OR-A5J6	ACC	0	88.8648	0	88.8648	clu_1
TCGA-OR-A5J7	ACC	1	5.32597	1	16.1094	clu_3
TCGA-OR-A5J8	ACC	1	17.4245	1	19.0354	clu_3
TCGA-OR-A5J9	ACC	1	13.6108	0	44.4488	clu_3
TCGA-OR-A5JA	ACC	1	30.312	1	30.312	clu_1
TCGA-OR-A5JB	ACC	0	18.1149	1	18.1149	clu_4
TCGA-OR-A5JC	ACC	0	57.5336	1	57.5336	clu_1
TCGA-OR-A5JD	ACC	0	99.8784	0	99.8784	clu_1
TCGA-OR-A5JE	ACC	1	15.682	1	69.2047	clu_1
TCGA-OR-A5JF	ACC	0	66.2458	0	66.2458	clu_1
TCGA-OR-A5JG	ACC	1	17.7861	1	17.7861	clu_1
TCGA-OR-A5JI	ACC	0	76.6348	0	76.6348	clu_1
TCGA-OR-A5JJ	ACC	1	16.1094	1	16.1094	clu_1
TCGA-OR-A5JK	ACC	0	49.2159	0	49.2159	clu_1
TCGA-OR-A5JL	ACC	0	67.5938	0	67.5938	clu_1
TCGA-OR-A5JM	ACC	1	2.3671	1	18.4765	clu_3
TCGA-OR-A5JO	ACC	0	39.2544	0	39.2544	clu_1
TCGA-OR-A5JP	ACC	0	15.2546	0	15.2546	clu_3
TCGA-OR-A5JQ	ACC	0	36.2626	0	36.2626	clu_4
TCGA-OR-A5JR	ACC	0	121.248	0	121.248	clu_3
TCGA-OR-A5JS	ACC	1	5.45747	0	12.5916	clu_3
TCGA-OR-A5JT	ACC	0	29.8189	0	29.8189	clu_4
TCGA-OR-A5JV	ACC	1	31.3312	0	66.5089	clu_1
TCGA-OR-A5JW	ACC	0	72.3937	0	72.3937	clu_3
TCGA-OR-A5JX	ACC	0	31.2325	0	31.2325	clu_1
TCGA-OR-A5JY	ACC	1	2.46573	1	18.1477	clu_3
TCGA-OR-A5JZ	ACC	1	8.12046	0	27.0244	clu_3
TCGA-OR-A5K0	ACC	1	21.6655	0	33.8298	clu_3
TCGA-OR-A5K1	ACC	1	27.1559	0	108.13	clu_1
TCGA-OR-A5K3	ACC	0	113.917	0	113.917	clu_1
TCGA-OR-A5K4	ACC	0	35.5722	0	35.5722	clu_1
TCGA-OR-A5K5	ACC	1	3.55065	1	16.3724	clu_3
TCGA-OR-A5K6	ACC	1	12.8547	0	49.0844	clu_1
TCGA-OR-A5K8	ACC	0	24.6244	0	24.6244	clu_1
TCGA-OR-A5K9	ACC	1	7.75882	1	11.3095	clu_3
TCGA-OR-A5KO	ACC	1	17.7861	0	46.4872	clu_3
TCGA-OR-A5KT	ACC	1	69.0075	0	95.177	clu_3
TCGA-OR-A5KU	ACC	0	153.631	0	153.631	clu_1
TCGA-OR-A5KV	ACC	1	36.69	0	127.494	clu_1
TCGA-OR-A5KW	ACC	0	68.2513	0	68.2513	clu_1
TCGA-OR-A5KX	ACC	1	2.03833	0	44.8433	clu_1
TCGA-OR-A5KY	ACC	1	5.85199	1	12.8547	clu_1
TCGA-OR-A5KZ	ACC	1	1.18355	1	4.10954	clu_3
TCGA-OR-A5L3	ACC	0	152.152	0	152.152	clu_1
TCGA-OR-A5L4	ACC	0	31.7914	0	31.7914	clu_1
TCGA-OR-A5L5	ACC	0	43.2982	0	43.2982	clu_1
TCGA-OR-A5L6	ACC	0	28.3065	0	28.3065	clu_1
TCGA-OR-A5L8	ACC	0	29.0956	0	29.0956	clu_3
TCGA-OR-A5L9	ACC	0	28.6353	0	28.6353	clu_1
TCGA-OR-A5LA	ACC	0	23.6381	0	23.6381	clu_1
TCGA-OR-A5LB	ACC	1	20.0875	1	39.5831	clu_3
TCGA-OR-A5LC	ACC	1	1.64382	1	5.22734	clu_1
TCGA-OR-A5LD	ACC	1	14.5971	1	39.353	clu_1
TCGA-OR-A5LE	ACC	1	8.71223	1	21.7641	clu_1
TCGA-OR-A5LG	ACC	1	45.7968	0	52.2405	clu_1
TCGA-OR-A5LH	ACC	1	78.4101	1	78.4101	clu_1
TCGA-OR-A5LJ	ACC	1	3.22188	1	36.3284	clu_1
TCGA-OR-A5LK	ACC	0	90.0812	0	90.0812	clu_1
TCGA-OR-A5LL	ACC	1	7.00266	1	53.0296	clu_3
TCGA-OR-A5LM	ACC	0	61.0843	0	61.0843	clu_1
TCGA-OR-A5LN	ACC	0	76.9964	0	76.9964	clu_1
TCGA-OR-A5LO	ACC	1	5.03008	1	79.0676	clu_1
TCGA-OR-A5LP	ACC	0	61.0514	0	61.0514	clu_1
TCGA-OR-A5LS	ACC	0	36.0325	0	36.0325	clu_3
TCGA-OR-A5LT	ACC	0	18.0491	0	18.0491	clu_4
TCGA-OU-A5PI	ACC	1	11.5396	0	38.4982	clu_3
TCGA-P6-A5OF	ACC	1	4.70132	1	6.8054	clu_3
TCGA-PA-A5YG	ACC	0	24.8545	0	24.8545	clu_1
TCGA-PK-A5H8	ACC	0	119.111	0	119.111	clu_1
TCGA-PK-A5H9	ACC	0	20.2518	0	20.2518	clu_3
TCGA-PK-A5HA	ACC	0	39.4845	0	39.4845	clu_3
TCGA-PK-A5HB	ACC	1	7.00266	0	42.5091	clu_3
TCGA-2F-A9KO	BLCA	1	21.4025	1	24.1312	clu_2
TCGA-2F-A9KP	BLCA	1	11.2766	1	11.967	clu_2
TCGA-2F-A9KQ	BLCA	0	94.8812	0	94.8812	clu_2
TCGA-2F-A9KR	BLCA	1	101.456	1	104.645	clu_2
TCGA-2F-A9KT	BLCA	0	108.952	0	108.952	clu_2
TCGA-2F-A9KW	BLCA	1	2.79449	1	8.35059	clu_3
TCGA-4Z-AA7M	BLCA	0	16.2738	0	16.2738	clu_2
TCGA-4Z-AA7N	BLCA	0	44.942	1	44.942	clu_2
TCGA-4Z-AA7O	BLCA	0	16.8327	0	16.8327	clu_2
TCGA-4Z-AA7Q	BLCA	0	16.7669	1	16.7669	clu_1
TCGA-4Z-AA7R	BLCA	1	11.6054	1	17.1615	clu_3
TCGA-4Z-AA7S	BLCA	0	34.9804	1	34.9804	clu_2
TCGA-4Z-AA7W	BLCA	1	24.986	0	27.6161	clu_1
TCGA-4Z-AA7Y	BLCA	0	50.0378	0	50.0378	clu_2
TCGA-4Z-AA80	BLCA	0	0.624651	1	0.624651	clu_2
TCGA-4Z-AA81	BLCA	0	41.753	1	41.753	clu_2
TCGA-4Z-AA82	BLCA	1	37.8078	1	51.1556	clu_2
TCGA-4Z-AA83	BLCA	0	66.5417	0	66.5417	clu_2
TCGA-4Z-AA84	BLCA	0	15.1231	0	15.1231	clu_3
TCGA-4Z-AA86	BLCA	1	4.47118	1	10.2245	clu_2
TCGA-4Z-AA87	BLCA	1	7.26567	0	47.8022	clu_1
TCGA-4Z-AA89	BLCA	1	21.3039	0	33.8298	clu_2
TCGA-5N-A9KI	BLCA	0	2.4986	1	2.4986	clu_2
TCGA-5N-A9KM	BLCA	1	9.07387	1	17.4245	clu_2
TCGA-BL-A0C8	BLCA	1	20.7121	0	40.0763	clu_3
TCGA-BL-A13I	BLCA	1	7.10129	1	7.33143	clu_1
TCGA-BL-A13J	BLCA	1	2.66298	1	2.66298	clu_1
TCGA-BL-A3JM	BLCA	1	3.64928	1	6.73965	clu_2
TCGA-BL-A5ZZ	BLCA	1	7.95608	0	12.3944	clu_3
TCGA-BT-A0S7	BLCA	1	6.57527	1	6.57527	clu_1
TCGA-BT-A0YX	BLCA	1	10.7177	1	13.1505	clu_2
TCGA-BT-A20J	BLCA	1	8.35059	1	19.0354	clu_2
TCGA-BT-A20N	BLCA	1	26.1367	1	26.1367	clu_2
TCGA-BT-A20O	BLCA	1	10.3561	1	12.1643	clu_1
TCGA-BT-A20P	BLCA	0	17.8847	1	17.8847	clu_2
TCGA-BT-A20Q	BLCA	1	19.4957	1	19.4957	clu_2
TCGA-BT-A20R	BLCA	0	5.06296	1	5.06296	clu_3
TCGA-BT-A20T	BLCA	1	10.3232	1	14.893	clu_2
TCGA-BT-A20U	BLCA	0	14.9587	1	14.9587	clu_2
TCGA-BT-A20V	BLCA	0	5.06296	1	5.06296	clu_2
TCGA-BT-A20W	BLCA	0	8.35059	1	8.35059	clu_2
TCGA-BT-A20X	BLCA	1	8.25196	1	8.25196	clu_2
TCGA-BT-A2LA	BLCA	0	17.1615	0	17.1615	clu_1
TCGA-BT-A2LB	BLCA	0	16.1752	1	16.1752	clu_2
TCGA-BT-A2LD	BLCA	1	18.2464	1	20.482	clu_2
TCGA-BT-A3PH	BLCA	1	4.66844	1	4.66844	clu_2
TCGA-BT-A3PJ	BLCA	0	25.9394	0	25.9394	clu_2
TCGA-BT-A3PK	BLCA	1	9.96153	1	9.96153	clu_2
TCGA-BT-A42C	BLCA	0	28.7011	0	28.7011	clu_2
TCGA-BT-A42E	BLCA	0	36.427	0	36.427	clu_2
TCGA-BT-A42F	BLCA	0	28.4052	0	28.4052	clu_4
TCGA-C4-A0EZ	BLCA	1	8.97524	1	8.97524	clu_1
TCGA-C4-A0F0	BLCA	0	1.9397	0	1.9397	clu_2
TCGA-C4-A0F1	BLCA	0	2.926	0	2.926	clu_2
TCGA-C4-A0F6	BLCA	0	23.0134	0	23.0134	clu_2
TCGA-C4-A0F7	BLCA	1	2.03833	1	2.03833	clu_2
TCGA-CF-A1HR	BLCA	1	9.66565	0	12.7889	clu_2
TCGA-CF-A1HS	BLCA	1	4.37255	0	12.5588	clu_2
TCGA-CF-A27C	BLCA	0	13.9724	0	13.9724	clu_2
TCGA-CF-A3MF	BLCA	0	12.5916	0	12.5916	clu_2
TCGA-CF-A3MG	BLCA	0	12.1314	0	12.1314	clu_2
TCGA-CF-A3MH	BLCA	0	13.0848	0	13.0848	clu_2
TCGA-CF-A3MI	BLCA	0	12.1643	0	12.1643	clu_2
TCGA-CF-A47S	BLCA	0	10.9478	0	10.9478	clu_2
TCGA-CF-A47T	BLCA	1	4.56981	1	12.6574	clu_2
TCGA-CF-A47V	BLCA	0	12.4601	0	12.4601	clu_2
TCGA-CF-A47W	BLCA	0	12.0985	0	12.0985	clu_2
TCGA-CF-A47X	BLCA	0	12.6245	0	12.6245	clu_2
TCGA-CF-A47Y	BLCA	0	12.2629	0	12.2629	clu_2
TCGA-CF-A5U8	BLCA	0	13.1177	0	13.1177	clu_2
TCGA-CF-A5UA	BLCA	0	11.9999	0	11.9999	clu_2
TCGA-CF-A7I0	BLCA	0	12.0985	0	12.0985	clu_2
TCGA-CF-A8HX	BLCA	0	11.3423	0	11.3423	clu_2
TCGA-CF-A8HY	BLCA	0	11.3423	0	11.3423	clu_2
TCGA-CF-A9FF	BLCA	0	11.8684	0	11.8684	clu_2
TCGA-CF-A9FH	BLCA	0	0	0	0	clu_2
TCGA-CF-A9FL	BLCA	1	10.5862	1	18.5751	clu_2
TCGA-CF-A9FM	BLCA	0	13.0848	0	13.0848	clu_2
TCGA-CU-A0YN	BLCA	0	12.9204	1	12.9204	clu_2
TCGA-CU-A0YO	BLCA	1	3.87941	1	4.89858	clu_2
TCGA-CU-A0YR	BLCA	1	7.19992	1	15.1231	clu_1
TCGA-CU-A3KJ	BLCA	1	5.45747	0	18.4765	clu_4
TCGA-CU-A3QU	BLCA	0	5.19446	0	5.19446	clu_3
TCGA-CU-A3YL	BLCA	1	12.1643	0	29.786	clu_2
TCGA-CU-A5W6	BLCA	0	1.84108	1	1.84108	clu_1
TCGA-CU-A72E	BLCA	1	8.41635	1	13.5779	clu_2
TCGA-DK-A1A3	BLCA	1	21.8628	1	21.8628	clu_3
TCGA-DK-A1A5	BLCA	0	2.13696	1	2.13696	clu_2
TCGA-DK-A1A6	BLCA	0	66.4102	0	66.4102	clu_2
TCGA-DK-A1A7	BLCA	1	3.68215	0	18.4108	clu_1
TCGA-DK-A1AA	BLCA	0	19.0025	0	19.0025	clu_2
TCGA-DK-A1AB	BLCA	1	11.967	1	16.7012	clu_2
TCGA-DK-A1AC	BLCA	0	130.881	0	130.881	clu_1
TCGA-DK-A1AD	BLCA	0	112.437	0	112.437	clu_2
TCGA-DK-A1AE	BLCA	1	6.93691	0	16.1423	clu_2
TCGA-DK-A1AF	BLCA	1	9.30401	0	17.6217	clu_2
TCGA-DK-A1AG	BLCA	0	15.6163	0	15.6163	clu_2
TCGA-DK-A2HX	BLCA	0	46.6844	1	46.6844	clu_2
TCGA-DK-A2I1	BLCA	0	17.9505	0	17.9505	clu_2
TCGA-DK-A2I2	BLCA	1	5.35885	1	7.7917	clu_2
TCGA-DK-A2I4	BLCA	0	142.782	0	142.782	clu_2
TCGA-DK-A2I6	BLCA	0	87.3196	0	87.3196	clu_2
TCGA-DK-A3IK	BLCA	0	4.79995	1	4.79995	clu_2
TCGA-DK-A3IL	BLCA	0	13.5779	1	13.5779	clu_1
TCGA-DK-A3IM	BLCA	1	6.60815	1	8.15334	clu_2
TCGA-DK-A3IN	BLCA	0	8.21909	1	8.21909	clu_2
TCGA-DK-A3IQ	BLCA	1	8.21909	1	17.7204	clu_3
TCGA-DK-A3IS	BLCA	0	50.2679	0	50.2679	clu_2
TCGA-DK-A3IT	BLCA	0	21.3039	0	21.3039	clu_2
TCGA-DK-A3IU	BLCA	1	15.1889	1	23.2107	clu_2
TCGA-DK-A3IV	BLCA	1	6.96979	1	9.66565	clu_4
TCGA-DK-A3WW	BLCA	0	20.8107	0	20.8107	clu_2
TCGA-DK-A3WX	BLCA	1	5.49035	1	10.5533	clu_2
TCGA-DK-A3WY	BLCA	0	163.297	0	163.297	clu_2
TCGA-DK-A3X1	BLCA	0	66.0486	0	66.0486	clu_2
TCGA-DK-A3X2	BLCA	1	17.5231	1	17.9834	clu_2
TCGA-DK-A6AV	BLCA	0	64.1746	0	64.1746	clu_2
TCGA-DK-A6AW	BLCA	0	53.2926	0	53.2926	clu_2
TCGA-DK-A6B0	BLCA	0	76.6019	0	76.6019	clu_2
TCGA-DK-A6B1	BLCA	0	67.3636	0	67.3636	clu_3
TCGA-DK-A6B2	BLCA	1	8.81086	0	15.682	clu_2
TCGA-DK-A6B5	BLCA	0	50.6953	0	50.6953	clu_2
TCGA-DK-A6B6	BLCA	0	36.6571	0	36.6571	clu_2
TCGA-DK-AA6L	BLCA	1	30.2462	1	38.2352	clu_2
TCGA-DK-AA6M	BLCA	0	52.0104	0	52.0104	clu_2
TCGA-DK-AA6P	BLCA	1	0.526022	0	15.0245	clu_2
TCGA-DK-AA6Q	BLCA	1	9.36976	1	13.5779	clu_2
TCGA-DK-AA6R	BLCA	1	161.324	0	165.73	clu_2
TCGA-DK-AA6S	BLCA	1	17.7204	0	166.026	clu_2
TCGA-DK-AA6T	BLCA	0	18.8053	0	18.8053	clu_1
TCGA-DK-AA6U	BLCA	0	19.0025	0	19.0025	clu_4
TCGA-DK-AA6W	BLCA	1	12.4601	1	13.6437	clu_1
TCGA-DK-AA6X	BLCA	0	15.3533	0	15.3533	clu_2
TCGA-DK-AA71	BLCA	0	13.6437	0	13.6437	clu_2
TCGA-DK-AA74	BLCA	0	56.1528	0	56.1528	clu_2
TCGA-DK-AA75	BLCA	1	10.7834	1	11.178	clu_1
TCGA-DK-AA76	BLCA	0	12.0327	0	12.0327	clu_2
TCGA-DK-AA77	BLCA	1	15.3533	0	20.3176	clu_2
TCGA-E5-A2PC	BLCA	0	43.594	0	43.594	clu_2
TCGA-E5-A4TZ	BLCA	1	14.3012	1	15.3533	clu_1
TCGA-E5-A4U1	BLCA	1	23.1778	0	38.827	clu_1
TCGA-E7-A3X6	BLCA	1	12.1314	1	29.7202	clu_2
TCGA-E7-A3Y1	BLCA	0	5.35885	0	5.35885	clu_2
TCGA-E7-A4IJ	BLCA	1	20.3833	1	22.1587	clu_2
TCGA-E7-A4XJ	BLCA	0	2.23559	1	2.23559	clu_2
TCGA-E7-A519	BLCA	0	16.7012	0	16.7012	clu_2
TCGA-E7-A541	BLCA	0	25.5778	1	25.5778	clu_2
TCGA-E7-A5KE	BLCA	0	0.558898	0	0.558898	clu_2
TCGA-E7-A5KF	BLCA	0	0.657527	0	0.657527	clu_2
TCGA-E7-A677	BLCA	0	26.9586	0	26.9586	clu_2
TCGA-E7-A678	BLCA	0	26.2353	0	26.2353	clu_2
TCGA-E7-A6MD	BLCA	0	4.24105	0	4.24105	clu_2
TCGA-E7-A6ME	BLCA	0	24.0326	0	24.0326	clu_2
TCGA-E7-A6MF	BLCA	0	24.6573	0	24.6573	clu_2
TCGA-E7-A7DU	BLCA	0	0.920538	0	0.920538	clu_2
TCGA-E7-A7DV	BLCA	0	1.21643	0	1.21643	clu_4
TCGA-E7-A7PW	BLCA	1	5.72049	0	13.6766	clu_2
TCGA-E7-A7XN	BLCA	1	6.24651	0	14.0711	clu_2
TCGA-E7-A85H	BLCA	0	12.9533	0	12.9533	clu_2
TCGA-E7-A8O7	BLCA	0	15.3204	0	15.3204	clu_2
TCGA-E7-A97P	BLCA	0	14.367	1	14.367	clu_2
TCGA-E7-A97Q	BLCA	1	8.08758	1	8.08758	clu_1
TCGA-FD-A3B3	BLCA	0	32.0216	1	32.0216	clu_2
TCGA-FD-A3B4	BLCA	1	11.8026	1	16.7669	clu_2
TCGA-FD-A3B5	BLCA	1	8.94237	1	8.94237	clu_2
TCGA-FD-A3B6	BLCA	0	33.0407	1	33.0407	clu_2
TCGA-FD-A3B7	BLCA	1	3.6164	1	4.01091	clu_2
TCGA-FD-A3B8	BLCA	0	12.6245	0	12.6245	clu_2
TCGA-FD-A3N5	BLCA	1	11.3752	1	22.5203	clu_2
TCGA-FD-A3N6	BLCA	0	27.9778	0	27.9778	clu_2
TCGA-FD-A3NA	BLCA	1	43.9886	0	60.6569	clu_2
TCGA-FD-A3SJ	BLCA	1	9.23825	1	24.2956	clu_2
TCGA-FD-A3SL	BLCA	1	8.54785	1	23.408	clu_3
TCGA-FD-A3SM	BLCA	1	4.73419	1	17.9834	clu_2
TCGA-FD-A3SN	BLCA	1	3.6164	0	29.1613	clu_2
TCGA-FD-A3SO	BLCA	1	4.70132	1	5.52323	clu_2
TCGA-FD-A3SP	BLCA	0	25.7422	0	25.7422	clu_2
TCGA-FD-A3SQ	BLCA	1	32.5805	1	46.783	clu_2
TCGA-FD-A3SR	BLCA	1	12.23	1	19.7916	clu_2
TCGA-FD-A3SS	BLCA	1	7.2328	1	12.8547	clu_2
TCGA-FD-A43N	BLCA	0	22.9806	0	22.9806	clu_2
TCGA-FD-A43P	BLCA	0	27.3531	0	27.3531	clu_2
TCGA-FD-A43S	BLCA	0	14.9587	0	14.9587	clu_2
TCGA-FD-A43U	BLCA	1	16.3395	0	20.9094	clu_2
TCGA-FD-A43X	BLCA	0	3.6164	0	3.6164	clu_2
TCGA-FD-A43Y	BLCA	0	15.5834	1	15.5834	clu_2
TCGA-FD-A5BR	BLCA	0	26.7285	0	26.7285	clu_2
TCGA-FD-A5BS	BLCA	0	53.8843	0	53.8843	clu_1
TCGA-FD-A5BT	BLCA	0	10.7834	1	10.7834	clu_1
TCGA-FD-A5BU	BLCA	0	19.3313	0	19.3313	clu_2
TCGA-FD-A5BV	BLCA	1	4.40543	1	5.35885	clu_2
TCGA-FD-A5BX	BLCA	1	3.25476	1	5.68761	clu_3
TCGA-FD-A5BY	BLCA	0	8.25196	0	8.25196	clu_2
TCGA-FD-A5BZ	BLCA	1	17.5231	1	27.4518	clu_2
TCGA-FD-A5C0	BLCA	1	0.887662	1	18.082	clu_2
TCGA-FD-A5C1	BLCA	0	58.9144	0	58.9144	clu_2
TCGA-FD-A62N	BLCA	0	2.69586	0	2.69586	clu_2
TCGA-FD-A62O	BLCA	0	7.10129	1	7.10129	clu_2
TCGA-FD-A62P	BLCA	1	6.27938	1	6.27938	clu_2
TCGA-FD-A62S	BLCA	1	10.0602	1	13.3478	clu_2
TCGA-FD-A6TA	BLCA	0	62.8596	0	62.8596	clu_2
TCGA-FD-A6TB	BLCA	0	18.8053	0	18.8053	clu_2
TCGA-FD-A6TC	BLCA	0	6.14788	0	6.14788	clu_2
TCGA-FD-A6TD	BLCA	0	12.6903	1	12.6903	clu_2
TCGA-FD-A6TE	BLCA	1	10.5533	0	12.3615	clu_2
TCGA-FD-A6TF	BLCA	0	2.26847	1	2.26847	clu_3
TCGA-FD-A6TG	BLCA	0	3.0575	1	3.0575	clu_2
TCGA-FD-A6TH	BLCA	1	4.14242	1	4.3068	clu_2
TCGA-FD-A6TI	BLCA	0	9.66565	1	9.66565	clu_2
TCGA-FD-A6TK	BLCA	0	10.8492	0	10.8492	clu_2
TCGA-FJ-A3Z7	BLCA	0	31.0682	0	31.0682	clu_1
TCGA-FJ-A3Z9	BLCA	0	12.6574	1	12.6574	clu_2
TCGA-FJ-A3ZE	BLCA	1	4.99721	1	10.6519	clu_2
TCGA-FJ-A3ZF	BLCA	0	17.2272	0	17.2272	clu_2
TCGA-FJ-A871	BLCA	1	3.48489	1	8.94237	clu_2
TCGA-FT-A3EE	BLCA	0	3.25476	1	3.25476	clu_2
TCGA-FT-A61P	BLCA	0	11.0793	0	11.0793	clu_2
TCGA-G2-A2EC	BLCA	1	22.323	1	22.8819	clu_2
TCGA-G2-A2EF	BLCA	0	61.939	0	61.939	clu_2
TCGA-G2-A2EJ	BLCA	1	29.9175	0	47.9995	clu_2
TCGA-G2-A2EK	BLCA	1	15.945	0	15.945	clu_2
TCGA-G2-A2EL	BLCA	1	3.45202	1	26.9257	clu_1
TCGA-G2-A2EO	BLCA	0	59.3089	1	59.3089	clu_1
TCGA-G2-A2ES	BLCA	1	29.4901	1	33.0079	clu_2
TCGA-G2-A3IB	BLCA	1	7.2328	1	7.2328	clu_2
TCGA-G2-A3IE	BLCA	1	20.1203	1	20.1203	clu_2
TCGA-G2-A3VY	BLCA	0	17.6217	0	17.6217	clu_3
TCGA-G2-AA3B	BLCA	0	66.0157	0	66.0157	clu_1
TCGA-G2-AA3C	BLCA	1	6.93691	1	6.93691	clu_4
TCGA-G2-AA3D	BLCA	0	70.3225	0	70.3225	clu_2
TCGA-G2-AA3F	BLCA	0	29.3586	0	29.3586	clu_2
TCGA-GC-A3BM	BLCA	1	21.4025	1	21.4025	clu_2
TCGA-GC-A3I6	BLCA	1	17.9505	1	20.7121	clu_2
TCGA-GC-A3OO	BLCA	0	15.8135	0	15.8135	clu_2
TCGA-GC-A3RB	BLCA	0	19.134	0	19.134	clu_2
TCGA-GC-A3RC	BLCA	0	15.9122	0	15.9122	clu_2
TCGA-GC-A3RD	BLCA	0	14.0711	0	14.0711	clu_2
TCGA-GC-A3WC	BLCA	0	17.7532	0	17.7532	clu_1
TCGA-GC-A3YS	BLCA	0	24.9203	0	24.9203	clu_4
TCGA-GC-A4ZW	BLCA	0	0.493145	0	0.493145	clu_4
TCGA-GC-A6I1	BLCA	0	8.94237	1	8.94237	clu_2
TCGA-GC-A6I3	BLCA	0	13.9067	0	13.9067	clu_2
TCGA-GD-A2C5	BLCA	1	7.03554	0	26.6956	clu_2
TCGA-GD-A3OP	BLCA	0	2.10409	0	2.10409	clu_2
TCGA-GD-A3OQ	BLCA	0	3.12325	0	3.12325	clu_2
TCGA-GD-A3OS	BLCA	1	7.33143	0	20.9751	clu_3
TCGA-GD-A6C6	BLCA	0	2.20272	0	2.20272	clu_2
TCGA-GD-A76B	BLCA	0	7.3643	0	7.3643	clu_1
TCGA-GU-A42P	BLCA	0	10.9149	1	10.9149	clu_2
TCGA-GU-A42Q	BLCA	0	11.3095	1	11.3095	clu_2
TCGA-GU-A42R	BLCA	1	2.99175	1	18.9697	clu_2
TCGA-GU-A762	BLCA	1	7.62731	1	7.62731	clu_2
TCGA-GU-A763	BLCA	1	9.96153	0	32.7777	clu_2
TCGA-GU-A764	BLCA	0	20.0546	0	20.0546	clu_2
TCGA-GU-A766	BLCA	0	15.7806	0	15.7806	clu_2
TCGA-GU-A767	BLCA	1	4.73419	1	4.73419	clu_2
TCGA-GU-AATO	BLCA	1	10.6519	1	10.6519	clu_2
TCGA-GU-AATP	BLCA	1	19.5943	0	32.975	clu_2
TCGA-GU-AATQ	BLCA	1	7.00266	1	7.00266	clu_2
TCGA-GV-A3JV	BLCA	1	4.40543	1	14.2683	clu_2
TCGA-GV-A3JW	BLCA	1	8.90949	0	21.3368	clu_2
TCGA-GV-A3JX	BLCA	0	19.1012	0	19.1012	clu_2
TCGA-GV-A3JZ	BLCA	0	19.8244	0	19.8244	clu_3
TCGA-GV-A3QF	BLCA	0	20.2847	1	20.2847	clu_2
TCGA-GV-A3QG	BLCA	1	2.76161	1	NA	clu_3
TCGA-GV-A3QH	BLCA	1	4.10954	1	8.4821	clu_2
TCGA-GV-A3QI	BLCA	1	25.249	0	36.4928	clu_3
TCGA-GV-A3QK	BLCA	0	27.3531	0	27.3531	clu_2
TCGA-GV-A40E	BLCA	1	7.19992	1	8.58073	clu_2
TCGA-GV-A40G	BLCA	0	19.0683	0	19.0683	clu_2
TCGA-GV-A6ZA	BLCA	0	22.7176	0	22.7176	clu_2
TCGA-H4-A2HO	BLCA	0	1.51231	0	1.51231	clu_1
TCGA-H4-A2HQ	BLCA	1	10.4547	0	19.397	clu_2
TCGA-HQ-A2OE	BLCA	0	38.5968	0	38.5968	clu_2
TCGA-HQ-A2OF	BLCA	1	29.8189	0	64.0103	clu_4
TCGA-HQ-A5ND	BLCA	1	2.76161	1	9.00812	clu_2
TCGA-HQ-A5NE	BLCA	1	6.93691	1	12.1643	clu_2
TCGA-K4-A3WS	BLCA	0	25.0189	0	25.0189	clu_2
TCGA-K4-A3WU	BLCA	0	3.45202	0	3.45202	clu_2
TCGA-K4-A3WV	BLCA	0	21.2381	0	21.2381	clu_2
TCGA-K4-A4AB	BLCA	0	2.76161	0	2.76161	clu_2
TCGA-K4-A4AC	BLCA	1	5.58898	1	9.13963	clu_2
TCGA-K4-A54R	BLCA	0	27.6819	0	27.6819	clu_2
TCGA-K4-A5RH	BLCA	1	6.44376	0	9.07387	clu_4
TCGA-K4-A5RI	BLCA	1	7.75882	1	11.704	clu_2
TCGA-K4-A5RJ	BLCA	0	17.7204	0	17.7204	clu_1
TCGA-K4-A6FZ	BLCA	0	1.8082	0	1.8082	clu_2
TCGA-K4-A6MB	BLCA	0	15.419	0	15.419	clu_2
TCGA-K4-A83P	BLCA	1	2.30134	0	16.2738	clu_1
TCGA-K4-AAQO	BLCA	0	11.8026	0	11.8026	clu_3
TCGA-KQ-A41N	BLCA	0	52.7337	0	52.7337	clu_2
TCGA-KQ-A41O	BLCA	0	50.5638	0	50.5638	clu_2
TCGA-KQ-A41P	BLCA	1	5.85199	0	35.9667	clu_2
TCGA-KQ-A41Q	BLCA	1	43.1995	0	46.9803	clu_1
TCGA-KQ-A41R	BLCA	0	44.3831	0	44.3831	clu_2
TCGA-KQ-A41S	BLCA	0	1.15067	0	1.15067	clu_2
TCGA-LC-A66R	BLCA	0	15.3204	0	15.3204	clu_2
TCGA-LT-A5Z6	BLCA	0	15.5834	0	15.5834	clu_2
TCGA-LT-A8JT	BLCA	0	21.0737	0	21.0737	clu_2
TCGA-MV-A51V	BLCA	0	13.4793	0	13.4793	clu_2
TCGA-PQ-A6FI	BLCA	0	12.23	0	12.23	clu_2
TCGA-PQ-A6FN	BLCA	0	16.6683	0	16.6683	clu_2
TCGA-R3-A69X	BLCA	0	14.2355	0	14.2355	clu_4
TCGA-S5-A6DX	BLCA	1	1.84108	1	1.84108	clu_1
TCGA-S5-AA26	BLCA	0	16.5368	0	16.5368	clu_2
TCGA-SY-A9G0	BLCA	0	33.1394	1	33.1394	clu_3
TCGA-SY-A9G5	BLCA	0	38.9914	0	38.9914	clu_2
TCGA-UY-A78K	BLCA	0	17.6217	1	17.6217	clu_2
TCGA-UY-A78L	BLCA	1	11.6711	0	37.0516	clu_2
TCGA-UY-A78M	BLCA	1	22.6847	1	22.6847	clu_2
TCGA-UY-A78N	BLCA	1	81.2703	1	86.8264	clu_2
TCGA-UY-A78O	BLCA	0	76.0101	0	76.0101	clu_2
TCGA-UY-A78P	BLCA	0	78.2457	0	78.2457	clu_2
TCGA-UY-A8OB	BLCA	0	69.3362	0	69.3362	clu_2
TCGA-UY-A8OC	BLCA	1	1.05204	1	3.02462	clu_2
TCGA-UY-A8OD	BLCA	0	112.832	0	112.832	clu_4
TCGA-UY-A9PA	BLCA	0	35.2434	0	35.2434	clu_2
TCGA-UY-A9PB	BLCA	0	29.5558	0	29.5558	clu_2
TCGA-UY-A9PD	BLCA	0	17.819	0	17.819	clu_2
TCGA-UY-A9PE	BLCA	1	15.5505	0	6.21363	clu_2
TCGA-UY-A9PF	BLCA	0	3.84653	0	3.84653	clu_2
TCGA-UY-A9PH	BLCA	0	51.32	0	51.32	clu_2
TCGA-XF-A8HB	BLCA	0	45.0406	0	45.0406	clu_2
TCGA-XF-A8HC	BLCA	0	6.57527	1	6.57527	clu_2
TCGA-XF-A8HD	BLCA	0	97.4455	0	97.4455	clu_2
TCGA-XF-A8HE	BLCA	0	125.489	0	125.489	clu_2
TCGA-XF-A8HF	BLCA	0	97.1167	1	97.1167	clu_2
TCGA-XF-A8HG	BLCA	1	13.0848	1	15.3533	clu_1
TCGA-XF-A8HH	BLCA	1	1.87395	1	1.87395	clu_2
TCGA-XF-A8HI	BLCA	1	15.3861	1	17.8847	clu_2
TCGA-XF-A9SH	BLCA	1	17.9834	1	64.7993	clu_2
TCGA-XF-A9SI	BLCA	0	79.6594	0	79.6594	clu_2
TCGA-XF-A9SJ	BLCA	1	3.22188	1	3.22188	clu_2
TCGA-XF-A9SK	BLCA	1	12.5588	1	15.9779	clu_2
TCGA-XF-A9SL	BLCA	0	66.4102	1	66.4102	clu_3
TCGA-XF-A9SM	BLCA	0	34.4544	0	34.4544	clu_2
TCGA-XF-A9SP	BLCA	1	10.1917	1	14.9259	clu_2
TCGA-XF-A9ST	BLCA	0	4.20817	1	4.20817	clu_2
TCGA-XF-A9SU	BLCA	1	3.38626	1	5.9835	clu_2
TCGA-XF-A9SV	BLCA	1	7.7917	1	12.756	clu_2
TCGA-XF-A9SW	BLCA	1	11.9012	1	11.9012	clu_3
TCGA-XF-A9SX	BLCA	1	15.6163	1	23.6381	clu_2
TCGA-XF-A9SY	BLCA	1	5.52323	0	21.0409	clu_2
TCGA-XF-A9SZ	BLCA	1	28.0764	1	28.2408	clu_2
TCGA-XF-A9T0	BLCA	0	26.2682	0	26.2682	clu_2
TCGA-XF-A9T2	BLCA	0	18.9039	1	18.9039	clu_2
TCGA-XF-A9T3	BLCA	0	2.23559	0	2.23559	clu_2
TCGA-XF-A9T4	BLCA	1	5.9835	1	16.2738	clu_2
TCGA-XF-A9T5	BLCA	1	21.8299	0	66.6404	clu_2
TCGA-XF-A9T6	BLCA	0	2.10409	0	2.10409	clu_2
TCGA-XF-A9T8	BLCA	0	13.7423	1	13.7423	clu_2
TCGA-XF-AAME	BLCA	1	54.2789	1	92.9743	clu_2
TCGA-XF-AAMG	BLCA	0	110.596	0	110.596	clu_3
TCGA-XF-AAMH	BLCA	1	10.2903	1	11.3095	clu_2
TCGA-XF-AAMJ	BLCA	0	54.9035	1	54.9035	clu_2
TCGA-XF-AAML	BLCA	0	7.62731	1	7.62731	clu_2
TCGA-XF-AAMQ	BLCA	0	71.5718	0	71.5718	clu_2
TCGA-XF-AAMR	BLCA	0	91.725	0	91.725	clu_2
TCGA-XF-AAMT	BLCA	1	2.95887	1	2.95887	clu_2
TCGA-XF-AAMW	BLCA	1	8.31772	1	8.31772	clu_2
TCGA-XF-AAMX	BLCA	0	6.77253	1	6.77253	clu_2
TCGA-XF-AAMY	BLCA	1	20.9422	0	98.9907	clu_2
TCGA-XF-AAMZ	BLCA	1	44.1858	1	44.3173	clu_2
TCGA-XF-AAN0	BLCA	1	19.8244	1	56.4816	clu_2
TCGA-XF-AAN1	BLCA	1	21.3696	1	30.9366	clu_2
TCGA-XF-AAN2	BLCA	0	61.4459	1	61.4459	clu_2
TCGA-XF-AAN3	BLCA	0	86.3004	0	86.3004	clu_2
TCGA-XF-AAN4	BLCA	0	27.0572	1	27.0572	clu_3
TCGA-XF-AAN5	BLCA	0	75.3855	0	75.3855	clu_2
TCGA-XF-AAN7	BLCA	1	10.5533	1	18.5751	clu_3
TCGA-XF-AAN8	BLCA	0	3.87941	1	3.87941	clu_3
TCGA-YC-A89H	BLCA	0	18.8381	0	18.8381	clu_2
TCGA-YC-A8S6	BLCA	0	9.63277	0	9.63277	clu_2
TCGA-YC-A9TC	BLCA	1	0.657527	1	0.657527	clu_4
TCGA-YF-AA3L	BLCA	0	11.967	0	11.967	clu_2
TCGA-YF-AA3M	BLCA	1	12.5259	0	13.6437	clu_2
TCGA-ZF-A9R0	BLCA	1	18.3779	1	22.3559	clu_2
TCGA-ZF-A9R1	BLCA	1	24.9203	0	25.4134	clu_2
TCGA-ZF-A9R2	BLCA	0	21.1066	0	21.1066	clu_2
TCGA-ZF-A9R3	BLCA	1	30.1476	1	31.1997	clu_2
TCGA-ZF-A9R4	BLCA	0	30.2791	0	30.2791	clu_2
TCGA-ZF-A9R5	BLCA	0	35.8352	0	35.8352	clu_4
TCGA-ZF-A9R7	BLCA	0	21.8628	0	21.8628	clu_2
TCGA-ZF-A9R9	BLCA	1	20.6792	1	28.4052	clu_2
TCGA-ZF-A9RC	BLCA	0	94.2894	0	94.2894	clu_2
TCGA-ZF-A9RE	BLCA	1	3.48489	1	3.48489	clu_2
TCGA-ZF-A9RF	BLCA	1	51.4515	0	64.076	clu_4
TCGA-ZF-A9RL	BLCA	1	34.9804	0	88.8648	clu_2
TCGA-ZF-A9RM	BLCA	0	47.8351	0	47.8351	clu_2
TCGA-ZF-A9RN	BLCA	1	16.9642	1	20.219	clu_3
TCGA-ZF-AA4N	BLCA	1	2.89312	1	2.89312	clu_2
TCGA-ZF-AA4R	BLCA	1	24.6573	1	34.0599	clu_2
TCGA-ZF-AA4T	BLCA	1	16.7998	1	19.6929	clu_2
TCGA-ZF-AA4U	BLCA	1	6.54239	1	8.6136	clu_2
TCGA-ZF-AA4V	BLCA	0	59.3747	0	59.3747	clu_2
TCGA-ZF-AA4W	BLCA	1	55.1994	0	60.1637	clu_2
TCGA-ZF-AA4X	BLCA	1	54.7391	0	67.1993	clu_2
TCGA-ZF-AA51	BLCA	0	56.3501	0	56.3501	clu_2
TCGA-ZF-AA52	BLCA	0	35.4078	1	35.4078	clu_2
TCGA-ZF-AA53	BLCA	0	57.8953	0	57.8953	clu_2
TCGA-ZF-AA54	BLCA	0	19.397	1	19.397	clu_3
TCGA-ZF-AA56	BLCA	1	8.15334	1	8.51498	clu_2
TCGA-ZF-AA58	BLCA	0	54.2131	0	54.2131	clu_2
TCGA-ZF-AA5H	BLCA	1	5.81911	0	29.4901	clu_2
TCGA-ZF-AA5N	BLCA	1	5.52323	1	5.52323	clu_2
TCGA-ZF-AA5P	BLCA	0	12.23	0	12.23	clu_3
TCGA-3C-AAAU	BRCA	1	59.4404	0	133.051	clu_3
TCGA-3C-AALI	BRCA	0	131.67	0	131.67	clu_4
TCGA-3C-AALJ	BRCA	0	48.4597	0	48.4597	clu_3
TCGA-3C-AALK	BRCA	0	47.605	0	47.605	clu_2
TCGA-4H-AAAK	BRCA	0	11.441	0	11.441	clu_3
TCGA-5L-AAT0	BRCA	0	48.5584	0	48.5584	clu_3
TCGA-5T-A9QA	BRCA	0	9.96153	0	9.96153	clu_3
TCGA-A1-A0SB	BRCA	0	8.51498	0	8.51498	clu_2
TCGA-A1-A0SD	BRCA	0	14.367	0	14.367	clu_3
TCGA-A1-A0SE	BRCA	0	43.4297	0	43.4297	clu_3
TCGA-A1-A0SF	BRCA	0	48.0981	0	48.0981	clu_3
TCGA-A1-A0SG	BRCA	0	14.2683	0	14.2683	clu_3
TCGA-A1-A0SH	BRCA	0	47.2433	0	47.2433	clu_3
TCGA-A1-A0SI	BRCA	0	20.8765	0	20.8765	clu_3
TCGA-A1-A0SJ	BRCA	0	13.6766	0	13.6766	clu_3
TCGA-A1-A0SK	BRCA	1	31.7914	1	31.7914	clu_3
TCGA-A1-A0SM	BRCA	0	7.95608	0	7.95608	clu_2
TCGA-A1-A0SN	BRCA	0	39.3201	0	39.3201	clu_3
TCGA-A1-A0SO	BRCA	0	28.0107	0	28.0107	clu_2
TCGA-A1-A0SP	BRCA	0	19.1998	0	19.1998	clu_1
TCGA-A1-A0SQ	BRCA	0	18.2135	0	18.2135	clu_1
TCGA-A2-A04N	BRCA	0	143.144	0	143.144	clu_3
TCGA-A2-A04P	BRCA	1	3.35339	1	18.0162	clu_2
TCGA-A2-A04Q	BRCA	0	78.4101	0	78.4101	clu_2
TCGA-A2-A04R	BRCA	0	121.938	0	121.938	clu_3
TCGA-A2-A04T	BRCA	0	73.8403	0	73.8403	clu_2
TCGA-A2-A04U	BRCA	0	87.2538	0	87.2538	clu_2
TCGA-A2-A04V	BRCA	1	48.3282	1	63.1226	clu_3
TCGA-A2-A04W	BRCA	0	101.982	0	101.982	clu_4
TCGA-A2-A04X	BRCA	0	55.4295	0	55.4295	clu_3
TCGA-A2-A04Y	BRCA	0	36.1311	0	36.1311	clu_1
TCGA-A2-A0CK	BRCA	1	44.8433	0	136.733	clu_1
TCGA-A2-A0CL	BRCA	0	99.1222	0	99.1222	clu_3
TCGA-A2-A0CM	BRCA	1	12.5588	1	24.7888	clu_3
TCGA-A2-A0CO	BRCA	0	114.804	1	114.804	clu_3
TCGA-A2-A0CP	BRCA	0	92.4812	0	92.4812	clu_3
TCGA-A2-A0CQ	BRCA	0	88.6018	0	88.6018	clu_1
TCGA-A2-A0CR	BRCA	0	107.933	0	107.933	clu_1
TCGA-A2-A0CS	BRCA	0	77.1937	1	77.1937	clu_3
TCGA-A2-A0CT	BRCA	0	75.254	0	75.254	clu_3
TCGA-A2-A0CU	BRCA	0	5.19446	1	5.19446	clu_3
TCGA-A2-A0CV	BRCA	0	98.9907	0	98.9907	clu_3
TCGA-A2-A0CW	BRCA	0	107.933	0	107.933	clu_3
TCGA-A2-A0CX	BRCA	0	56.8103	0	56.8103	clu_3
TCGA-A2-A0CZ	BRCA	0	53.1282	0	53.1282	clu_3
TCGA-A2-A0D0	BRCA	0	67.3308	0	67.3308	clu_1
TCGA-A2-A0D1	BRCA	0	34.553	0	34.553	clu_4
TCGA-A2-A0D2	BRCA	0	33.764	0	33.764	clu_3
TCGA-A2-A0D3	BRCA	0	61.5774	0	61.5774	clu_1
TCGA-A2-A0D4	BRCA	0	25.2162	0	25.2162	clu_2
TCGA-A2-A0EM	BRCA	0	101.719	0	101.719	clu_3
TCGA-A2-A0EN	BRCA	0	134.399	0	134.399	clu_3
TCGA-A2-A0EO	BRCA	0	80.2841	0	80.2841	clu_3
TCGA-A2-A0EP	BRCA	0	118.453	0	118.453	clu_1
TCGA-A2-A0EQ	BRCA	0	79.758	0	79.758	clu_1
TCGA-A2-A0ER	BRCA	0	74.3992	0	74.3992	clu_3
TCGA-A2-A0ES	BRCA	0	71.9992	0	71.9992	clu_3
TCGA-A2-A0ET	BRCA	0	35.0462	0	35.0462	clu_3
TCGA-A2-A0EU	BRCA	0	34.29	0	34.29	clu_3
TCGA-A2-A0EV	BRCA	0	31.8243	0	31.8243	clu_3
TCGA-A2-A0EW	BRCA	1	44.4817	1	61.939	clu_3
TCGA-A2-A0EX	BRCA	0	24.723	0	24.723	clu_3
TCGA-A2-A0EY	BRCA	0	63.287	0	63.287	clu_3
TCGA-A2-A0ST	BRCA	0	99.188	0	99.188	clu_1
TCGA-A2-A0SU	BRCA	0	54.6405	0	54.6405	clu_3
TCGA-A2-A0SV	BRCA	1	27.123	1	27.123	clu_3
TCGA-A2-A0SW	BRCA	1	21.4683	1	44.8762	clu_1
TCGA-A2-A0SX	BRCA	1	40.7338	0	50.4323	clu_3
TCGA-A2-A0SY	BRCA	0	44.2844	0	44.2844	clu_3
TCGA-A2-A0T0	BRCA	0	17.5231	0	17.5231	clu_2
TCGA-A2-A0T1	BRCA	0	17.1286	0	17.1286	clu_3
TCGA-A2-A0T2	BRCA	1	8.38347	1	8.38347	clu_2
TCGA-A2-A0T3	BRCA	0	49.8405	0	49.8405	clu_3
TCGA-A2-A0T4	BRCA	0	20.5148	0	20.5148	clu_3
TCGA-A2-A0T5	BRCA	0	17.4573	0	17.4573	clu_4
TCGA-A2-A0T6	BRCA	0	18.9039	0	18.9039	clu_3
TCGA-A2-A0T7	BRCA	0	20.745	0	20.745	clu_3
TCGA-A2-A0YC	BRCA	1	24.8545	0	32.5476	clu_3
TCGA-A2-A0YD	BRCA	0	25.2819	0	25.2819	clu_3
TCGA-A2-A0YE	BRCA	0	18.2135	0	18.2135	clu_2
TCGA-A2-A0YF	BRCA	0	50.4652	0	50.4652	clu_2
TCGA-A2-A0YG	BRCA	0	21.8957	0	21.8957	clu_4
TCGA-A2-A0YH	BRCA	0	21.6655	0	21.6655	clu_1
TCGA-A2-A0YI	BRCA	0	49.4789	0	49.4789	clu_3
TCGA-A2-A0YJ	BRCA	1	18.3779	0	18.608	clu_3
TCGA-A2-A0YK	BRCA	0	19.3313	0	19.3313	clu_3
TCGA-A2-A0YL	BRCA	0	48.4597	0	48.4597	clu_3
TCGA-A2-A0YM	BRCA	0	31.7257	0	31.7257	clu_2
TCGA-A2-A0YT	BRCA	0	23.7696	1	23.7696	clu_3
TCGA-A2-A1FV	BRCA	0	23.4737	0	23.4737	clu_3
TCGA-A2-A1FW	BRCA	0	17.3587	0	17.3587	clu_3
TCGA-A2-A1FX	BRCA	0	60.7226	0	60.7226	clu_3
TCGA-A2-A1FZ	BRCA	0	22.4545	0	22.4545	clu_3
TCGA-A2-A1G0	BRCA	0	20.2518	0	20.2518	clu_3
TCGA-A2-A1G1	BRCA	0	19.1998	0	19.1998	clu_3
TCGA-A2-A1G4	BRCA	0	19.5614	0	19.5614	clu_3
TCGA-A2-A1G6	BRCA	0	16.4711	0	16.4711	clu_2
TCGA-A2-A259	BRCA	0	52.4707	0	52.4707	clu_3
TCGA-A2-A25A	BRCA	0	107.703	0	107.703	clu_3
TCGA-A2-A25B	BRCA	1	42.4105	0	42.4434	clu_3
TCGA-A2-A25C	BRCA	0	17.1943	0	17.1943	clu_3
TCGA-A2-A25D	BRCA	0	18.1477	0	18.1477	clu_1
TCGA-A2-A25E	BRCA	1	98.2674	0	105.336	clu_3
TCGA-A2-A25F	BRCA	0	10.5862	0	10.5862	clu_1
TCGA-A2-A3KC	BRCA	0	36.2297	0	36.2297	clu_3
TCGA-A2-A3KD	BRCA	0	39.6489	0	39.6489	clu_3
TCGA-A2-A3XS	BRCA	1	22.4217	1	33.9284	clu_3
TCGA-A2-A3XT	BRCA	0	91.0675	0	91.0675	clu_1
TCGA-A2-A3XU	BRCA	1	18.871	1	29.9832	clu_1
TCGA-A2-A3XV	BRCA	0	32.7448	0	32.7448	clu_1
TCGA-A2-A3XW	BRCA	0	56.2843	0	56.2843	clu_1
TCGA-A2-A3XX	BRCA	0	47.3091	1	47.3091	clu_3
TCGA-A2-A3XY	BRCA	1	26.3668	1	35.9339	clu_3
TCGA-A2-A3XZ	BRCA	0	50.3666	0	50.3666	clu_4
TCGA-A2-A3Y0	BRCA	0	50.8268	0	50.8268	clu_1
TCGA-A2-A4RW	BRCA	0	7.29855	0	7.29855	clu_3
TCGA-A2-A4RX	BRCA	0	24.3943	0	24.3943	clu_2
TCGA-A2-A4RY	BRCA	0	21.3039	0	21.3039	clu_3
TCGA-A2-A4S0	BRCA	0	23.2107	0	23.2107	clu_4
TCGA-A2-A4S1	BRCA	0	26.9586	0	26.9586	clu_3
TCGA-A2-A4S2	BRCA	0	21.1395	0	21.1395	clu_3
TCGA-A2-A4S3	BRCA	0	21.8957	0	21.8957	clu_1
TCGA-A7-A0CD	BRCA	0	38.301	0	38.301	clu_3
TCGA-A7-A0CE	BRCA	0	35.3092	0	35.3092	clu_2
TCGA-A7-A0CG	BRCA	0	34.29	0	34.29	clu_3
TCGA-A7-A0CH	BRCA	0	35.4736	0	35.4736	clu_3
TCGA-A7-A0CJ	BRCA	0	30.6079	0	30.6079	clu_3
TCGA-A7-A0D9	BRCA	0	37.4462	0	37.4462	clu_3
TCGA-A7-A0DA	BRCA	0	35.6708	0	35.6708	clu_3
TCGA-A7-A0DB	BRCA	0	33.1065	0	33.1065	clu_1
TCGA-A7-A0DC	BRCA	0	29.786	0	29.786	clu_1
TCGA-A7-A13D	BRCA	0	31.7257	0	31.7257	clu_3
TCGA-A7-A13E	BRCA	1	18.2793	1	20.1861	clu_3
TCGA-A7-A13F	BRCA	0	25.1504	0	25.1504	clu_3
TCGA-A7-A13G	BRCA	1	19.2655	0	23.6052	clu_1
TCGA-A7-A13H	BRCA	1	26.1367	0	29.5558	clu_1
TCGA-A7-A26E	BRCA	0	31.364	0	31.364	clu_3
TCGA-A7-A26F	BRCA	0	24.2627	0	24.2627	clu_3
TCGA-A7-A26G	BRCA	0	23.7367	0	23.7367	clu_3
TCGA-A7-A26H	BRCA	1	9.56702	0	23.8025	clu_3
TCGA-A7-A26I	BRCA	0	21.7313	0	21.7313	clu_3
TCGA-A7-A26J	BRCA	0	20.6135	0	20.6135	clu_3
TCGA-A7-A2KD	BRCA	0	22.323	0	22.323	clu_3
TCGA-A7-A3IY	BRCA	0	11.3423	0	11.3423	clu_1
TCGA-A7-A3IZ	BRCA	0	10.5862	0	10.5862	clu_3
TCGA-A7-A3J0	BRCA	0	10.2903	0	10.2903	clu_1
TCGA-A7-A3J1	BRCA	0	11.2766	0	11.2766	clu_3
TCGA-A7-A3RF	BRCA	1	5.72049	0	13.4136	clu_3
TCGA-A7-A425	BRCA	1	13.7752	0	14.6957	clu_1
TCGA-A7-A426	BRCA	0	11.967	0	11.967	clu_3
TCGA-A7-A4SA	BRCA	0	14.9259	0	14.9259	clu_2
TCGA-A7-A4SB	BRCA	0	13.7423	0	13.7423	clu_3
TCGA-A7-A4SC	BRCA	0	14.6629	0	14.6629	clu_3
TCGA-A7-A4SD	BRCA	0	14.4985	0	14.4985	clu_2
TCGA-A7-A4SE	BRCA	0	21.1724	0	21.1724	clu_3
TCGA-A7-A4SF	BRCA	0	17.9176	0	17.9176	clu_2
TCGA-A7-A56D	BRCA	0	14.7286	0	14.7286	clu_1
TCGA-A7-A5ZV	BRCA	0	12.0985	0	12.0985	clu_1
TCGA-A7-A5ZW	BRCA	0	10.7177	0	10.7177	clu_3
TCGA-A7-A5ZX	BRCA	0	11.0465	0	11.0465	clu_3
TCGA-A7-A6VV	BRCA	0	10.2903	0	10.2903	clu_2
TCGA-A7-A6VW	BRCA	0	9.36976	0	9.36976	clu_1
TCGA-A7-A6VX	BRCA	0	10.4218	0	10.4218	clu_3
TCGA-A7-A6VY	BRCA	0	8.74511	0	8.74511	clu_2
TCGA-A8-A06N	BRCA	0	0	0	0	clu_1
TCGA-A8-A06O	BRCA	0	13.019	0	13.019	clu_3
TCGA-A8-A06P	BRCA	0	13.019	0	13.019	clu_3
TCGA-A8-A06Q	BRCA	0	1.01917	0	1.01917	clu_3
TCGA-A8-A06R	BRCA	0	17.9834	0	17.9834	clu_3
TCGA-A8-A06T	BRCA	0	53.0624	0	53.0624	clu_3
TCGA-A8-A06U	BRCA	0	29.0298	1	29.0298	clu_3
TCGA-A8-A06X	BRCA	0	31.0024	1	31.0024	clu_2
TCGA-A8-A06Y	BRCA	1	26.0052	0	26.0052	clu_3
TCGA-A8-A06Z	BRCA	0	1.01917	0	1.01917	clu_3
TCGA-A8-A075	BRCA	0	17.03	0	17.03	clu_3
TCGA-A8-A076	BRCA	0	53.983	0	53.983	clu_3
TCGA-A8-A079	BRCA	0	9.00812	0	9.00812	clu_1
TCGA-A8-A07B	BRCA	0	43.0023	0	43.0023	clu_3
TCGA-A8-A07C	BRCA	0	33.9941	0	33.9941	clu_2
TCGA-A8-A07E	BRCA	0	19.9888	0	19.9888	clu_3
TCGA-A8-A07F	BRCA	0	18.9697	0	18.9697	clu_3
TCGA-A8-A07G	BRCA	0	18.9697	0	18.9697	clu_3
TCGA-A8-A07I	BRCA	0	14.0053	0	14.0053	clu_2
TCGA-A8-A07J	BRCA	0	11.9999	0	11.9999	clu_3
TCGA-A8-A07L	BRCA	0	32.0544	0	32.0544	clu_3
TCGA-A8-A07O	BRCA	0	9.99441	0	9.99441	clu_3
TCGA-A8-A07P	BRCA	0	10.9807	0	10.9807	clu_3
TCGA-A8-A07R	BRCA	0	8.97524	0	8.97524	clu_2
TCGA-A8-A07S	BRCA	0	7.98895	0	7.98895	clu_3
TCGA-A8-A07U	BRCA	0	24.986	0	24.986	clu_3
TCGA-A8-A07W	BRCA	0	9.99441	0	9.99441	clu_3
TCGA-A8-A07Z	BRCA	0	45.0735	0	45.0735	clu_2
TCGA-A8-A081	BRCA	0	0	0	0	clu_3
TCGA-A8-A082	BRCA	0	18.0491	0	18.0491	clu_3
TCGA-A8-A083	BRCA	0	0	0	0	clu_1
TCGA-A8-A085	BRCA	0	36.953	0	36.953	clu_3
TCGA-A8-A086	BRCA	0	13.019	0	13.019	clu_3
TCGA-A8-A08A	BRCA	0	0.986291	0	0.986291	clu_3
TCGA-A8-A08B	BRCA	0	38.0051	0	38.0051	clu_1
TCGA-A8-A08C	BRCA	0	28.9641	0	28.9641	clu_3
TCGA-A8-A08G	BRCA	0	19.9559	0	19.9559	clu_3
TCGA-A8-A08H	BRCA	0	0	0	0	clu_3
TCGA-A8-A08I	BRCA	0	11.9999	0	11.9999	clu_1
TCGA-A8-A08J	BRCA	1	37.0516	1	37.0516	clu_4
TCGA-A8-A08L	BRCA	0	9.99441	1	9.99441	clu_3
TCGA-A8-A08O	BRCA	1	25.0518	0	31.0024	clu_3
TCGA-A8-A08P	BRCA	0	31.0024	0	31.0024	clu_3
TCGA-A8-A08R	BRCA	0	0.986291	0	0.986291	clu_3
TCGA-A8-A08T	BRCA	1	84.0648	1	112.075	clu_3
TCGA-A8-A08X	BRCA	1	12.0327	0	43.0023	clu_3
TCGA-A8-A08Z	BRCA	0	40.0105	0	40.0105	clu_3
TCGA-A8-A090	BRCA	0	0	0	0	clu_3
TCGA-A8-A091	BRCA	1	7.98895	0	33.0079	clu_3
TCGA-A8-A092	BRCA	0	30.9695	0	30.9695	clu_3
TCGA-A8-A093	BRCA	0	17.9505	0	17.9505	clu_3
TCGA-A8-A094	BRCA	0	0	0	0	clu_3
TCGA-A8-A095	BRCA	0	41.9831	0	41.9831	clu_3
TCGA-A8-A096	BRCA	0	0	0	0	clu_3
TCGA-A8-A097	BRCA	0	11.9999	0	11.9999	clu_3
TCGA-A8-A099	BRCA	0	9.99441	0	9.99441	clu_3
TCGA-A8-A09A	BRCA	0	9.99441	0	9.99441	clu_3
TCGA-A8-A09B	BRCA	0	11.9999	0	11.9999	clu_3
TCGA-A8-A09C	BRCA	0	1.01917	0	1.01917	clu_3
TCGA-A8-A09D	BRCA	0	50.0378	0	50.0378	clu_3
TCGA-A8-A09G	BRCA	0	0	0	0	clu_3
TCGA-A8-A09I	BRCA	0	45.0735	0	45.0735	clu_4
TCGA-A8-A09M	BRCA	0	33.0736	0	33.0736	clu_1
TCGA-A8-A09N	BRCA	0	1.01917	0	1.01917	clu_3
TCGA-A8-A09Q	BRCA	0	25.0189	0	25.0189	clu_1
TCGA-A8-A09R	BRCA	0	8.97524	0	8.97524	clu_4
TCGA-A8-A09T	BRCA	0	19.0354	0	19.0354	clu_3
TCGA-A8-A09V	BRCA	0	15.0245	0	15.0245	clu_3
TCGA-A8-A09W	BRCA	0	0.986291	0	0.986291	clu_3
TCGA-A8-A09X	BRCA	0	14.0053	1	14.0053	clu_1
TCGA-A8-A09Z	BRCA	0	0	0	0	clu_2
TCGA-A8-A0A1	BRCA	0	11.9999	0	11.9999	clu_1
TCGA-A8-A0A2	BRCA	0	19.0354	0	19.0354	clu_3
TCGA-A8-A0A4	BRCA	0	13.019	0	13.019	clu_3
TCGA-A8-A0A6	BRCA	0	21.0409	0	21.0409	clu_3
TCGA-A8-A0A7	BRCA	0	0.986291	0	0.986291	clu_1
TCGA-A8-A0A9	BRCA	0	27.0244	0	27.0244	clu_3
TCGA-A8-A0AB	BRCA	0	17.03	0	17.03	clu_3
TCGA-A8-A0AD	BRCA	0	38.0379	0	38.0379	clu_3
TCGA-AC-A23C	BRCA	0	19.2327	0	19.2327	clu_3
TCGA-AC-A23E	BRCA	0	22.9477	0	22.9477	clu_3
TCGA-AC-A23G	BRCA	0	73.906	0	73.906	clu_3
TCGA-AC-A23H	BRCA	1	5.72049	1	5.72049	clu_4
TCGA-AC-A2B8	BRCA	1	21.5011	0	22.2573	clu_3
TCGA-AC-A2BK	BRCA	0	73.0513	0	73.0513	clu_3
TCGA-AC-A2BM	BRCA	0	99.3523	0	99.3523	clu_3
TCGA-AC-A2FB	BRCA	0	40.5694	0	40.5694	clu_3
TCGA-AC-A2FE	BRCA	1	25.1833	1	86.6621	clu_3
TCGA-AC-A2FF	BRCA	0	90.7059	0	90.7059	clu_3
TCGA-AC-A2FG	BRCA	0	60.9199	0	60.9199	clu_3
TCGA-AC-A2FK	BRCA	0	87.1223	0	87.1223	clu_2
TCGA-AC-A2FM	BRCA	1	25.6436	1	26.0381	clu_3
TCGA-AC-A2FO	BRCA	0	74.1362	0	74.1362	clu_3
TCGA-AC-A2QH	BRCA	0	33.0407	0	33.0407	clu_1
TCGA-AC-A2QI	BRCA	0	19.3313	0	19.3313	clu_3
TCGA-AC-A2QJ	BRCA	1	7.7917	1	14.6629	clu_3
TCGA-AC-A3BB	BRCA	0	32.449	0	32.449	clu_3
TCGA-AC-A3EH	BRCA	0	6.47664	1	6.47664	clu_3
TCGA-AC-A3HN	BRCA	0	16.3067	0	16.3067	clu_3
TCGA-AC-A3OD	BRCA	0	14.8272	0	14.8272	clu_1
TCGA-AC-A3QP	BRCA	0	22.1915	0	22.1915	clu_1
TCGA-AC-A3QQ	BRCA	0	24.1312	0	24.1312	clu_1
TCGA-AC-A3TM	BRCA	0	25.0518	0	25.0518	clu_1
TCGA-AC-A3TN	BRCA	0	14.9916	0	14.9916	clu_1
TCGA-AC-A3W5	BRCA	0	16.5697	0	16.5697	clu_3
TCGA-AC-A3W6	BRCA	0	19.7916	0	19.7916	clu_3
TCGA-AC-A3W7	BRCA	0	15.4848	0	15.4848	clu_3
TCGA-AC-A3YI	BRCA	0	23.2436	0	23.2436	clu_3
TCGA-AC-A3YJ	BRCA	0	24.7888	0	24.7888	clu_1
TCGA-AC-A4ZE	BRCA	0	29.26	0	29.26	clu_3
TCGA-AC-A5EH	BRCA	0	16.7998	0	16.7998	clu_3
TCGA-AC-A5XS	BRCA	0	19.3313	0	19.3313	clu_3
TCGA-AC-A5XU	BRCA	0	14.9587	0	14.9587	clu_3
TCGA-AC-A62V	BRCA	1	11.441	1	11.441	clu_3
TCGA-AC-A62X	BRCA	0	13.7094	0	13.7094	clu_2
TCGA-AC-A62Y	BRCA	0	17.4245	0	17.4245	clu_1
TCGA-AC-A6IV	BRCA	0	18.6738	0	18.6738	clu_3
TCGA-AC-A6IW	BRCA	0	13.5779	0	13.5779	clu_1
TCGA-AC-A6IX	BRCA	0	12.2629	0	12.2629	clu_3
TCGA-AC-A6NO	BRCA	0	1.67669	0	1.67669	clu_1
TCGA-AC-A7VB	BRCA	0	8.21909	0	8.21909	clu_3
TCGA-AC-A7VC	BRCA	0	0.0328764	0	0.0328764	clu_3
TCGA-AC-A8OP	BRCA	0	20.1861	0	20.1861	clu_3
TCGA-AC-A8OQ	BRCA	0	1.1178	0	1.1178	clu_3
TCGA-AC-A8OR	BRCA	0	1.31505	0	1.31505	clu_3
TCGA-AC-A8OS	BRCA	0	2.30134	0	2.30134	clu_3
TCGA-AN-A03X	BRCA	0	0.328764	0	0.328764	clu_3
TCGA-AN-A03Y	BRCA	0	0.328764	0	0.328764	clu_1
TCGA-AN-A041	BRCA	0	0.230134	0	0.230134	clu_3
TCGA-AN-A046	BRCA	0	0.328764	0	0.328764	clu_1
TCGA-AN-A049	BRCA	0	0.624651	0	0.624651	clu_3
TCGA-AN-A04A	BRCA	0	2.95887	0	2.95887	clu_3
TCGA-AN-A04C	BRCA	0	1.77532	0	1.77532	clu_2
TCGA-AN-A04D	BRCA	0	1.70957	0	1.70957	clu_2
TCGA-AN-A0AJ	BRCA	0	9.96153	0	9.96153	clu_1
TCGA-AN-A0AK	BRCA	0	7.3643	0	7.3643	clu_1
TCGA-AN-A0AL	BRCA	0	7.46293	0	7.46293	clu_2
TCGA-AN-A0AM	BRCA	0	0.164382	0	0.164382	clu_3
TCGA-AN-A0AR	BRCA	0	0.328764	0	0.328764	clu_2
TCGA-AN-A0AS	BRCA	0	0.328764	0	0.328764	clu_3
TCGA-AN-A0AT	BRCA	0	0.328764	0	0.328764	clu_2
TCGA-AN-A0FD	BRCA	0	6.44376	0	6.44376	clu_3
TCGA-AN-A0FF	BRCA	0	5.65473	0	5.65473	clu_3
TCGA-AN-A0FJ	BRCA	0	7.95608	0	7.95608	clu_2
TCGA-AN-A0FK	BRCA	0	7.00266	0	7.00266	clu_3
TCGA-AN-A0FL	BRCA	0	7.59444	0	7.59444	clu_2
TCGA-AN-A0FN	BRCA	0	7.16704	0	7.16704	clu_3
TCGA-AN-A0FS	BRCA	0	6.90403	0	6.90403	clu_3
TCGA-AN-A0FT	BRCA	0	7.03554	0	7.03554	clu_1
TCGA-AN-A0FV	BRCA	0	0.328764	0	0.328764	clu_4
TCGA-AN-A0FW	BRCA	0	0.36164	0	0.36164	clu_2
TCGA-AN-A0FX	BRCA	0	0.328764	0	0.328764	clu_3
TCGA-AN-A0FY	BRCA	0	0.328764	0	0.328764	clu_3
TCGA-AN-A0FZ	BRCA	0	0.328764	0	0.328764	clu_3
TCGA-AN-A0G0	BRCA	0	0.526022	0	0.526022	clu_2
TCGA-AN-A0XL	BRCA	0	5.35885	0	5.35885	clu_3
TCGA-AN-A0XN	BRCA	0	0.328764	0	0.328764	clu_3
TCGA-AN-A0XO	BRCA	0	12.3286	0	12.3286	clu_3
TCGA-AN-A0XP	BRCA	0	0.295887	0	0.295887	clu_3
TCGA-AN-A0XR	BRCA	0	0.328764	0	0.328764	clu_1
TCGA-AN-A0XS	BRCA	0	0.328764	0	0.328764	clu_3
TCGA-AN-A0XT	BRCA	0	0.328764	0	0.328764	clu_3
TCGA-AN-A0XU	BRCA	0	0.328764	0	0.328764	clu_2
TCGA-AN-A0XV	BRCA	0	5.32597	0	5.32597	clu_3
TCGA-AN-A0XW	BRCA	0	5.58898	0	5.58898	clu_3
TCGA-AO-A03L	BRCA	0	80.2841	0	80.2841	clu_3
TCGA-AO-A03M	BRCA	0	61.3473	0	61.3473	clu_3
TCGA-AO-A03N	BRCA	1	54.0816	0	66.7719	clu_3
TCGA-AO-A03O	BRCA	0	81.632	1	81.632	clu_3
TCGA-AO-A03P	BRCA	1	63.1883	1	95.7031	clu_1
TCGA-AO-A03R	BRCA	0	68.7445	0	68.7445	clu_1
TCGA-AO-A03T	BRCA	0	69.8294	0	69.8294	clu_1
TCGA-AO-A03U	BRCA	1	53.0624	1	58.9473	clu_2
TCGA-AO-A03V	BRCA	0	44.416	0	44.416	clu_3
TCGA-AO-A0J2	BRCA	0	32.7777	0	32.7777	clu_4
TCGA-AO-A0J3	BRCA	0	21.4025	0	21.4025	clu_3
TCGA-AO-A0J4	BRCA	0	52.1748	0	52.1748	clu_2
TCGA-AO-A0J5	BRCA	1	26.0381	1	26.0381	clu_3
TCGA-AO-A0J6	BRCA	0	37.479	0	37.479	clu_2
TCGA-AO-A0J7	BRCA	0	20.3176	0	20.3176	clu_1
TCGA-AO-A0J8	BRCA	0	22.3559	0	22.3559	clu_3
TCGA-AO-A0J9	BRCA	1	35.0462	0	53.0296	clu_1
TCGA-AO-A0JA	BRCA	1	4.70132	0	21.534	clu_3
TCGA-AO-A0JB	BRCA	0	50.6953	0	50.6953	clu_1
TCGA-AO-A0JC	BRCA	0	50.8597	0	50.8597	clu_1
TCGA-AO-A0JD	BRCA	0	71.9992	0	71.9992	clu_3
TCGA-AO-A0JE	BRCA	0	76.7663	0	76.7663	clu_3
TCGA-AO-A0JF	BRCA	0	65.0952	0	65.0952	clu_3
TCGA-AO-A0JG	BRCA	0	26.2353	0	26.2353	clu_3
TCGA-AO-A0JI	BRCA	0	50.2351	0	50.2351	clu_3
TCGA-AO-A0JJ	BRCA	0	62.0377	0	62.0377	clu_2
TCGA-AO-A0JL	BRCA	0	55.3309	0	55.3309	clu_3
TCGA-AO-A0JM	BRCA	0	71.802	0	71.802	clu_2
TCGA-AO-A124	BRCA	0	115.264	0	115.264	clu_2
TCGA-AO-A125	BRCA	0	113.621	0	113.621	clu_1
TCGA-AO-A126	BRCA	1	8.77799	0	108.722	clu_3
TCGA-AO-A128	BRCA	0	106.782	0	106.782	clu_1
TCGA-AO-A129	BRCA	0	108.032	0	108.032	clu_2
TCGA-AO-A12A	BRCA	0	102.311	0	102.311	clu_3
TCGA-AO-A12B	BRCA	0	98.2674	0	98.2674	clu_1
TCGA-AO-A12D	BRCA	0	82.684	0	82.684	clu_3
TCGA-AO-A12E	BRCA	0	70.4211	0	70.4211	clu_2
TCGA-AO-A12F	BRCA	0	60.5582	0	60.5582	clu_3
TCGA-AO-A12G	BRCA	0	53.8843	0	53.8843	clu_3
TCGA-AO-A12H	BRCA	0	40.5694	0	40.5694	clu_3
TCGA-AO-A1KO	BRCA	0	20.4491	0	20.4491	clu_2
TCGA-AO-A1KP	BRCA	0	97.0839	0	97.0839	clu_1
TCGA-AO-A1KQ	BRCA	0	61.8733	0	61.8733	clu_1
TCGA-AO-A1KR	BRCA	0	82.6183	0	82.6183	clu_2
TCGA-AO-A1KS	BRCA	0	11.5067	0	11.5067	clu_3
TCGA-AO-A1KT	BRCA	0	17.7861	0	17.7861	clu_3
TCGA-AQ-A04H	BRCA	0	24.7888	0	24.7888	clu_3
TCGA-AQ-A04J	BRCA	0	26.9257	0	26.9257	clu_2
TCGA-AQ-A04L	BRCA	0	130.092	0	130.092	clu_3
TCGA-AQ-A0Y5	BRCA	0	5.65473	1	5.65473	clu_3
TCGA-AQ-A1H2	BRCA	0	15.6163	0	15.6163	clu_3
TCGA-AQ-A1H3	BRCA	0	32.5147	0	32.5147	clu_2
TCGA-AQ-A54N	BRCA	0	2.56436	0	2.56436	clu_1
TCGA-AQ-A54O	BRCA	0	32.9092	0	32.9092	clu_1
TCGA-AQ-A7U7	BRCA	0	19.1998	1	19.1998	clu_3
TCGA-AR-A0TP	BRCA	0	140.546	0	140.546	clu_3
TCGA-AR-A0TQ	BRCA	0	98.3332	0	98.3332	clu_3
TCGA-AR-A0TR	BRCA	0	5.26022	1	5.26022	clu_1
TCGA-AR-A0TS	BRCA	0	84.0977	0	84.0977	clu_3
TCGA-AR-A0TT	BRCA	0	109.018	0	109.018	clu_1
TCGA-AR-A0TU	BRCA	0	23.3093	0	23.3093	clu_1
TCGA-AR-A0TV	BRCA	0	75.2211	0	75.2211	clu_1
TCGA-AR-A0TW	BRCA	1	24.2956	0	98.9249	clu_1
TCGA-AR-A0TX	BRCA	0	64.8322	0	64.8322	clu_3
TCGA-AR-A0TY	BRCA	1	17.8847	1	55.8569	clu_3
TCGA-AR-A0TZ	BRCA	1	43.1667	1	107.243	clu_3
TCGA-AR-A0U0	BRCA	0	65.3582	0	65.3582	clu_2
TCGA-AR-A0U2	BRCA	1	52.8981	1	83.8676	clu_3
TCGA-AR-A0U3	BRCA	0	134.136	0	134.136	clu_3
TCGA-AR-A0U4	BRCA	0	107.21	0	107.21	clu_1
TCGA-AR-A1AH	BRCA	1	37.3475	0	125.16	clu_3
TCGA-AR-A1AI	BRCA	1	19.3313	0	108.36	clu_3
TCGA-AR-A1AJ	BRCA	0	100.996	0	100.996	clu_3
TCGA-AR-A1AK	BRCA	0	103.856	0	103.856	clu_3
TCGA-AR-A1AL	BRCA	0	97.6756	0	97.6756	clu_3
TCGA-AR-A1AM	BRCA	0	98.3332	0	98.3332	clu_3
TCGA-AR-A1AN	BRCA	0	95.9989	0	95.9989	clu_3
TCGA-AR-A1AO	BRCA	0	86.0703	0	86.0703	clu_1
TCGA-AR-A1AP	BRCA	0	93.8949	0	93.8949	clu_2
TCGA-AR-A1AQ	BRCA	0	99.3195	0	99.3195	clu_3
TCGA-AR-A1AR	BRCA	1	8.81086	1	17.2272	clu_3
TCGA-AR-A1AS	BRCA	0	37.8078	0	37.8078	clu_3
TCGA-AR-A1AT	BRCA	0	41.8187	1	41.8187	clu_3
TCGA-AR-A1AU	BRCA	0	94.2894	0	94.2894	clu_3
TCGA-AR-A1AV	BRCA	0	61.2815	0	61.2815	clu_3
TCGA-AR-A1AW	BRCA	0	86.5306	0	86.5306	clu_1
TCGA-AR-A1AX	BRCA	0	86.4319	0	86.4319	clu_3
TCGA-AR-A1AY	BRCA	0	33.7311	0	33.7311	clu_3
TCGA-AR-A24H	BRCA	0	160.897	0	160.897	clu_3
TCGA-AR-A24K	BRCA	0	50.8926	0	50.8926	clu_3
TCGA-AR-A24L	BRCA	1	46.4872	1	94.2236	clu_3
TCGA-AR-A24M	BRCA	0	120.327	0	120.327	clu_3
TCGA-AR-A24N	BRCA	0	99.7797	0	99.7797	clu_3
TCGA-AR-A24O	BRCA	1	84.1963	0	118.585	clu_3
TCGA-AR-A24P	BRCA	0	2.76161	0	2.76161	clu_3
TCGA-AR-A24Q	BRCA	0	104.284	0	104.284	clu_2
TCGA-AR-A24R	BRCA	0	112.766	0	112.766	clu_3
TCGA-AR-A24S	BRCA	0	97.84	0	97.84	clu_3
TCGA-AR-A24T	BRCA	0	105.27	0	105.27	clu_3
TCGA-AR-A24U	BRCA	0	102.837	0	102.837	clu_3
TCGA-AR-A24V	BRCA	0	105.303	0	105.303	clu_3
TCGA-AR-A24W	BRCA	0	50.9583	0	50.9583	clu_3
TCGA-AR-A24X	BRCA	0	98.7606	0	98.7606	clu_3
TCGA-AR-A24Z	BRCA	0	98.6619	0	98.6619	clu_3
TCGA-AR-A250	BRCA	0	88.9963	0	88.9963	clu_3
TCGA-AR-A251	BRCA	0	99.6153	0	99.6153	clu_3
TCGA-AR-A252	BRCA	0	93.3031	0	93.3031	clu_3
TCGA-AR-A254	BRCA	0	85.6429	0	85.6429	clu_3
TCGA-AR-A255	BRCA	0	71.0458	0	71.0458	clu_3
TCGA-AR-A256	BRCA	1	53.9172	1	93.8291	clu_2
TCGA-AR-A2LE	BRCA	1	138.179	0	166.42	clu_4
TCGA-AR-A2LH	BRCA	1	14.2683	1	20.2518	clu_2
TCGA-AR-A2LJ	BRCA	0	86.5306	0	86.5306	clu_1
TCGA-AR-A2LK	BRCA	1	42.8708	1	54.2131	clu_3
TCGA-AR-A2LM	BRCA	0	63.6157	0	63.6157	clu_3
TCGA-AR-A2LN	BRCA	0	38.1694	0	38.1694	clu_3
TCGA-AR-A2LO	BRCA	0	39.3859	0	39.3859	clu_3
TCGA-AR-A2LQ	BRCA	0	40.5365	0	40.5365	clu_3
TCGA-AR-A5QM	BRCA	1	31.8243	0	73.3471	clu_3
TCGA-AR-A5QN	BRCA	0	33.3037	0	33.3037	clu_3
TCGA-AR-A5QP	BRCA	0	38.9585	0	38.9585	clu_3
TCGA-AR-A5QQ	BRCA	1	9.89578	1	10.5862	clu_2
TCGA-B6-A0I1	BRCA	1	36.8215	1	77.6211	clu_2
TCGA-B6-A0I2	BRCA	0	143.374	0	143.374	clu_1
TCGA-B6-A0I5	BRCA	0	281.29	0	281.29	clu_1
TCGA-B6-A0I6	BRCA	1	28.2408	1	32.5805	clu_2
TCGA-B6-A0I8	BRCA	1	24.5258	1	24.6244	clu_3
TCGA-B6-A0I9	BRCA	1	11.9012	1	11.9012	clu_3
TCGA-B6-A0IA	BRCA	0	275.865	0	275.865	clu_1
TCGA-B6-A0IB	BRCA	1	89.325	1	129.566	clu_3
TCGA-B6-A0IC	BRCA	0	50.6953	1	50.6953	clu_3
TCGA-B6-A0IE	BRCA	1	27.4189	1	65.5226	clu_1
TCGA-B6-A0IG	BRCA	1	146.497	1	146.497	clu_4
TCGA-B6-A0IH	BRCA	0	112.371	1	112.371	clu_3
TCGA-B6-A0IJ	BRCA	0	233.619	0	233.619	clu_1
TCGA-B6-A0IK	BRCA	1	16.0765	1	18.7724	clu_4
TCGA-B6-A0IM	BRCA	0	127.33	1	127.33	clu_3
TCGA-B6-A0IN	BRCA	1	46.4214	1	84.5909	clu_1
TCGA-B6-A0IO	BRCA	0	165.763	0	165.763	clu_4
TCGA-B6-A0IP	BRCA	0	129.073	1	129.073	clu_3
TCGA-B6-A0IQ	BRCA	0	140.875	0	140.875	clu_3
TCGA-B6-A0RE	BRCA	0	255.679	0	255.679	clu_2
TCGA-B6-A0RG	BRCA	0	68.4486	0	68.4486	clu_3
TCGA-B6-A0RH	BRCA	1	71.1773	1	212.25	clu_3
TCGA-B6-A0RI	BRCA	1	36.164	0	234.277	clu_3
TCGA-B6-A0RL	BRCA	0	81.1717	1	81.1717	clu_1
TCGA-B6-A0RM	BRCA	0	78.0156	1	78.0156	clu_1
TCGA-B6-A0RN	BRCA	0	263.274	0	263.274	clu_3
TCGA-B6-A0RO	BRCA	0	162.048	0	162.048	clu_3
TCGA-B6-A0RP	BRCA	1	91.6264	1	102.771	clu_3
TCGA-B6-A0RQ	BRCA	0	140.283	1	140.283	clu_2
TCGA-B6-A0RS	BRCA	1	67.1006	1	100.7	clu_3
TCGA-B6-A0RT	BRCA	0	89.4566	0	89.4566	clu_1
TCGA-B6-A0RU	BRCA	1	101.128	0	282.901	clu_3
TCGA-B6-A0RV	BRCA	0	169.51	0	169.51	clu_3
TCGA-B6-A0WS	BRCA	0	97.4784	1	97.4784	clu_3
TCGA-B6-A0WT	BRCA	1	126.968	0	188.677	clu_3
TCGA-B6-A0WV	BRCA	0	79.4621	1	79.4621	clu_3
TCGA-B6-A0WW	BRCA	1	14.6957	1	18.345	clu_3
TCGA-B6-A0WX	BRCA	1	18.5094	1	21.008	clu_3
TCGA-B6-A0WY	BRCA	1	66.1143	1	113.785	clu_2
TCGA-B6-A0WZ	BRCA	1	168.228	0	206.858	clu_3
TCGA-B6-A0X0	BRCA	0	129.697	1	129.697	clu_1
TCGA-B6-A0X1	BRCA	1	16.1094	1	245.093	clu_4
TCGA-B6-A0X4	BRCA	1	23.5395	1	28.2737	clu_1
TCGA-B6-A0X5	BRCA	1	44.1529	1	68.9417	clu_3
TCGA-B6-A0X7	BRCA	1	36.2955	1	58.5528	clu_3
TCGA-B6-A1KC	BRCA	0	43.594	0	43.594	clu_3
TCGA-B6-A1KF	BRCA	0	101.522	0	101.522	clu_3
TCGA-B6-A1KI	BRCA	0	73.5115	0	73.5115	clu_3
TCGA-B6-A1KN	BRCA	0	139.166	0	139.166	clu_3
TCGA-B6-A2IU	BRCA	1	138.87	0	170.168	clu_3
TCGA-B6-A3ZX	BRCA	1	32.6791	1	37.8736	clu_2
TCGA-B6-A400	BRCA	0	7.06842	0	7.06842	clu_2
TCGA-B6-A401	BRCA	0	85.347	0	85.347	clu_3
TCGA-B6-A402	BRCA	1	49.8405	0	74.991	clu_1
TCGA-B6-A408	BRCA	0	68.1198	0	68.1198	clu_1
TCGA-B6-A409	BRCA	1	14.9916	1	18.8381	clu_1
TCGA-B6-A40B	BRCA	0	103.626	0	103.626	clu_3
TCGA-B6-A40C	BRCA	0	71.1444	0	71.1444	clu_3
TCGA-BH-A0AU	BRCA	0	62.9253	0	62.9253	clu_3
TCGA-BH-A0AV	BRCA	0	59.835	0	59.835	clu_2
TCGA-BH-A0AW	BRCA	0	20.4491	0	20.4491	clu_1
TCGA-BH-A0AZ	BRCA	0	63.0897	0	63.0897	clu_3
TCGA-BH-A0B0	BRCA	0	81.4347	0	81.4347	clu_3
TCGA-BH-A0B1	BRCA	0	37.7421	0	37.7421	clu_3
TCGA-BH-A0B2	BRCA	NA	NA	0	40.815	clu_3
TCGA-BH-A0B3	BRCA	0	39.5503	0	39.5503	clu_3
TCGA-BH-A0B4	BRCA	0	39.1557	0	39.1557	clu_3
TCGA-BH-A0B5	BRCA	0	70.2239	0	70.2239	clu_3
TCGA-BH-A0B7	BRCA	0	84.1306	0	84.1306	clu_3
TCGA-BH-A0B8	BRCA	0	51.583	0	51.583	clu_3
TCGA-BH-A0B9	BRCA	0	51.6816	0	51.6816	clu_1
TCGA-BH-A0BA	BRCA	0	37.216	0	37.216	clu_3
TCGA-BH-A0BC	BRCA	0	32.0216	0	32.0216	clu_3
TCGA-BH-A0BD	BRCA	0	18.2135	0	18.2135	clu_3
TCGA-BH-A0BF	BRCA	0	43.5283	1	43.5283	clu_3
TCGA-BH-A0BG	BRCA	0	61.5117	0	61.5117	clu_2
TCGA-BH-A0BJ	BRCA	0	21.6984	0	21.6984	clu_3
TCGA-BH-A0BL	BRCA	0	74.8923	0	74.8923	clu_3
TCGA-BH-A0BM	BRCA	0	61.676	0	61.676	clu_2
TCGA-BH-A0BO	BRCA	0	72.2293	0	72.2293	clu_3
TCGA-BH-A0BP	BRCA	0	75.4841	1	75.4841	clu_3
TCGA-BH-A0BQ	BRCA	1	56.1857	0	74.1362	clu_3
TCGA-BH-A0BR	BRCA	0	76.6019	0	76.6019	clu_3
TCGA-BH-A0BS	BRCA	0	85.873	0	85.873	clu_3
TCGA-BH-A0BT	BRCA	0	77.7526	0	77.7526	clu_1
TCGA-BH-A0BV	BRCA	0	49.9392	0	49.9392	clu_3
TCGA-BH-A0BW	BRCA	0	77.9498	0	77.9498	clu_2
TCGA-BH-A0BZ	BRCA	0	74.1362	0	74.1362	clu_3
TCGA-BH-A0C0	BRCA	0	41.753	0	41.753	clu_1
TCGA-BH-A0C1	BRCA	1	36.9201	1	46.3885	clu_3
TCGA-BH-A0C3	BRCA	1	87.9114	0	89.062	clu_3
TCGA-BH-A0C7	BRCA	0	90.9689	0	90.9689	clu_3
TCGA-BH-A0DD	BRCA	0	81.7306	0	81.7306	clu_3
TCGA-BH-A0DE	BRCA	0	77.9827	0	77.9827	clu_2
TCGA-BH-A0DG	BRCA	0	67.1006	0	67.1006	clu_2
TCGA-BH-A0DH	BRCA	0	38.0051	0	38.0051	clu_3
TCGA-BH-A0DI	BRCA	0	29.9832	0	29.9832	clu_3
TCGA-BH-A0DK	BRCA	0	13.9067	0	13.9067	clu_3
TCGA-BH-A0DL	BRCA	0	78.2786	0	78.2786	clu_1
TCGA-BH-A0DO	BRCA	0	54.0487	0	54.0487	clu_2
TCGA-BH-A0DP	BRCA	0	15.6491	0	15.6491	clu_3
TCGA-BH-A0DQ	BRCA	0	3.22188	0	3.22188	clu_3
TCGA-BH-A0DS	BRCA	0	2.56436	0	2.56436	clu_3
TCGA-BH-A0DT	BRCA	0	79.0019	0	79.0019	clu_3
TCGA-BH-A0DV	BRCA	0	67.8568	0	67.8568	clu_3
TCGA-BH-A0DX	BRCA	0	70.8814	0	70.8814	clu_3
TCGA-BH-A0DZ	BRCA	0	16.2738	0	16.2738	clu_3
TCGA-BH-A0E0	BRCA	0	4.40543	0	4.40543	clu_1
TCGA-BH-A0E1	BRCA	0	15.682	0	15.682	clu_3
TCGA-BH-A0E2	BRCA	0	14.3012	0	14.3012	clu_3
TCGA-BH-A0E6	BRCA	0	9.63277	0	9.63277	clu_1
TCGA-BH-A0E7	BRCA	0	44.8105	0	44.8105	clu_3
TCGA-BH-A0E9	BRCA	0	81.8292	0	81.8292	clu_3
TCGA-BH-A0EA	BRCA	0	32.5805	1	32.5805	clu_3
TCGA-BH-A0EB	BRCA	0	24.4929	0	24.4929	clu_3
TCGA-BH-A0EE	BRCA	0	31.0024	0	31.0024	clu_2
TCGA-BH-A0EI	BRCA	0	63.3199	0	63.3199	clu_3
TCGA-BH-A0GY	BRCA	0	30.3449	0	30.3449	clu_3
TCGA-BH-A0GZ	BRCA	0	10.7834	0	10.7834	clu_3
TCGA-BH-A0H0	BRCA	0	15.156	0	15.156	clu_3
TCGA-BH-A0H3	BRCA	0	63.3856	0	63.3856	clu_3
TCGA-BH-A0H5	BRCA	0	53.2597	0	53.2597	clu_1
TCGA-BH-A0H6	BRCA	0	24.5586	0	24.5586	clu_3
TCGA-BH-A0H7	BRCA	0	23.0792	0	23.0792	clu_3
TCGA-BH-A0H9	BRCA	0	40.9968	0	40.9968	clu_3
TCGA-BH-A0HA	BRCA	0	52.9638	0	52.9638	clu_3
TCGA-BH-A0HB	BRCA	0	26.4983	0	26.4983	clu_1
TCGA-BH-A0HF	BRCA	0	23.9011	0	23.9011	clu_3
TCGA-BH-A0HI	BRCA	0	20.3833	0	20.3833	clu_3
TCGA-BH-A0HK	BRCA	0	5.85199	0	5.85199	clu_1
TCGA-BH-A0HL	BRCA	0	2.3671	0	2.3671	clu_4
TCGA-BH-A0HN	BRCA	0	16.9642	0	16.9642	clu_1
TCGA-BH-A0HO	BRCA	0	2.4986	0	2.4986	clu_1
TCGA-BH-A0HP	BRCA	0	13.6108	0	13.6108	clu_3
TCGA-BH-A0HQ	BRCA	0	36.8544	0	36.8544	clu_3
TCGA-BH-A0HU	BRCA	0	12.8875	0	12.8875	clu_3
TCGA-BH-A0HW	BRCA	0	51.32	0	51.32	clu_3
TCGA-BH-A0HX	BRCA	0	27.2545	0	27.2545	clu_3
TCGA-BH-A0HY	BRCA	0	50.794	0	50.794	clu_3
TCGA-BH-A0RX	BRCA	0	5.58898	0	5.58898	clu_3
TCGA-BH-A0W3	BRCA	0	23.934	0	23.934	clu_3
TCGA-BH-A0W4	BRCA	0	24.9532	0	24.9532	clu_3
TCGA-BH-A0W5	BRCA	0	42.3447	0	42.3447	clu_3
TCGA-BH-A0W7	BRCA	0	44.8105	0	44.8105	clu_3
TCGA-BH-A0WA	BRCA	0	23.0463	0	23.0463	clu_2
TCGA-BH-A18F	BRCA	0	32.9092	0	32.9092	clu_3
TCGA-BH-A18G	BRCA	0	4.89858	0	4.89858	clu_2
TCGA-BH-A18H	BRCA	0	21.4354	0	21.4354	clu_2
TCGA-BH-A18I	BRCA	0	35.9339	0	35.9339	clu_3
TCGA-BH-A18J	BRCA	1	20.1203	1	20.1203	clu_3
TCGA-BH-A18K	BRCA	1	90.8374	1	90.8374	clu_3
TCGA-BH-A18L	BRCA	0	26.6627	1	26.6627	clu_3
TCGA-BH-A18M	BRCA	0	72.5581	1	72.5581	clu_3
TCGA-BH-A18N	BRCA	0	37.7421	1	37.7421	clu_3
TCGA-BH-A18P	BRCA	1	30.2791	1	30.2791	clu_3
TCGA-BH-A18Q	BRCA	0	55.6268	1	55.6268	clu_2
TCGA-BH-A18R	BRCA	0	37.5448	1	37.5448	clu_3
TCGA-BH-A18S	BRCA	0	66.0486	1	66.0486	clu_3
TCGA-BH-A18T	BRCA	1	7.3643	1	7.3643	clu_3
TCGA-BH-A18U	BRCA	0	51.3857	1	51.3857	clu_3
TCGA-BH-A18V	BRCA	0	51.1556	1	51.1556	clu_3
TCGA-BH-A1EN	BRCA	0	69.928	1	69.928	clu_3
TCGA-BH-A1EO	BRCA	0	91.988	1	91.988	clu_3
TCGA-BH-A1ES	BRCA	1	113.818	1	113.818	clu_2
TCGA-BH-A1ET	BRCA	0	82.8484	1	82.8484	clu_3
TCGA-BH-A1EU	BRCA	0	42.279	1	42.279	clu_3
TCGA-BH-A1EV	BRCA	1	11.9999	1	11.9999	clu_3
TCGA-BH-A1EW	BRCA	1	55.6925	1	55.6925	clu_3
TCGA-BH-A1EX	BRCA	1	49.5775	1	49.5775	clu_3
TCGA-BH-A1EY	BRCA	1	13.019	1	17.6875	clu_3
TCGA-BH-A1F0	BRCA	1	25.8079	1	25.8079	clu_2
TCGA-BH-A1F2	BRCA	0	31.5284	1	31.5284	clu_3
TCGA-BH-A1F5	BRCA	0	89.1607	1	89.1607	clu_3
TCGA-BH-A1F6	BRCA	0	97.4784	1	97.4784	clu_3
TCGA-BH-A1F8	BRCA	1	25.0847	1	25.0847	clu_3
TCGA-BH-A1FB	BRCA	1	120.623	1	120.623	clu_3
TCGA-BH-A1FC	BRCA	0	114.147	1	114.147	clu_1
TCGA-BH-A1FD	BRCA	1	33.1722	1	33.1722	clu_3
TCGA-BH-A1FE	BRCA	1	74.7279	1	74.7279	clu_3
TCGA-BH-A1FG	BRCA	0	122.826	1	122.826	clu_1
TCGA-BH-A1FH	BRCA	1	33.9941	1	33.9941	clu_3
TCGA-BH-A1FJ	BRCA	0	63.3527	1	63.3527	clu_3
TCGA-BH-A1FL	BRCA	1	55.0021	1	55.0021	clu_3
TCGA-BH-A1FM	BRCA	0	45.6324	1	45.6324	clu_3
TCGA-BH-A1FN	BRCA	1	72.065	1	72.065	clu_3
TCGA-BH-A1FR	BRCA	1	53.983	1	53.983	clu_3
TCGA-BH-A1FU	BRCA	1	55.4953	1	55.4953	clu_3
TCGA-BH-A201	BRCA	0	28.1422	0	28.1422	clu_3
TCGA-BH-A202	BRCA	0	26.1367	0	26.1367	clu_3
TCGA-BH-A203	BRCA	1	38.5968	1	38.5968	clu_4
TCGA-BH-A204	BRCA	0	83.3087	1	83.3087	clu_3
TCGA-BH-A208	BRCA	0	57.8295	1	57.8295	clu_3
TCGA-BH-A209	BRCA	0	130.157	1	130.157	clu_1
TCGA-BH-A28O	BRCA	0	36.8215	0	36.8215	clu_3
TCGA-BH-A28Q	BRCA	0	36.7886	0	36.7886	clu_3
TCGA-BH-A2L8	BRCA	0	20.1203	0	20.1203	clu_1
TCGA-BH-A42T	BRCA	0	10.5204	1	10.5204	clu_1
TCGA-BH-A42U	BRCA	0	110.596	0	110.596	clu_2
TCGA-BH-A42V	BRCA	0	20.8765	0	20.8765	clu_3
TCGA-BH-A5IZ	BRCA	0	18.6409	0	18.6409	clu_2
TCGA-BH-A5J0	BRCA	0	23.5066	0	23.5066	clu_3
TCGA-BH-A6R8	BRCA	0	9.63277	0	9.63277	clu_1
TCGA-BH-A6R9	BRCA	0	5.26022	0	5.26022	clu_3
TCGA-BH-A8FY	BRCA	0	9.69852	1	9.69852	clu_1
TCGA-BH-A8FZ	BRCA	0	18.871	0	18.871	clu_1
TCGA-BH-A8G0	BRCA	0	21.7641	0	21.7641	clu_1
TCGA-BH-AB28	BRCA	0	9.43551	0	9.43551	clu_3
TCGA-C8-A12K	BRCA	0	0	0	0	clu_2
TCGA-C8-A12L	BRCA	0	11.9341	0	11.9341	clu_2
TCGA-C8-A12M	BRCA	0	11.7697	0	11.7697	clu_3
TCGA-C8-A12N	BRCA	0	11.7697	0	11.7697	clu_3
TCGA-C8-A12O	BRCA	0	12.6574	0	12.6574	clu_3
TCGA-C8-A12P	BRCA	0	11.7697	0	11.7697	clu_3
TCGA-C8-A12Q	BRCA	1	12.6574	1	12.6574	clu_2
TCGA-C8-A12T	BRCA	0	0	0	0	clu_3
TCGA-C8-A12U	BRCA	0	12.6574	0	12.6574	clu_2
TCGA-C8-A12V	BRCA	0	12.6574	0	12.6574	clu_2
TCGA-C8-A12W	BRCA	0	12.6574	0	12.6574	clu_3
TCGA-C8-A12X	BRCA	0	12.6574	0	12.6574	clu_1
TCGA-C8-A12Y	BRCA	0	48.5255	0	48.5255	clu_3
TCGA-C8-A12Z	BRCA	0	12.5588	0	12.5588	clu_3
TCGA-C8-A130	BRCA	0	12.1643	0	12.1643	clu_3
TCGA-C8-A131	BRCA	0	13.5122	0	13.5122	clu_3
TCGA-C8-A132	BRCA	0	12.5916	0	12.5916	clu_3
TCGA-C8-A133	BRCA	0	0	0	0	clu_1
TCGA-C8-A134	BRCA	0	12.5916	0	12.5916	clu_2
TCGA-C8-A135	BRCA	0	12.9204	0	12.9204	clu_3
TCGA-C8-A137	BRCA	1	4.47118	0	12.4601	clu_4
TCGA-C8-A138	BRCA	0	12.493	0	12.493	clu_2
TCGA-C8-A1HE	BRCA	0	12.3286	0	12.3286	clu_3
TCGA-C8-A1HG	BRCA	0	11.3423	0	11.3423	clu_1
TCGA-C8-A1HI	BRCA	0	11.2766	0	11.2766	clu_2
TCGA-C8-A1HJ	BRCA	0	0.164382	0	0.164382	clu_2
TCGA-C8-A1HK	BRCA	0	12.0327	0	12.0327	clu_4
TCGA-C8-A1HL	BRCA	0	10.4218	0	10.4218	clu_2
TCGA-C8-A1HM	BRCA	0	12.3286	0	12.3286	clu_1
TCGA-C8-A1HN	BRCA	0	12.9533	0	12.9533	clu_3
TCGA-C8-A1HO	BRCA	0	12.3286	0	12.3286	clu_3
TCGA-C8-A26V	BRCA	0	20.2518	0	20.2518	clu_3
TCGA-C8-A26W	BRCA	0	12.5259	0	12.5259	clu_3
TCGA-C8-A26X	BRCA	0	12.3615	0	12.3615	clu_1
TCGA-C8-A26Y	BRCA	0	12.9533	0	12.9533	clu_2
TCGA-C8-A26Z	BRCA	0	15.4519	0	15.4519	clu_3
TCGA-C8-A273	BRCA	0	16.8656	0	16.8656	clu_3
TCGA-C8-A274	BRCA	0	16.7012	0	16.7012	clu_3
TCGA-C8-A275	BRCA	0	0.0328764	0	0.0328764	clu_4
TCGA-C8-A278	BRCA	0	9.76428	0	9.76428	clu_1
TCGA-C8-A27A	BRCA	0	24.5586	0	24.5586	clu_3
TCGA-C8-A27B	BRCA	0	14.4327	0	14.4327	clu_3
TCGA-C8-A3M7	BRCA	1	33.9941	1	33.9941	clu_3
TCGA-C8-A3M8	BRCA	0	12.9533	0	12.9533	clu_3
TCGA-C8-A8HP	BRCA	0	13.019	0	13.019	clu_3
TCGA-C8-A8HQ	BRCA	0	12.493	0	12.493	clu_3
TCGA-C8-A8HR	BRCA	0	13.4136	0	13.4136	clu_2
TCGA-D8-A13Y	BRCA	0	56.8103	0	56.8103	clu_3
TCGA-D8-A13Z	BRCA	0	20.8765	0	20.8765	clu_3
TCGA-D8-A140	BRCA	0	13.2492	0	13.2492	clu_3
TCGA-D8-A141	BRCA	0	20.5806	0	20.5806	clu_3
TCGA-D8-A142	BRCA	0	13.9724	0	13.9724	clu_3
TCGA-D8-A143	BRCA	0	14.1697	0	14.1697	clu_3
TCGA-D8-A145	BRCA	0	13.4793	0	13.4793	clu_3
TCGA-D8-A147	BRCA	0	19.1998	0	19.1998	clu_3
TCGA-D8-A1J8	BRCA	0	14.1697	0	14.1697	clu_3
TCGA-D8-A1J9	BRCA	0	17.4902	0	17.4902	clu_4
TCGA-D8-A1JA	BRCA	1	14.1697	0	16.5039	clu_4
TCGA-D8-A1JB	BRCA	0	55.4953	0	55.4953	clu_3
TCGA-D8-A1JC	BRCA	0	15.7806	0	15.7806	clu_3
TCGA-D8-A1JD	BRCA	0	18.1477	0	18.1477	clu_3
TCGA-D8-A1JE	BRCA	0	18.9039	0	18.9039	clu_3
TCGA-D8-A1JF	BRCA	0	12.0327	0	12.0327	clu_3
TCGA-D8-A1JG	BRCA	0	52.9967	0	52.9967	clu_1
TCGA-D8-A1JH	BRCA	0	14.0053	0	14.0053	clu_3
TCGA-D8-A1JI	BRCA	0	18.9697	0	18.9697	clu_3
TCGA-D8-A1JJ	BRCA	0	20.0875	0	20.0875	clu_3
TCGA-D8-A1JK	BRCA	0	20.1203	0	20.1203	clu_3
TCGA-D8-A1JL	BRCA	0	20.0875	0	20.0875	clu_3
TCGA-D8-A1JM	BRCA	0	19.397	0	19.397	clu_3
TCGA-D8-A1JN	BRCA	0	20.3833	0	20.3833	clu_3
TCGA-D8-A1JP	BRCA	0	21.008	0	21.008	clu_3
TCGA-D8-A1JS	BRCA	0	12.1971	0	12.1971	clu_1
TCGA-D8-A1JT	BRCA	0	13.3149	0	13.3149	clu_2
TCGA-D8-A1JU	BRCA	0	14.6957	0	14.6957	clu_3
TCGA-D8-A1X5	BRCA	0	18.5751	0	18.5751	clu_3
TCGA-D8-A1X6	BRCA	0	17.7861	0	17.7861	clu_1
TCGA-D8-A1X7	BRCA	0	16.7341	0	16.7341	clu_3
TCGA-D8-A1X8	BRCA	0	25.7422	0	25.7422	clu_3
TCGA-D8-A1X9	BRCA	0	23.9011	0	23.9011	clu_3
TCGA-D8-A1XA	BRCA	0	27.5833	0	27.5833	clu_3
TCGA-D8-A1XB	BRCA	0	18.1477	0	18.1477	clu_3
TCGA-D8-A1XC	BRCA	1	12.3944	1	12.3944	clu_3
TCGA-D8-A1XD	BRCA	0	17.1615	0	17.1615	clu_3
TCGA-D8-A1XF	BRCA	0	15.2218	0	15.2218	clu_3
TCGA-D8-A1XG	BRCA	0	14.7286	0	14.7286	clu_3
TCGA-D8-A1XJ	BRCA	0	21.8299	0	21.8299	clu_3
TCGA-D8-A1XK	BRCA	0	14.4985	0	14.4985	clu_3
TCGA-D8-A1XL	BRCA	0	19.9231	0	19.9231	clu_1
TCGA-D8-A1XM	BRCA	0	17.6875	0	17.6875	clu_3
TCGA-D8-A1XO	BRCA	0	55.298	0	55.298	clu_3
TCGA-D8-A1XQ	BRCA	0	16.4053	0	16.4053	clu_3
TCGA-D8-A1XR	BRCA	0	15.8464	0	15.8464	clu_3
TCGA-D8-A1XS	BRCA	0	16.3067	0	16.3067	clu_3
TCGA-D8-A1XT	BRCA	0	16.6354	0	16.6354	clu_3
TCGA-D8-A1XU	BRCA	0	12.9862	0	12.9862	clu_3
TCGA-D8-A1XV	BRCA	0	15.156	0	15.156	clu_1
TCGA-D8-A1XW	BRCA	0	43.0351	0	43.0351	clu_3
TCGA-D8-A1XY	BRCA	0	16.5368	0	16.5368	clu_3
TCGA-D8-A1XZ	BRCA	0	15.3204	0	15.3204	clu_3
TCGA-D8-A1Y0	BRCA	0	15.5176	0	15.5176	clu_3
TCGA-D8-A1Y1	BRCA	1	9.92866	1	9.92866	clu_3
TCGA-D8-A1Y2	BRCA	0	14.2355	0	14.2355	clu_1
TCGA-D8-A1Y3	BRCA	0	14.1368	0	14.1368	clu_1
TCGA-D8-A27E	BRCA	0	17.4245	0	17.4245	clu_3
TCGA-D8-A27F	BRCA	0	16.0437	0	16.0437	clu_2
TCGA-D8-A27G	BRCA	0	13.4464	0	13.4464	clu_3
TCGA-D8-A27H	BRCA	0	13.0519	0	13.0519	clu_2
TCGA-D8-A27I	BRCA	0	14.4327	0	14.4327	clu_3
TCGA-D8-A27K	BRCA	0	48.0324	0	48.0324	clu_3
TCGA-D8-A27L	BRCA	0	16.4053	0	16.4053	clu_3
TCGA-D8-A27M	BRCA	0	13.4793	0	13.4793	clu_2
TCGA-D8-A27N	BRCA	0	17.0628	0	17.0628	clu_2
TCGA-D8-A27P	BRCA	0	1.61094	0	1.61094	clu_3
TCGA-D8-A27R	BRCA	0	10.093	0	10.093	clu_3
TCGA-D8-A27T	BRCA	0	13.0848	0	13.0848	clu_3
TCGA-D8-A27V	BRCA	0	12.5259	0	12.5259	clu_3
TCGA-D8-A27W	BRCA	0	12.2629	0	12.2629	clu_3
TCGA-D8-A3Z5	BRCA	0	33.3695	0	33.3695	clu_1
TCGA-D8-A3Z6	BRCA	0	18.5094	0	18.5094	clu_3
TCGA-D8-A4Z1	BRCA	0	21.6655	0	21.6655	clu_3
TCGA-D8-A73U	BRCA	0	16.1752	0	16.1752	clu_1
TCGA-D8-A73W	BRCA	1	0.690403	1	12.6574	clu_3
TCGA-D8-A73X	BRCA	0	25.2162	0	25.2162	clu_3
TCGA-E2-A105	BRCA	0	43.0023	0	43.0023	clu_3
TCGA-E2-A107	BRCA	0	34.4215	0	34.4215	clu_3
TCGA-E2-A109	BRCA	0	46.5858	0	46.5858	clu_4
TCGA-E2-A10A	BRCA	1	2.46573	0	40.405	clu_3
TCGA-E2-A10B	BRCA	1	6.41089	0	37.5119	clu_3
TCGA-E2-A10C	BRCA	0	40.1091	0	40.1091	clu_3
TCGA-E2-A10E	BRCA	0	28.438	0	28.438	clu_3
TCGA-E2-A10F	BRCA	0	28.8654	0	28.8654	clu_3
TCGA-E2-A14N	BRCA	0	47.1447	0	47.1447	clu_2
TCGA-E2-A14O	BRCA	0	44.679	0	44.679	clu_1
TCGA-E2-A14P	BRCA	0	40.9639	0	40.9639	clu_2
TCGA-E2-A14Q	BRCA	0	38.2352	0	38.2352	clu_2
TCGA-E2-A14R	BRCA	1	31.9229	0	38.5968	clu_2
TCGA-E2-A14S	BRCA	0	33.1722	0	33.1722	clu_3
TCGA-E2-A14T	BRCA	0	75.9772	0	75.9772	clu_4
TCGA-E2-A14U	BRCA	0	43.331	0	43.331	clu_2
TCGA-E2-A14V	BRCA	0	34.2572	0	34.2572	clu_4
TCGA-E2-A14W	BRCA	0	32.0216	0	32.0216	clu_2
TCGA-E2-A14X	BRCA	0	31.9558	0	31.9558	clu_1
TCGA-E2-A14Y	BRCA	0	69.3362	0	69.3362	clu_2
TCGA-E2-A14Z	BRCA	1	6.18075	1	18.5094	clu_1
TCGA-E2-A150	BRCA	0	63.6157	0	63.6157	clu_3
TCGA-E2-A152	BRCA	1	1.77532	0	69.9609	clu_3
TCGA-E2-A153	BRCA	0	23.2436	0	23.2436	clu_3
TCGA-E2-A154	BRCA	0	19.4299	0	19.4299	clu_3
TCGA-E2-A155	BRCA	0	21.0409	0	21.0409	clu_3
TCGA-E2-A156	BRCA	0	23.8682	0	23.8682	clu_3
TCGA-E2-A158	BRCA	0	14.7944	0	14.7944	clu_2
TCGA-E2-A159	BRCA	0	25.0518	0	25.0518	clu_3
TCGA-E2-A15A	BRCA	0	23.3422	0	23.3422	clu_3
TCGA-E2-A15C	BRCA	0	22.8162	0	22.8162	clu_3
TCGA-E2-A15D	BRCA	0	17.293	0	17.293	clu_3
TCGA-E2-A15E	BRCA	0	20.7121	0	20.7121	clu_3
TCGA-E2-A15F	BRCA	0	21.6326	0	21.6326	clu_3
TCGA-E2-A15G	BRCA	0	18.2135	0	18.2135	clu_3
TCGA-E2-A15H	BRCA	0	12.9204	0	12.9204	clu_2
TCGA-E2-A15I	BRCA	0	55.6268	0	55.6268	clu_3
TCGA-E2-A15J	BRCA	0	53.9172	0	53.9172	clu_1
TCGA-E2-A15K	BRCA	0	9.041	0	9.041	clu_1
TCGA-E2-A15L	BRCA	0	20.5806	0	20.5806	clu_3
TCGA-E2-A15M	BRCA	0	11.0465	1	11.0465	clu_3
TCGA-E2-A15O	BRCA	1	39.7804	0	50.794	clu_1
TCGA-E2-A15P	BRCA	0	19.5614	0	19.5614	clu_3
TCGA-E2-A15R	BRCA	0	56.9418	0	56.9418	clu_3
TCGA-E2-A15S	BRCA	0	14.0711	0	14.0711	clu_1
TCGA-E2-A15T	BRCA	0	51.3857	0	51.3857	clu_3
TCGA-E2-A1AZ	BRCA	0	76.569	0	76.569	clu_3
TCGA-E2-A1B0	BRCA	0	53.6213	0	53.6213	clu_3
TCGA-E2-A1B1	BRCA	0	87.221	0	87.221	clu_3
TCGA-E2-A1B4	BRCA	0	33.0079	1	33.0079	clu_3
TCGA-E2-A1B5	BRCA	0	32.3503	0	32.3503	clu_1
TCGA-E2-A1B6	BRCA	0	28.5038	0	28.5038	clu_1
TCGA-E2-A1BC	BRCA	0	16.4711	0	16.4711	clu_3
TCGA-E2-A1BD	BRCA	0	37.2489	0	37.2489	clu_1
TCGA-E2-A1IE	BRCA	1	59.5062	0	77.6539	clu_3
TCGA-E2-A1IF	BRCA	0	37.4133	0	37.4133	clu_2
TCGA-E2-A1IG	BRCA	0	70.3554	0	70.3554	clu_3
TCGA-E2-A1IH	BRCA	0	33.7311	0	33.7311	clu_3
TCGA-E2-A1II	BRCA	0	33.6983	0	33.6983	clu_1
TCGA-E2-A1IJ	BRCA	0	28.438	0	28.438	clu_3
TCGA-E2-A1IK	BRCA	0	59.1774	0	59.1774	clu_1
TCGA-E2-A1IL	BRCA	0	3.87941	0	3.87941	clu_3
TCGA-E2-A1IN	BRCA	0	22.1915	0	22.1915	clu_3
TCGA-E2-A1IO	BRCA	0	60.9856	0	60.9856	clu_3
TCGA-E2-A1IU	BRCA	0	11.0793	0	11.0793	clu_3
TCGA-E2-A1L6	BRCA	0	54.1802	0	54.1802	clu_3
TCGA-E2-A1L7	BRCA	1	53.2268	0	60.361	clu_3
TCGA-E2-A1L8	BRCA	0	73.643	0	73.643	clu_2
TCGA-E2-A1L9	BRCA	0	19.6601	0	19.6601	clu_3
TCGA-E2-A1LA	BRCA	0	24.5915	0	24.5915	clu_1
TCGA-E2-A1LB	BRCA	0	75.8129	0	75.8129	clu_4
TCGA-E2-A1LE	BRCA	1	11.8684	1	28.8983	clu_2
TCGA-E2-A1LG	BRCA	0	50.0707	0	50.0707	clu_2
TCGA-E2-A1LH	BRCA	0	106.75	0	106.75	clu_1
TCGA-E2-A1LI	BRCA	0	102.607	0	102.607	clu_3
TCGA-E2-A1LK	BRCA	1	5.09583	1	8.74511	clu_3
TCGA-E2-A1LL	BRCA	1	42.8379	0	43.0351	clu_2
TCGA-E2-A1LS	BRCA	0	52.7337	0	52.7337	clu_1
TCGA-E2-A2P5	BRCA	1	19.6272	1	26.9915	clu_3
TCGA-E2-A2P6	BRCA	0	34.553	0	34.553	clu_1
TCGA-E2-A3DX	BRCA	0	43.5612	0	43.5612	clu_3
TCGA-E2-A56Z	BRCA	0	8.28484	0	8.28484	clu_1
TCGA-E2-A570	BRCA	0	30.6079	0	30.6079	clu_3
TCGA-E2-A573	BRCA	0	34.9147	0	34.9147	clu_3
TCGA-E2-A574	BRCA	0	38.7612	0	38.7612	clu_2
TCGA-E2-A576	BRCA	0	34.29	0	34.29	clu_1
TCGA-E2-A9RU	BRCA	0	17.6875	0	17.6875	clu_1
TCGA-E9-A1N3	BRCA	0	34.8161	0	34.8161	clu_3
TCGA-E9-A1N4	BRCA	0	32.8764	0	32.8764	clu_3
TCGA-E9-A1N5	BRCA	0	36.8215	0	36.8215	clu_3
TCGA-E9-A1N6	BRCA	1	14.5642	1	22.2902	clu_3
TCGA-E9-A1N8	BRCA	0	34.1585	0	34.1585	clu_2
TCGA-E9-A1N9	BRCA	0	36.1969	0	36.1969	clu_3
TCGA-E9-A1NA	BRCA	0	36.5585	0	36.5585	clu_3
TCGA-E9-A1NC	BRCA	0	39.5503	0	39.5503	clu_2
TCGA-E9-A1ND	BRCA	0	41.6215	0	41.6215	clu_2
TCGA-E9-A1NE	BRCA	0	35.7695	0	35.7695	clu_3
TCGA-E9-A1NF	BRCA	1	2.95887	1	35.2434	clu_3
TCGA-E9-A1NG	BRCA	0	25.8408	1	25.8408	clu_3
TCGA-E9-A1NH	BRCA	0	18.9368	0	18.9368	clu_3
TCGA-E9-A1NI	BRCA	0	9.86291	0	9.86291	clu_3
TCGA-E9-A1QZ	BRCA	0	24.8216	0	24.8216	clu_3
TCGA-E9-A1R0	BRCA	0	28.2737	0	28.2737	clu_3
TCGA-E9-A1R2	BRCA	0	34.9476	0	34.9476	clu_3
TCGA-E9-A1R3	BRCA	0	2.56436	0	2.56436	clu_3
TCGA-E9-A1R4	BRCA	0	6.115	0	6.115	clu_3
TCGA-E9-A1R5	BRCA	0	3.02462	0	3.02462	clu_3
TCGA-E9-A1R6	BRCA	0	11.1451	0	11.1451	clu_3
TCGA-E9-A1R7	BRCA	0	48.2296	0	48.2296	clu_3
TCGA-E9-A1RA	BRCA	0	45.0077	0	45.0077	clu_3
TCGA-E9-A1RB	BRCA	0	32.0873	1	32.0873	clu_3
TCGA-E9-A1RC	BRCA	0	40.2407	0	40.2407	clu_3
TCGA-E9-A1RD	BRCA	0	1.1178	0	1.1178	clu_3
TCGA-E9-A1RE	BRCA	0	46.6515	0	46.6515	clu_3
TCGA-E9-A1RF	BRCA	0	6.57527	0	6.57527	clu_3
TCGA-E9-A1RG	BRCA	0	21.271	0	21.271	clu_1
TCGA-E9-A1RH	BRCA	0	46.5858	0	46.5858	clu_3
TCGA-E9-A1RI	BRCA	0	47.6378	0	47.6378	clu_3
TCGA-E9-A226	BRCA	1	25.9723	1	34.4544	clu_3
TCGA-E9-A227	BRCA	0	32.0544	0	32.0544	clu_3
TCGA-E9-A228	BRCA	0	42.2461	0	42.2461	clu_3
TCGA-E9-A229	BRCA	0	37.7421	0	37.7421	clu_3
TCGA-E9-A22A	BRCA	0	39.09	0	39.09	clu_3
TCGA-E9-A22B	BRCA	0	38.3667	0	38.3667	clu_3
TCGA-E9-A22D	BRCA	0	41.0297	0	41.0297	clu_1
TCGA-E9-A22E	BRCA	0	41.7201	0	41.7201	clu_3
TCGA-E9-A22G	BRCA	0	40.7338	0	40.7338	clu_3
TCGA-E9-A22H	BRCA	0	40.5037	0	40.5037	clu_3
TCGA-E9-A243	BRCA	1	10.0273	0	20.1203	clu_3
TCGA-E9-A244	BRCA	0	0.690403	0	0.690403	clu_2
TCGA-E9-A245	BRCA	0	0.854785	0	0.854785	clu_1
TCGA-E9-A247	BRCA	0	38.9914	0	38.9914	clu_3
TCGA-E9-A248	BRCA	0	1.9397	0	1.9397	clu_1
TCGA-E9-A249	BRCA	0	7.13417	0	7.13417	clu_3
TCGA-E9-A24A	BRCA	0	24.5586	0	24.5586	clu_3
TCGA-E9-A295	BRCA	0	12.3286	0	12.3286	clu_3
TCGA-E9-A2JS	BRCA	1	17.2272	1	29.7202	clu_3
TCGA-E9-A2JT	BRCA	0	9.46839	0	9.46839	clu_1
TCGA-E9-A3HO	BRCA	0	38.0708	0	38.0708	clu_1
TCGA-E9-A3Q9	BRCA	0	32.9092	0	32.9092	clu_1
TCGA-E9-A3QA	BRCA	0	30.1805	0	30.1805	clu_2
TCGA-E9-A3X8	BRCA	0	30.4435	0	30.4435	clu_1
TCGA-E9-A54X	BRCA	0	23.9011	0	23.9011	clu_1
TCGA-E9-A54Y	BRCA	0	23.8354	0	23.8354	clu_1
TCGA-E9-A5FK	BRCA	0	26.6956	0	26.6956	clu_1
TCGA-E9-A5FL	BRCA	0	0.789032	0	0.789032	clu_2
TCGA-E9-A5UO	BRCA	0	25.8079	0	25.8079	clu_2
TCGA-E9-A5UP	BRCA	0	26.3997	0	26.3997	clu_1
TCGA-E9-A6HE	BRCA	0	27.8463	0	27.8463	clu_1
TCGA-EW-A1IW	BRCA	0	12.1971	0	12.1971	clu_3
TCGA-EW-A1IX	BRCA	0	39.7146	0	39.7146	clu_3
TCGA-EW-A1IY	BRCA	0	8.4821	0	8.4821	clu_3
TCGA-EW-A1IZ	BRCA	0	18.2135	0	18.2135	clu_1
TCGA-EW-A1J1	BRCA	0	18.9039	0	18.9039	clu_3
TCGA-EW-A1J2	BRCA	0	13.2492	0	13.2492	clu_3
TCGA-EW-A1J3	BRCA	0	16.5697	0	16.5697	clu_3
TCGA-EW-A1J5	BRCA	0	15.682	0	15.682	clu_3
TCGA-EW-A1J6	BRCA	0	28.7668	0	28.7668	clu_3
TCGA-EW-A1OV	BRCA	0	25.9394	0	25.9394	clu_1
TCGA-EW-A1OW	BRCA	0	22.8162	0	22.8162	clu_3
TCGA-EW-A1OX	BRCA	0	29.9504	0	29.9504	clu_4
TCGA-EW-A1OY	BRCA	0	29.8517	0	29.8517	clu_1
TCGA-EW-A1OZ	BRCA	0	40.405	0	40.405	clu_3
TCGA-EW-A1P0	BRCA	1	35.9667	0	41.1283	clu_3
TCGA-EW-A1P1	BRCA	1	33.3366	0	39.7804	clu_3
TCGA-EW-A1P3	BRCA	0	52.9638	0	52.9638	clu_3
TCGA-EW-A1P4	BRCA	0	29.8189	0	29.8189	clu_2
TCGA-EW-A1P5	BRCA	0	23.1121	0	23.1121	clu_4
TCGA-EW-A1P6	BRCA	0	18.4765	0	18.4765	clu_3
TCGA-EW-A1P7	BRCA	1	23.9669	0	30.0819	clu_2
TCGA-EW-A1P8	BRCA	1	6.8054	1	7.85745	clu_1
TCGA-EW-A1PA	BRCA	0	18.9039	0	18.9039	clu_3
TCGA-EW-A1PB	BRCA	0	19.9888	0	19.9888	clu_1
TCGA-EW-A1PC	BRCA	0	6.14788	0	6.14788	clu_3
TCGA-EW-A1PD	BRCA	0	13.9396	0	13.9396	clu_3
TCGA-EW-A1PE	BRCA	0	10.5204	0	10.5204	clu_3
TCGA-EW-A1PF	BRCA	0	14.4327	0	14.4327	clu_3
TCGA-EW-A1PG	BRCA	0	34.553	0	34.553	clu_3
TCGA-EW-A1PH	BRCA	0	19.9559	0	19.9559	clu_3
TCGA-EW-A2FR	BRCA	0	55.0021	0	55.0021	clu_3
TCGA-EW-A2FS	BRCA	0	52.7337	0	52.7337	clu_3
TCGA-EW-A2FV	BRCA	0	25.9066	0	25.9066	clu_3
TCGA-EW-A2FW	BRCA	0	22.0929	0	22.0929	clu_3
TCGA-EW-A3E8	BRCA	0	34.027	0	34.027	clu_3
TCGA-EW-A3U0	BRCA	0	17.4902	0	17.4902	clu_2
TCGA-EW-A423	BRCA	0	17.5231	0	17.5231	clu_1
TCGA-EW-A424	BRCA	0	23.5066	0	23.5066	clu_3
TCGA-EW-A6S9	BRCA	0	15.2218	0	15.2218	clu_3
TCGA-EW-A6SA	BRCA	0	16.7669	0	16.7669	clu_3
TCGA-EW-A6SB	BRCA	0	24.986	0	24.986	clu_1
TCGA-EW-A6SC	BRCA	0	31.2983	0	31.2983	clu_3
TCGA-EW-A6SD	BRCA	0	33.2051	0	33.2051	clu_3
TCGA-GI-A2C8	BRCA	0	7.39718	0	7.39718	clu_3
TCGA-GI-A2C9	BRCA	0	109.873	0	109.873	clu_2
TCGA-GM-A2D9	BRCA	1	17.6217	1	59.5719	clu_1
TCGA-GM-A2DA	BRCA	1	99.0893	1	216.754	clu_1
TCGA-GM-A2DB	BRCA	0	79.1005	0	79.1005	clu_1
TCGA-GM-A2DC	BRCA	0	83.3416	0	83.3416	clu_1
TCGA-GM-A2DD	BRCA	0	75.0238	0	75.0238	clu_1
TCGA-GM-A2DF	BRCA	0	70.8485	0	70.8485	clu_1
TCGA-GM-A2DH	BRCA	0	72.0978	0	72.0978	clu_3
TCGA-GM-A2DI	BRCA	0	85.1498	0	85.1498	clu_3
TCGA-GM-A2DK	BRCA	0	86.958	0	86.958	clu_2
TCGA-GM-A2DL	BRCA	0	115.692	0	115.692	clu_3
TCGA-GM-A2DM	BRCA	0	106.059	0	106.059	clu_1
TCGA-GM-A2DN	BRCA	0	101.621	0	101.621	clu_2
TCGA-GM-A2DO	BRCA	0	85.347	0	85.347	clu_1
TCGA-GM-A3NW	BRCA	0	110.497	0	110.497	clu_3
TCGA-GM-A3NY	BRCA	0	38.2023	0	38.2023	clu_2
TCGA-GM-A3XG	BRCA	0	43.7255	0	43.7255	clu_2
TCGA-GM-A3XL	BRCA	0	69.3034	0	69.3034	clu_1
TCGA-GM-A3XN	BRCA	0	66.3774	0	66.3774	clu_3
TCGA-GM-A4E0	BRCA	0	72.0321	0	72.0321	clu_3
TCGA-GM-A5PV	BRCA	0	13.5451	0	13.5451	clu_1
TCGA-GM-A5PX	BRCA	0	18.1149	0	18.1149	clu_3
TCGA-HN-A2NL	BRCA	0	2.59723	0	2.59723	clu_2
TCGA-HN-A2OB	BRCA	1	50.7282	1	62.4651	clu_3
TCGA-JL-A3YW	BRCA	0	11.8355	0	11.8355	clu_3
TCGA-JL-A3YX	BRCA	0	11.5725	0	11.5725	clu_1
TCGA-LD-A66U	BRCA	0	21.2381	0	21.2381	clu_1
TCGA-LD-A74U	BRCA	0	13.2163	0	13.2163	clu_3
TCGA-LD-A7W5	BRCA	0	7.10129	0	7.10129	clu_1
TCGA-LD-A7W6	BRCA	0	13.282	0	13.282	clu_3
TCGA-LD-A9QF	BRCA	0	10.6191	0	10.6191	clu_4
TCGA-LL-A440	BRCA	0	24.9532	0	24.9532	clu_1
TCGA-LL-A441	BRCA	0	32.7448	0	32.7448	clu_3
TCGA-LL-A442	BRCA	0	29.2271	0	29.2271	clu_3
TCGA-LL-A50Y	BRCA	0	25.0518	0	25.0518	clu_1
TCGA-LL-A5YL	BRCA	0	17.0628	0	17.0628	clu_1
TCGA-LL-A5YM	BRCA	1	8.4821	0	15.3204	clu_1
TCGA-LL-A5YN	BRCA	0	14.6957	0	14.6957	clu_1
TCGA-LL-A5YO	BRCA	0	14.4656	0	14.4656	clu_1
TCGA-LL-A5YP	BRCA	0	14.7944	0	14.7944	clu_2
TCGA-LL-A6FP	BRCA	0	22.2573	0	22.2573	clu_1
TCGA-LL-A6FQ	BRCA	0	2.63011	0	2.63011	clu_1
TCGA-LL-A6FR	BRCA	0	16.0765	0	16.0765	clu_3
TCGA-LL-A73Y	BRCA	0	15.682	0	15.682	clu_2
TCGA-LL-A73Z	BRCA	1	6.31226	1	7.46293	clu_2
TCGA-LL-A740	BRCA	0	14.4985	0	14.4985	clu_3
TCGA-LL-A7SZ	BRCA	0	19.5286	0	19.5286	clu_1
TCGA-LL-A7T0	BRCA	0	12.3615	0	12.3615	clu_1
TCGA-LL-A8F5	BRCA	0	19.5943	0	19.5943	clu_2
TCGA-LL-A9Q3	BRCA	0	17.4902	0	17.4902	clu_1
TCGA-LQ-A4E4	BRCA	1	22.3888	0	27.912	clu_3
TCGA-MS-A51U	BRCA	0	22.3888	0	22.3888	clu_3
TCGA-OK-A5Q2	BRCA	0	2.10409	0	2.10409	clu_3
TCGA-OL-A5D6	BRCA	0	36.2955	1	36.2955	clu_3
TCGA-OL-A5D7	BRCA	0	58.5199	0	58.5199	clu_1
TCGA-OL-A5D8	BRCA	0	31.9887	0	31.9887	clu_1
TCGA-OL-A5DA	BRCA	0	58.6185	0	58.6185	clu_3
TCGA-OL-A5RU	BRCA	0	40.0763	0	40.0763	clu_1
TCGA-OL-A5RV	BRCA	0	34.9147	0	34.9147	clu_2
TCGA-OL-A5RW	BRCA	0	36.3612	0	36.3612	clu_2
TCGA-OL-A5RX	BRCA	0	28.8654	0	28.8654	clu_3
TCGA-OL-A5RY	BRCA	0	24.723	0	24.723	clu_2
TCGA-OL-A5RZ	BRCA	0	22.323	0	22.323	clu_1
TCGA-OL-A5S0	BRCA	0	20.3833	0	20.3833	clu_1
TCGA-OL-A66H	BRCA	0	NA	0	26.6842	clu_1
TCGA-OL-A66I	BRCA	0	23.4737	0	23.4737	clu_3
TCGA-OL-A66J	BRCA	0	65.6212	0	65.6212	clu_3
TCGA-OL-A66K	BRCA	0	41.9173	1	41.9173	clu_3
TCGA-OL-A66L	BRCA	0	42.7721	0	42.7721	clu_1
TCGA-OL-A66N	BRCA	0	26.0381	0	26.0381	clu_1
TCGA-OL-A66O	BRCA	0	17.3587	0	17.3587	clu_1
TCGA-OL-A66P	BRCA	0	14.0711	0	14.0711	clu_1
TCGA-OL-A6VO	BRCA	0	28.2079	0	28.2079	clu_1
TCGA-OL-A6VQ	BRCA	0	19.7258	0	19.7258	clu_3
TCGA-OL-A6VR	BRCA	0	40.1091	0	40.1091	clu_3
TCGA-OL-A97C	BRCA	1	9.041	0	8.90949	clu_3
TCGA-PE-A5DC	BRCA	0	47.0132	1	47.0132	clu_3
TCGA-PE-A5DD	BRCA	0	64.2075	0	64.2075	clu_3
TCGA-PE-A5DE	BRCA	0	86.958	0	86.958	clu_1
TCGA-PL-A8LV	BRCA	0	0	0	0	clu_1
TCGA-PL-A8LX	BRCA	0	0.164382	0	0.164382	clu_1
TCGA-PL-A8LY	BRCA	0	0.263011	0	0.263011	clu_2
TCGA-PL-A8LZ	BRCA	0	9.92866	0	9.92866	clu_3
TCGA-S3-A6ZF	BRCA	0	18.8053	0	18.8053	clu_3
TCGA-S3-A6ZG	BRCA	0	18.4765	0	18.4765	clu_3
TCGA-S3-A6ZH	BRCA	0	21.0737	0	21.0737	clu_3
TCGA-S3-AA0Z	BRCA	0	20.6792	0	20.6792	clu_3
TCGA-S3-AA10	BRCA	0	19.2655	0	19.2655	clu_1
TCGA-S3-AA11	BRCA	0	13.8409	0	13.8409	clu_3
TCGA-S3-AA12	BRCA	0	18.871	0	18.871	clu_3
TCGA-S3-AA14	BRCA	0	17.3916	0	17.3916	clu_3
TCGA-S3-AA15	BRCA	0	17.2601	0	17.2601	clu_1
TCGA-S3-AA17	BRCA	0	13.9396	0	13.9396	clu_1
TCGA-UL-AAZ6	BRCA	0	17.03	0	17.03	clu_1
TCGA-UU-A93S	BRCA	1	3.81366	1	3.81366	clu_1
TCGA-V7-A7HQ	BRCA	0	66.8376	0	66.8376	clu_1
TCGA-W8-A86G	BRCA	0	11.4081	0	11.4081	clu_2
TCGA-WT-AB41	BRCA	0	52.9638	0	52.9638	clu_1
TCGA-WT-AB44	BRCA	0	29.0298	0	29.0298	clu_1
TCGA-XX-A899	BRCA	0	15.3533	0	15.3533	clu_3
TCGA-XX-A89A	BRCA	0	16.0437	0	16.0437	clu_3
TCGA-Z7-A8R5	BRCA	1	5.95062	0	108.065	clu_2
TCGA-Z7-A8R6	BRCA	0	107.045	0	107.045	clu_1
TCGA-2W-A8YY	CESC	0	17.5231	0	17.5231	clu_2
TCGA-4J-AA1J	CESC	0	17.819	0	17.819	clu_2
TCGA-BI-A0VR	CESC	0	49.4789	0	49.4789	clu_2
TCGA-BI-A0VS	CESC	0	57.0405	0	57.0405	clu_2
TCGA-BI-A20A	CESC	0	23.671	0	23.671	clu_2
TCGA-C5-A0TN	CESC	1	2.03833	1	11.441	clu_2
TCGA-C5-A1BE	CESC	1	55.035	1	68.8431	clu_2
TCGA-C5-A1BF	CESC	1	3.0575	1	18.7395	clu_2
TCGA-C5-A1BI	CESC	0	36.5585	0	36.5585	clu_1
TCGA-C5-A1BJ	CESC	0	144.163	0	144.163	clu_2
TCGA-C5-A1BK	CESC	0	177.039	0	177.039	clu_2
TCGA-C5-A1BL	CESC	0	173.291	0	173.291	clu_2
TCGA-C5-A1BM	CESC	0	82.8484	1	82.8484	clu_1
TCGA-C5-A1BN	CESC	1	5.45747	1	5.45747	clu_2
TCGA-C5-A1BQ	CESC	0	19.8573	1	19.8573	clu_2
TCGA-C5-A1M5	CESC	1	22.7833	1	67.4623	clu_2
TCGA-C5-A1M6	CESC	1	10.3889	1	31.3969	clu_2
TCGA-C5-A1M7	CESC	0	46.3228	0	46.3228	clu_2
TCGA-C5-A1M8	CESC	0	30.2134	0	30.2134	clu_1
TCGA-C5-A1M9	CESC	1	18.2464	1	35.0133	clu_2
TCGA-C5-A1ME	CESC	0	57.7309	0	57.7309	clu_2
TCGA-C5-A1MF	CESC	0	53.1611	0	53.1611	clu_2
TCGA-C5-A1MH	CESC	1	5.85199	1	38.9914	clu_2
TCGA-C5-A1MI	CESC	1	26.4655	1	35.6051	clu_2
TCGA-C5-A1MJ	CESC	0	0.460269	1	0.460269	clu_1
TCGA-C5-A1MK	CESC	1	2.43285	1	2.43285	clu_4
TCGA-C5-A1ML	CESC	1	20.9094	1	20.9094	clu_2
TCGA-C5-A1MN	CESC	0	40.9311	1	40.9311	clu_2
TCGA-C5-A1MP	CESC	0	3.58352	0	3.58352	clu_1
TCGA-C5-A1MQ	CESC	0	33.8955	0	33.8955	clu_2
TCGA-C5-A2LS	CESC	0	44.2187	0	44.2187	clu_2
TCGA-C5-A2LT	CESC	0	73.1828	0	73.1828	clu_2
TCGA-C5-A2LV	CESC	0	73.4458	0	73.4458	clu_2
TCGA-C5-A2LX	CESC	0	83.0457	0	83.0457	clu_2
TCGA-C5-A2LY	CESC	0	78.3443	0	78.3443	clu_2
TCGA-C5-A2LZ	CESC	1	95.1113	1	100.141	clu_2
TCGA-C5-A2M1	CESC	0	38.4325	0	38.4325	clu_2
TCGA-C5-A2M2	CESC	0	33.238	1	33.238	clu_2
TCGA-C5-A3HD	CESC	0	52.0104	0	52.0104	clu_2
TCGA-C5-A3HE	CESC	1	8.28484	0	18.0162	clu_2
TCGA-C5-A3HF	CESC	1	14.7944	1	17.8519	clu_2
TCGA-C5-A3HL	CESC	0	20.4162	0	20.4162	clu_2
TCGA-C5-A7CG	CESC	0	210.672	0	210.672	clu_1
TCGA-C5-A7CH	CESC	0	154.322	0	154.322	clu_2
TCGA-C5-A7CJ	CESC	0	101.818	1	101.818	clu_4
TCGA-C5-A7CK	CESC	0	134.333	1	134.333	clu_2
TCGA-C5-A7CL	CESC	1	15.4848	1	15.4848	clu_2
TCGA-C5-A7CM	CESC	0	20.3505	0	20.3505	clu_2
TCGA-C5-A7CO	CESC	0	147.352	0	147.352	clu_2
TCGA-C5-A7UC	CESC	0	17.1943	1	17.1943	clu_2
TCGA-C5-A7UE	CESC	0	155.768	0	155.768	clu_2
TCGA-C5-A7UH	CESC	0	131.111	0	131.111	clu_2
TCGA-C5-A7UI	CESC	0	94.9469	1	94.9469	clu_2
TCGA-C5-A7X3	CESC	0	9.33688	1	9.33688	clu_2
TCGA-C5-A7X5	CESC	1	13.6108	1	13.6108	clu_2
TCGA-C5-A7X8	CESC	0	2.72874	0	2.72874	clu_1
TCGA-C5-A7XC	CESC	0	50.9912	0	50.9912	clu_2
TCGA-C5-A8XH	CESC	0	45.8296	1	45.8296	clu_2
TCGA-C5-A8XI	CESC	0	8.35059	0	8.35059	clu_2
TCGA-C5-A8XJ	CESC	0	146.859	0	146.859	clu_3
TCGA-C5-A8XK	CESC	0	99.9112	0	99.9112	clu_2
TCGA-C5-A8YQ	CESC	1	23.5066	1	23.5066	clu_1
TCGA-C5-A8YR	CESC	1	8.94237	1	27.5175	clu_3
TCGA-C5-A8YT	CESC	1	20.8107	1	20.8107	clu_3
TCGA-C5-A8ZZ	CESC	0	20.9094	0	20.9094	clu_2
TCGA-C5-A907	CESC	0	14.7286	0	14.7286	clu_2
TCGA-DG-A2KH	CESC	0	1.1178	0	1.1178	clu_1
TCGA-DG-A2KJ	CESC	0	95.1113	0	95.1113	clu_1
TCGA-DG-A2KK	CESC	0	82.0594	0	82.0594	clu_2
TCGA-DG-A2KL	CESC	0	44.942	0	44.942	clu_2
TCGA-DG-A2KM	CESC	0	63.9774	0	63.9774	clu_1
TCGA-DR-A0ZL	CESC	0	87.747	0	87.747	clu_2
TCGA-DR-A0ZM	CESC	0	58.8815	0	58.8815	clu_2
TCGA-DS-A0VK	CESC	1	6.87116	1	36.7558	clu_2
TCGA-DS-A0VL	CESC	0	2.66298	0	2.66298	clu_2
TCGA-DS-A0VM	CESC	1	28.5367	0	117.993	clu_2
TCGA-DS-A0VN	CESC	0	118.651	0	118.651	clu_2
TCGA-DS-A1OA	CESC	1	12.4601	1	28.8983	clu_2
TCGA-DS-A3LQ	CESC	0	22.9806	0	22.9806	clu_2
TCGA-DS-A5RQ	CESC	0	16.8327	0	16.8327	clu_2
TCGA-DS-A7WF	CESC	1	10.5533	1	16.1752	clu_3
TCGA-DS-A7WH	CESC	0	17.5231	0	17.5231	clu_2
TCGA-DS-A7WI	CESC	1	6.77253	1	8.28484	clu_2
TCGA-EA-A1QS	CESC	0	39.5503	0	39.5503	clu_2
TCGA-EA-A1QT	CESC	0	40.8653	0	40.8653	clu_2
TCGA-EA-A3HQ	CESC	0	37.3475	0	37.3475	clu_1
TCGA-EA-A3HR	CESC	0	30.9038	0	30.9038	clu_2
TCGA-EA-A3HS	CESC	0	31.5284	0	31.5284	clu_3
TCGA-EA-A3HT	CESC	0	31.364	0	31.364	clu_2
TCGA-EA-A3HU	CESC	0	33.3037	0	33.3037	clu_2
TCGA-EA-A3QD	CESC	0	13.0519	0	13.0519	clu_1
TCGA-EA-A3QE	CESC	0	25.0189	0	25.0189	clu_2
TCGA-EA-A3Y4	CESC	0	36.8873	0	36.8873	clu_2
TCGA-EA-A410	CESC	0	26.3997	0	26.3997	clu_2
TCGA-EA-A411	CESC	0	24.5586	0	24.5586	clu_2
TCGA-EA-A439	CESC	1	10.3889	0	31.7257	clu_2
TCGA-EA-A43B	CESC	0	26.0052	0	26.0052	clu_2
TCGA-EA-A44S	CESC	0	12.1314	0	12.1314	clu_2
TCGA-EA-A4BA	CESC	0	24.8216	0	24.8216	clu_3
TCGA-EA-A50E	CESC	1	6.83828	1	7.46293	clu_2
TCGA-EA-A556	CESC	0	14.893	0	14.893	clu_2
TCGA-EA-A5FO	CESC	0	26.7942	0	26.7942	clu_2
TCGA-EA-A5O9	CESC	0	25.9066	0	25.9066	clu_2
TCGA-EA-A5ZD	CESC	0	27.2874	0	27.2874	clu_2
TCGA-EA-A5ZE	CESC	1	13.9724	0	27.2545	clu_2
TCGA-EA-A5ZF	CESC	1	14.4656	0	27.2216	clu_3
TCGA-EA-A6QX	CESC	0	23.9997	0	23.9997	clu_2
TCGA-EA-A78R	CESC	0	13.4793	0	13.4793	clu_2
TCGA-EA-A97N	CESC	0	0.36164	0	0.36164	clu_2
TCGA-EK-A2GZ	CESC	0	12.5916	0	12.5916	clu_2
TCGA-EK-A2H0	CESC	0	60.7226	0	60.7226	clu_2
TCGA-EK-A2H1	CESC	0	26.2682	0	26.2682	clu_2
TCGA-EK-A2IP	CESC	0	6.64102	0	6.64102	clu_2
TCGA-EK-A2PG	CESC	0	1.51231	0	1.51231	clu_2
TCGA-EK-A2PI	CESC	0	19.2655	0	19.2655	clu_2
TCGA-EK-A2PK	CESC	0	0.394516	0	0.394516	clu_2
TCGA-EK-A2PL	CESC	0	0.427393	0	0.427393	clu_2
TCGA-EK-A2PM	CESC	0	0.591774	0	0.591774	clu_2
TCGA-EK-A2R7	CESC	0	0.887662	0	0.887662	clu_2
TCGA-EK-A2R8	CESC	0	1.44656	0	1.44656	clu_2
TCGA-EK-A2R9	CESC	0	0.131505	0	0.131505	clu_2
TCGA-EK-A2RA	CESC	0	40.9639	0	40.9639	clu_2
TCGA-EK-A2RB	CESC	0	0.295887	0	0.295887	clu_2
TCGA-EK-A2RC	CESC	0	4.24105	0	4.24105	clu_2
TCGA-EK-A2RE	CESC	0	1.87395	0	1.87395	clu_2
TCGA-EK-A2RJ	CESC	0	1.74245	0	1.74245	clu_4
TCGA-EK-A2RK	CESC	0	0.427393	0	0.427393	clu_2
TCGA-EK-A2RL	CESC	1	37.5777	1	47.7693	clu_2
TCGA-EK-A2RM	CESC	0	1.64382	0	1.64382	clu_2
TCGA-EK-A2RN	CESC	0	2.33422	0	2.33422	clu_1
TCGA-EK-A2RO	CESC	0	0.0657527	0	0.0657527	clu_2
TCGA-EK-A3GJ	CESC	0	0.0986291	0	0.0986291	clu_2
TCGA-EK-A3GK	CESC	0	0.493145	0	0.493145	clu_2
TCGA-EK-A3GM	CESC	0	0	0	0	clu_2
TCGA-EK-A3GN	CESC	0	0.887662	0	0.887662	clu_2
TCGA-EX-A1H5	CESC	0	20.3505	0	20.3505	clu_2
TCGA-EX-A1H6	CESC	0	7.9232	0	7.9232	clu_2
TCGA-EX-A3L1	CESC	0	15.2218	0	15.2218	clu_2
TCGA-EX-A69L	CESC	0	19.7916	0	19.7916	clu_2
TCGA-EX-A69M	CESC	1	2.53148	1	8.31772	clu_2
TCGA-EX-A8YF	CESC	1	13.019	0	15.5505	clu_2
TCGA-FU-A23K	CESC	0	12.23	0	12.23	clu_1
TCGA-FU-A23L	CESC	0	23.8354	0	23.8354	clu_2
TCGA-FU-A2QG	CESC	0	19.0354	0	19.0354	clu_2
TCGA-FU-A3EO	CESC	0	16.1094	0	16.1094	clu_2
TCGA-FU-A3HY	CESC	0	31.364	0	31.364	clu_2
TCGA-FU-A3HZ	CESC	0	36.2626	0	36.2626	clu_2
TCGA-FU-A3NI	CESC	0	20.9751	1	20.9751	clu_2
TCGA-FU-A3TQ	CESC	0	26.1367	0	26.1367	clu_2
TCGA-FU-A3TX	CESC	0	1.47944	0	1.47944	clu_2
TCGA-FU-A3WB	CESC	0	16.1423	0	16.1423	clu_2
TCGA-FU-A3YQ	CESC	0	28.3065	0	28.3065	clu_2
TCGA-FU-A40J	CESC	0	14.0053	0	14.0053	clu_2
TCGA-FU-A57G	CESC	0	35.4407	0	35.4407	clu_3
TCGA-FU-A5XV	CESC	0	10.5533	0	10.5533	clu_2
TCGA-FU-A770	CESC	0	1.1178	0	1.1178	clu_2
TCGA-GH-A9DA	CESC	0	17.7532	0	17.7532	clu_2
TCGA-HG-A2PA	CESC	1	25.4134	1	25.4134	clu_2
TCGA-HM-A3JJ	CESC	1	12.6574	1	21.6655	clu_2
TCGA-HM-A3JK	CESC	0	20.7779	0	20.7779	clu_2
TCGA-HM-A4S6	CESC	0	14.9259	0	14.9259	clu_2
TCGA-HM-A6W2	CESC	0	9.43551	0	9.43551	clu_3
TCGA-IR-A3L7	CESC	0	147.385	0	147.385	clu_2
TCGA-IR-A3LA	CESC	0	137.16	0	137.16	clu_2
TCGA-IR-A3LB	CESC	1	10.4218	1	66.8047	clu_2
TCGA-IR-A3LC	CESC	0	129.368	0	129.368	clu_2
TCGA-IR-A3LF	CESC	0	96.9524	0	96.9524	clu_2
TCGA-IR-A3LH	CESC	0	78.706	0	78.706	clu_2
TCGA-IR-A3LI	CESC	0	81.9607	0	81.9607	clu_1
TCGA-IR-A3LK	CESC	1	18.871	1	29.8517	clu_2
TCGA-IR-A3LL	CESC	0	36.3612	0	36.3612	clu_2
TCGA-JW-A5VG	CESC	0	27.4189	0	27.4189	clu_2
TCGA-JW-A5VH	CESC	1	3.09038	1	3.28764	clu_2
TCGA-JW-A5VI	CESC	1	18.345	0	24.5586	clu_2
TCGA-JW-A5VJ	CESC	1	8.77799	0	21.4354	clu_1
TCGA-JW-A5VK	CESC	0	20.482	0	20.482	clu_2
TCGA-JW-A5VL	CESC	0	15.5834	0	15.5834	clu_2
TCGA-JW-A69B	CESC	0	28.3723	0	28.3723	clu_2
TCGA-JW-A852	CESC	1	5.03008	1	8.28484	clu_2
TCGA-JW-AAVH	CESC	0	18.1477	0	18.1477	clu_2
TCGA-JX-A3PZ	CESC	1	16.1423	1	21.1066	clu_2
TCGA-JX-A3Q0	CESC	0	209.587	0	209.587	clu_2
TCGA-JX-A3Q8	CESC	0	44.6132	0	44.6132	clu_2
TCGA-JX-A5QV	CESC	0	20.9094	0	20.9094	clu_2
TCGA-LP-A4AU	CESC	0	11.2766	0	11.2766	clu_2
TCGA-LP-A4AV	CESC	0	0	0	0	clu_2
TCGA-LP-A4AW	CESC	0	0.887662	0	0.887662	clu_2
TCGA-LP-A4AX	CESC	0	12.493	0	12.493	clu_4
TCGA-LP-A5U2	CESC	0	0.295887	0	0.295887	clu_1
TCGA-LP-A5U3	CESC	0	0.821909	0	0.821909	clu_2
TCGA-LP-A7HU	CESC	0	13.3478	0	13.3478	clu_1
TCGA-MA-AA3W	CESC	0	22.5203	0	22.5203	clu_2
TCGA-MA-AA3X	CESC	0	20.2847	0	20.2847	clu_1
TCGA-MA-AA3Y	CESC	0	17.819	0	17.819	clu_2
TCGA-MA-AA3Z	CESC	0	19.5614	0	19.5614	clu_2
TCGA-MA-AA41	CESC	0	9.1725	0	9.1725	clu_2
TCGA-MA-AA42	CESC	0	8.51498	0	8.51498	clu_1
TCGA-MA-AA43	CESC	0	11.3752	0	11.3752	clu_2
TCGA-MU-A51Y	CESC	0	28.0764	0	28.0764	clu_2
TCGA-MU-A5YI	CESC	1	20.7121	0	34.6188	clu_2
TCGA-MU-A8JM	CESC	0	19.9559	0	19.9559	clu_2
TCGA-MY-A5BD	CESC	0	54.8049	0	54.8049	clu_2
TCGA-MY-A5BE	CESC	0	35.0462	0	35.0462	clu_1
TCGA-MY-A5BF	CESC	0	20.8436	0	20.8436	clu_2
TCGA-MY-A913	CESC	0	17.2272	0	17.2272	clu_2
TCGA-PN-A8MA	CESC	0	2.95887	0	2.95887	clu_3
TCGA-Q1-A5R1	CESC	0	15.5834	0	15.5834	clu_2
TCGA-Q1-A5R2	CESC	0	16.4053	0	16.4053	clu_2
TCGA-Q1-A5R3	CESC	0	15.945	0	15.945	clu_2
TCGA-Q1-A6DT	CESC	1	9.041	1	9.041	clu_2
TCGA-Q1-A6DV	CESC	0	16.1423	0	16.1423	clu_2
TCGA-Q1-A6DW	CESC	0	17.556	0	17.556	clu_4
TCGA-Q1-A73O	CESC	0	14.0711	0	14.0711	clu_2
TCGA-Q1-A73P	CESC	0	15.8793	0	15.8793	clu_2
TCGA-Q1-A73Q	CESC	0	9.33688	0	9.33688	clu_2
TCGA-Q1-A73R	CESC	0	18.6409	0	18.6409	clu_3
TCGA-Q1-A73S	CESC	0	22.6189	0	22.6189	clu_1
TCGA-R2-A69V	CESC	0	19.5943	0	19.5943	clu_2
TCGA-RA-A741	CESC	0	14.5971	0	14.5971	clu_2
TCGA-UC-A7PD	CESC	1	6.64102	1	11.6711	clu_2
TCGA-UC-A7PF	CESC	0	93.9935	1	93.9935	clu_2
TCGA-UC-A7PG	CESC	1	12.1643	1	12.1643	clu_1
TCGA-UC-A7PI	CESC	1	25.5778	0	69.5006	clu_2
TCGA-VS-A8EB	CESC	1	10.0273	1	10.0273	clu_2
TCGA-VS-A8EC	CESC	0	46.52	0	46.52	clu_2
TCGA-VS-A8EG	CESC	0	45.5666	0	45.5666	clu_2
TCGA-VS-A8EH	CESC	0	32.4161	0	32.4161	clu_3
TCGA-VS-A8EI	CESC	0	23.9669	0	23.9669	clu_2
TCGA-VS-A8EJ	CESC	1	19.9559	1	19.9559	clu_1
TCGA-VS-A8EL	CESC	0	65.4897	0	65.4897	clu_2
TCGA-VS-A8Q8	CESC	1	16.0437	1	32.1531	clu_2
TCGA-VS-A8Q9	CESC	0	53.5885	0	53.5885	clu_2
TCGA-VS-A8QA	CESC	0	36.1311	0	36.1311	clu_2
TCGA-VS-A8QC	CESC	1	8.64648	1	11.5067	clu_3
TCGA-VS-A8QF	CESC	0	59.1774	0	59.1774	clu_2
TCGA-VS-A8QH	CESC	1	39.7804	1	39.7804	clu_2
TCGA-VS-A8QM	CESC	1	31.2654	1	31.2654	clu_2
TCGA-VS-A94W	CESC	0	40.8653	0	40.8653	clu_2
TCGA-VS-A94X	CESC	1	16.6354	1	16.6354	clu_2
TCGA-VS-A94Y	CESC	1	4.73419	1	4.73419	clu_2
TCGA-VS-A94Z	CESC	0	33.3695	0	33.3695	clu_2
TCGA-VS-A950	CESC	0	40.142	0	40.142	clu_2
TCGA-VS-A952	CESC	0	58.4542	0	58.4542	clu_2
TCGA-VS-A953	CESC	1	15.682	1	15.682	clu_2
TCGA-VS-A954	CESC	0	56.3501	0	56.3501	clu_1
TCGA-VS-A957	CESC	0	55.4953	0	55.4953	clu_2
TCGA-VS-A958	CESC	0	50.1364	0	50.1364	clu_2
TCGA-VS-A959	CESC	0	51.32	0	51.32	clu_2
TCGA-VS-A9U5	CESC	0	50.4652	0	50.4652	clu_2
TCGA-VS-A9U6	CESC	1	23.3751	0	43.3968	clu_2
TCGA-VS-A9U7	CESC	0	48.394	0	48.394	clu_2
TCGA-VS-A9UB	CESC	0	29.9504	0	29.9504	clu_2
TCGA-VS-A9UC	CESC	0	27.123	0	27.123	clu_4
TCGA-VS-A9UD	CESC	0	24.2956	0	24.2956	clu_2
TCGA-VS-A9UH	CESC	0	46.9146	0	46.9146	clu_2
TCGA-VS-A9UI	CESC	0	45.1064	1	45.1064	clu_2
TCGA-VS-A9UJ	CESC	1	1.70957	1	1.70957	clu_3
TCGA-VS-A9UL	CESC	1	11.0465	1	14.5313	clu_3
TCGA-VS-A9UM	CESC	0	27.2545	1	27.2545	clu_1
TCGA-VS-A9UO	CESC	0	47.868	0	47.868	clu_2
TCGA-VS-A9UP	CESC	1	11.5725	0	47.4735	clu_3
TCGA-VS-A9UQ	CESC	1	18.4436	0	41.5228	clu_2
TCGA-VS-A9UR	CESC	1	22.1915	0	26.0709	clu_2
TCGA-VS-A9UT	CESC	0	15.8464	0	15.8464	clu_1
TCGA-VS-A9UU	CESC	0	14.5313	0	14.5313	clu_2
TCGA-VS-A9UV	CESC	1	3.41914	1	3.41914	clu_2
TCGA-VS-A9UY	CESC	1	13.5451	1	18.2464	clu_2
TCGA-VS-A9UZ	CESC	0	67.1993	0	67.1993	clu_1
TCGA-VS-A9V0	CESC	1	15.6163	0	18.8381	clu_3
TCGA-VS-A9V1	CESC	1	1.90683	1	5.16159	clu_2
TCGA-VS-A9V2	CESC	0	18.2464	0	18.2464	clu_1
TCGA-VS-A9V3	CESC	1	14.9916	0	17.7532	clu_2
TCGA-VS-A9V4	CESC	1	3.28764	1	4.33968	clu_2
TCGA-VS-A9V5	CESC	1	16.2409	1	16.2409	clu_2
TCGA-VS-AA62	CESC	1	15.419	1	15.419	clu_2
TCGA-WL-A834	CESC	0	26.0052	0	26.0052	clu_2
TCGA-XS-A8TJ	CESC	0	29.26	0	29.26	clu_2
TCGA-ZJ-A8QO	CESC	0	0	0	0	clu_2
TCGA-ZJ-A8QQ	CESC	0	67.5938	0	67.5938	clu_2
TCGA-ZJ-A8QR	CESC	0	19.134	1	19.134	clu_2
TCGA-ZJ-AAX4	CESC	0	0.690403	0	0.690403	clu_1
TCGA-ZJ-AAX8	CESC	0	0	0	0	clu_2
TCGA-ZJ-AAXA	CESC	0	1.41368	0	1.41368	clu_1
TCGA-ZJ-AAXB	CESC	0	0	0	0	clu_2
TCGA-ZJ-AAXD	CESC	0	0	0	0	clu_2
TCGA-ZJ-AAXF	CESC	0	0	0	0	clu_2
TCGA-ZJ-AAXI	CESC	0	0	0	0	clu_2
TCGA-ZJ-AAXJ	CESC	0	0	0	0	clu_2
TCGA-ZJ-AAXN	CESC	0	0	0	0	clu_2
TCGA-ZJ-AAXT	CESC	0	0	0	0	clu_2
TCGA-ZJ-AAXU	CESC	0	0.164382	0	0.164382	clu_2
TCGA-ZJ-AB0H	CESC	0	0	0	0	clu_1
TCGA-ZJ-AB0I	CESC	0	0	0	0	clu_2
TCGA-ZX-AA5X	CESC	0	3.91229	0	3.91229	clu_2
TCGA-3X-AAV9	CHOL	1	7.10129	1	11.1451	clu_2
TCGA-3X-AAVA	CHOL	1	8.67936	1	14.63	clu_3
TCGA-3X-AAVB	CHOL	0	13.2163	0	13.2163	clu_2
TCGA-3X-AAVC	CHOL	0	23.3093	0	23.3093	clu_1
TCGA-3X-AAVE	CHOL	0	21.3696	0	21.3696	clu_2
TCGA-4G-AAZO	CHOL	1	13.9396	0	38.6955	clu_3
TCGA-4G-AAZT	CHOL	0	13.8081	0	13.8081	clu_2
TCGA-W5-AA2G	CHOL	0	64.9637	0	64.9637	clu_3
TCGA-W5-AA2H	CHOL	0	35.4078	0	35.4078	clu_1
TCGA-W5-AA2I	CHOL	1	7.13417	1	63.7472	clu_2
TCGA-W5-AA2O	CHOL	1	7.06842	1	21.0409	clu_2
TCGA-W5-AA2Q	CHOL	0	1.64382	0	1.64382	clu_3
TCGA-W5-AA2R	CHOL	0	50.6953	0	50.6953	clu_3
TCGA-W5-AA2T	CHOL	1	9.69852	1	40.1091	clu_2
TCGA-W5-AA2U	CHOL	1	3.12325	1	20.6135	clu_3
TCGA-W5-AA2W	CHOL	1	7.7917	1	30.3777	clu_3
TCGA-W5-AA2X	CHOL	0	8.90949	1	8.90949	clu_2
TCGA-W5-AA2Z	CHOL	0	53.0624	0	53.0624	clu_3
TCGA-W5-AA30	CHOL	0	37.9064	0	37.9064	clu_3
TCGA-W5-AA31	CHOL	0	0.328764	0	0.328764	clu_3
TCGA-W5-AA33	CHOL	0	47.6378	0	47.6378	clu_3
TCGA-W5-AA34	CHOL	1	1.31505	1	18.2464	clu_3
TCGA-W5-AA36	CHOL	1	11.9012	1	46.0926	clu_2
TCGA-W5-AA38	CHOL	1	12.3944	0	48.3611	clu_2
TCGA-W5-AA39	CHOL	1	5.58898	1	5.58898	clu_1
TCGA-W6-AA0S	CHOL	1	18.0491	0	26.5641	clu_3
TCGA-WD-A7RX	CHOL	0	0.690403	1	0.690403	clu_3
TCGA-YR-A95A	CHOL	1	0.558898	1	0.854785	clu_2
TCGA-ZD-A8I3	CHOL	1	1.9397	1	5.5561	clu_2
TCGA-ZH-A8Y1	CHOL	1	1.61094	1	12.6574	clu_3
TCGA-ZH-A8Y2	CHOL	1	6.50952	1	23.0463	clu_3
TCGA-ZH-A8Y4	CHOL	1	9.23825	1	24.3614	clu_2
TCGA-ZH-A8Y5	CHOL	1	7.95608	0	40.405	clu_3
TCGA-ZH-A8Y6	CHOL	0	17.0628	0	17.0628	clu_3
TCGA-ZH-A8Y8	CHOL	0	19.7916	0	19.7916	clu_2
TCGA-ZU-A8S4	CHOL	1	2.3671	1	3.22188	clu_3
TCGA-2Y-A9GT-01	clu_1
TCGA-3N-A9WD-06	clu_1
TCGA-29-1784-01	clu_1
TCGA-VS-A9UT-01	clu_1
TCGA-E2-A15O-01	clu_1
TCGA-DA-A95W-06	clu_1
TCGA-FF-8043-01	clu_1
TCGA-18-3416-01	clu_1
TCGA-AB-2937-03	clu_1
TCGA-EE-A2GN-06	clu_1
TCGA-V1-A9ZR-01	clu_1
TCGA-D9-A4Z6-06	clu_1
TCGA-06-0743-01	clu_1
TCGA-TM-A84B-01	clu_1
TCGA-13-0725-01	clu_1
TCGA-B6-A0IA-01	clu_1
TCGA-DU-A76O-01	clu_1
TCGA-EE-A29L-06	clu_1
TCGA-4X-A9F9-01	clu_1
TCGA-XH-A853-01	clu_1
TCGA-YL-A9WK-01	clu_1
TCGA-13-1481-01	clu_1
TCGA-61-1907-01	clu_1
TCGA-24-2254-01	clu_1
TCGA-DD-A115-01	clu_1
TCGA-EO-A3AZ-01	clu_2
TCGA-2L-AAQI-01	clu_2
TCGA-P3-A5Q5-01	clu_2
TCGA-ZJ-AAX8-01	clu_2
TCGA-68-7755-01	clu_2
TCGA-2J-AABK-01	clu_2
TCGA-21-5787-01	clu_2
TCGA-D7-A6EX-01	clu_2
TCGA-BH-A18G-01	clu_2
TCGA-BB-4217-01	clu_2
TCGA-TN-A7HJ-01	clu_2
TCGA-TS-A8AS-01	clu_2
TCGA-C5-A1BJ-01	clu_2
TCGA-HU-8602-01	clu_2
TCGA-CR-6470-01	clu_2
TCGA-2H-A9GM-01	clu_2
TCGA-CM-4751-01	clu_2
TCGA-AO-A0J4-01	clu_2
TCGA-77-6844-01	clu_2
TCGA-18-3414-01	clu_2
TCGA-IB-7885-01	clu_2
TCGA-VQ-AA6F-01	clu_2
TCGA-BP-4332-01	clu_3
TCGA-N8-A4PQ-01	clu_3
TCGA-OL-A97C-01	clu_3
TCGA-B8-4146-01	clu_3
TCGA-EJ-A6RC-01	clu_3
TCGA-OR-A5K0-01	clu_3
TCGA-A8-A090-01	clu_3
TCGA-5T-A9QA-01	clu_3
TCGA-AN-A0XT-01	clu_3
TCGA-J4-8198-01	clu_3
TCGA-CH-5768-01	clu_3
TCGA-A2-A0YK-01	clu_3
TCGA-95-7947-01	clu_3
TCGA-BR-8588-01	clu_3
TCGA-50-5045-01	clu_4
TCGA-86-8674-01	clu_4
TCGA-50-8457-01	clu_4
TCGA-EL-A3GP-01	clu_4
TCGA-H2-A3RI-01	clu_4
TCGA-BJ-A18Z-01	clu_4
TCGA-FY-A4B4-01	clu_4
TCGA-G2-AA3C-01	clu_4
TCGA-DJ-A2QC-01	clu_4
TCGA-3L-AA1B	COADREAD	0	15.6163	0	15.6163	clu_2
TCGA-4N-A93T	COADREAD	0	4.79995	0	4.79995	clu_2
TCGA-4T-AA8H	COADREAD	0	12.6574	0	12.6574	clu_2
TCGA-5M-AAT4	COADREAD	1	1.61094	1	1.61094	clu_2
TCGA-5M-AAT5	COADREAD	NA	NA	NA	NA	clu_1
TCGA-5M-AAT6	COADREAD	1	7.19992	1	9.53414	clu_2
TCGA-5M-AATA	COADREAD	NA	NA	NA	NA	clu_2
TCGA-5M-AATE	COADREAD	1	26.6298	0	39.4516	clu_2
TCGA-A6-2672	COADREAD	0	46.6515	0	46.6515	clu_2
TCGA-A6-2674	COADREAD	1	24.1641	0	43.7584	clu_3
TCGA-A6-2675	COADREAD	0	43.4297	0	43.4297	clu_2
TCGA-A6-2677	COADREAD	0	24.3285	1	24.3285	clu_1
TCGA-A6-2682	COADREAD	1	12.5259	1	13.9396	clu_2
TCGA-A6-2684	COADREAD	1	32.0873	0	37.0516	clu_3
TCGA-A6-2685	COADREAD	1	31.1668	0	37.2489	clu_2
TCGA-A6-2686	COADREAD	0	37.0188	1	37.0188	clu_1
TCGA-A6-3809	COADREAD	0	32.7448	0	32.7448	clu_1
TCGA-A6-3810	COADREAD	0	36.5256	0	36.5256	clu_1
TCGA-A6-4105	COADREAD	1	11.967	1	14.5313	clu_2
TCGA-A6-5656	COADREAD	0	32.9092	0	32.9092	clu_1
TCGA-A6-5657	COADREAD	0	31.6271	0	31.6271	clu_2
TCGA-A6-5659	COADREAD	0	30.4435	0	30.4435	clu_1
TCGA-A6-5660	COADREAD	0	29.1942	0	29.1942	clu_2
TCGA-A6-5661	COADREAD	0	33.5339	0	33.5339	clu_2
TCGA-A6-5662	COADREAD	1	16.2738	0	23.6052	clu_2
TCGA-A6-5664	COADREAD	1	6.01637	0	22.0929	clu_2
TCGA-A6-5665	COADREAD	1	17.3916	0	22.06	clu_2
TCGA-A6-5666	COADREAD	1	16.7341	0	32.712	clu_2
TCGA-A6-5667	COADREAD	0	29.1613	0	29.1613	clu_2
TCGA-A6-6137	COADREAD	0	27.0901	0	27.0901	clu_2
TCGA-A6-6138	COADREAD	0	22.5203	0	22.5203	clu_2
TCGA-A6-6140	COADREAD	0	24.1312	0	24.1312	clu_2
TCGA-A6-6141	COADREAD	0	8.38347	0	8.38347	clu_2
TCGA-A6-6142	COADREAD	1	21.5011	0	25.0847	clu_2
TCGA-A6-6648	COADREAD	1	22.5532	0	25.1833	clu_2
TCGA-A6-6649	COADREAD	0	24.1641	0	24.1641	clu_2
TCGA-A6-6650	COADREAD	0	20.6135	0	20.6135	clu_2
[truncated: 7,637 more rows]
